# Supplementary material for: Integrated analysis of the redoxome and zinc proteome links ribosomal protein oxidation to zinc homeostasis
Source: Redox Biol. 2026 Apr 2;93:104152. doi: 10.1016/j.redox.2026.104152 (PMC13090322; doi:10.1016/j.redox.2026.104152)
Supplement: Multimedia component 1 [file mmc1.xlsx]

## Sheet: Description
SupplementaryTable1
Data from filtered sets of proteomes of 64 species
Annotations on zinc-binding proteins (ZBPs) are taken from UniProtKB and Gene Ontology: Molecular Function, further referred to as UniProtKB and/or UniProtKB + GO

## Sheet: SupTable1
Domain of life	Species	Common name	Description	Total proteome count	Proteins with annotation score >2	Proteins marked as "Reviewed"	Proteins with annotations present	Proteins annotated as zinc-binding	Proteins with at least one cysteine residue	Proteins with at least one CxxC motif	Proteins with at least one CxxC motif and annotated as zinc binding	% zinc-binding proteins to total proteome count	% cysteine-containing proteins to total proteome count	% CxxC motif-containing proteins to total proteome count	% CxxC motif-containing and zinc binding proteins to total proteome count
Bacteria	Thermotoga maritima		Thermotogati kingdom	1341	366	564	1022	81	1001	154	33	6.04027	11.484	74.6458	2.46085
Bacteria	Aquifex aeolicus		Pseudomonadati kingdom	1538	369	758	434	77	1113	218	38	5.0065	14.1743	72.3667	2.47074
Bacteria	Bacteroides thetaiotaomicron		Pseudomonadati kingdom	4594	310	4209	2059	110	4266	476	35	2.39443	10.3613	92.8603	0.761863
Bacteria	Bradyrhizobium diazoefficiens		Pseudomonadati kingdom	7839	499	7176	3427	147	6452	562	41	1.87524	7.16928	82.3064	0.523026
Bacteria	Pseudomonas aeruginosa		Pseudomonadati kingdom	3583	1078	1477	2544	152	3059	337	51	4.24226	9.40553	85.3754	1.42339
Bacteria	Escherichia coli		Pseudomonadati kingdom	4361	2996	4361	3233	253	3669	406	82	5.80142	9.30979	84.1321	1.8803
Bacteria	Mycobacterium tuberculosis		Bacillati kingdom	3873	1393	1648	1384	142	3116	268	44	3.66641	6.9197	80.4544	1.13607
Bacteria	Deinococcus radiodurans		Thermotogati kingdom	1922	393	523	1364	94	1404	166	34	4.89074	8.63684	73.0489	1.76899
Bacteria	Streptococcus pyogenes		Bacillati kingdom	1666	237	1241	540	79	1132	108	29	4.7419	6.48259	67.9472	1.7407
Bacteria	Bacillus subtilis		Bacillati kingdom	4210	1843	4191	2665	163	3154	268	60	3.87173	6.3658	74.9169	1.42518
Bacteria	Cyanobacteria bacterium FACHB-502		Bacillati kingdom	2414	249	0	1527	86	1969	230	29	3.56255	9.52775	81.5659	1.20133
Bacteria	Synechocystis sp.		Bacillati kingdom	3357	627	2278	1505	100	2756	280	42	2.97885	8.34078	82.0971	1.25112
Archaea	Nitrosopumilus maritimus		Thermoproteati kingdom	1741	133	1648	822	68	1308	236	36	3.9058	13.5554	75.1292	2.06778
Archaea	Sulfolobus solfataricus		Thermoproteati kingdom	1646	313	494	1207	98	1070	190	31	5.95383	11.5431	65.0061	1.88335
Archaea	Korarchaeum cryptofilum		Thermoproteati kingdom	1556	113	1479	573	64	1165	222	46	4.11311	14.2674	74.8715	2.9563
Archaea	Pyrococcus furiosus		Methanobacteriati kingdom	1398	314	509	1008	89	904	205	47	6.36624	14.6638	64.6638	3.36195
Archaea	Methanocaldococcus jannaschii		Methanobacteriati kingdom	1787	427	1787	1120	89	1506	305	53	4.98041	17.0677	84.2753	2.96586
Archaea	Methanosarcina acetivorans		Methanobacteriati kingdom	4226	304	3717	2149	110	3619	641	56	2.60293	15.168	85.6365	1.32513
Archaea	Haloferax volcanii		Methanobacteriati kingdom	3781	355	3583	1879	120	2603	410	54	3.17376	10.8437	68.8442	1.42819
Eukaryota	Dictyostelium discoideum	slime mold	Evosea phylum	6408	2248	4129	4388	379	5875	1177	265	5.91448	18.3677	91.6823	4.13546
Eukaryota	Trypanosoma brucei		Euglenozoa phylum	5235	670	85	2673	227	5113	1318	163	4.3362	25.1767	97.6695	3.11366
Eukaryota	Paramecium tetraurelia	slipper animalcule	Ciliophora phylum	36806	222	36761	23745	1546	33745	6770	1214	4.2004	18.3937	91.6834	3.29838
Eukaryota	Cyanidioschyzon merolae	red alga	Rhodophyta phylum	3170	156	104	2369	158	3016	682	108	4.98423	21.5142	95.142	3.40694
Eukaryota	Chlamydomonas reinhardtii	green alga	Viridiplantae kingdom, Chlorophyta phylum	3649	278	107	2422	171	3411	739	117	4.68622	20.2521	93.4777	3.20636
Eukaryota	Physcomitrella patens	spreading earthmoss	Viridiplantae kingdom, Streptophyta phylum	34987	862	34840	20136	1350	32607	6320	1055	3.85858	18.0639	93.1975	3.01541
Eukaryota	Oryza sativa	Japanese rice	Viridiplantae kingdom, Streptophyta phylum	35098	3251	4164	14319	1399	32591	5876	1127	3.98598	16.7417	92.8571	3.21101
Eukaryota	Arabidopsis thaliana	thale cress	Viridiplantae kingdom, Streptophyta phylum	25724	12325	16258	16609	1856	24389	4915	1443	7.21505	19.1067	94.8103	5.60955
Eukaryota	Ustilago maydis	corn smut	Fungi kingdom, Basidiomycota phylum	6442	561	6045	2586	405	5836	954	316	6.28687	14.8091	90.593	4.90531
Eukaryota	Neurospora crassa	bread mold	Fungi kingdom, Ascomycota phylum	9888	1054	8929	4831	547	8868	1606	419	5.53196	16.2419	89.6845	4.23746
Eukaryota	Schizosaccharomyces pombe	fission yeast	Fungi kingdom, Ascomycota phylum	5095	3611	5070	3910	416	4670	894	299	8.16487	17.5466	91.6585	5.8685
Eukaryota	Saccharomyces cerevisiae	budding yeast	Fungi kingdom, Ascomycota phylum	5999	5069	5999	4482	500	5426	965	370	8.33472	16.086	90.4484	6.16769
Eukaryota	Candida albicans	candidiasis	Fungi kingdom, Ascomycota phylum	3631	228	0	2572	209	3153	477	146	5.75599	13.1369	86.8356	4.02093
Eukaryota	Capsaspora owczarzaki	unicellular opisthokont	Filasterea class	4473	194	1	3250	309	4192	912	226	6.90812	20.389	93.7179	5.05254
Eukaryota	Monosiga brevicollis		Choanoflagellata class	7762	198	7727	3587	357	7436	1929	276	4.59933	24.8518	95.8001	3.55578
Eukaryota	Amphimedon queenslandica	green sponge	Metazoa kingdom, Porifera phylum	10809	300	2	6182	754	10315	2603	578	6.97567	24.0818	95.4297	5.3474
Eukaryota	Trichoplax adhaerens	placozoan	Metazoa kingdom, Placozoa phylum	3815	249	23	2565	229	3645	862	151	6.00262	22.595	95.5439	3.95806
Eukaryota	Hydra vulgaris	hydra	Metazoa kingdom, Cnidaria phylum	19225	278	53	10420	1214	18518	4667	831	6.31469	24.2757	96.3225	4.3225
Eukaryota	Schmidtea mediterranea	freshwater planarian	Metazoa kingdom, Protostomia clade, Platyhelminthes phylum	982	19	4	755	73	955	254	48	7.43381	25.8656	97.2505	4.88798
Eukaryota	Lottia gigantea	owl limpet	Metazoa kingdom, Protostomia clade, Mollusca phylum	4618	264	0	2972	286	4436	1092	202	6.19316	23.6466	96.0589	4.37419
Eukaryota	Octopus vulgaris	common octopus	Metazoa kingdom, Protostomia clade, Mollusca phylum	17695	332	17	10729	2187	17125	5259	1958	12.3594	29.7203	96.7788	11.0653
Eukaryota	Caenorhabditis elegans	roundworm	Metazoa kingdom, Protostomia clade, Nematoda phylum	13992	3797	4482	7941	1003	13187	3139	808	7.16838	22.4342	94.2467	5.77473
Eukaryota	Ramazzottius varieornatus	tardigrade	Metazoa kingdom, Protostomia clade, Tardigrada phylum	18468	424	9	6881	712	16622	2861	478	3.85532	15.4917	90.0043	2.58826
Eukaryota	Leptotrombidium deliense	mite	Metazoa kingdom, Protostomia clade, Arthropoda phylum	5693	162	0	4243	490	5453	1261	353	8.60706	22.15	95.7843	6.2006
Eukaryota	Drosophila melanogaster	fruit fly	Metazoa kingdom, Protostomia clade, Arthropoda phylum	13490	5580	3642	8495	1092	12693	3100	793	8.09489	22.98	94.0919	5.87843
Eukaryota	Tribolium castaneum	red flour beetle	Metazoa kingdom, Protostomia clade, Arthropoda phylum	16390	857	16381	7742	1172	15228	3662	896	7.1507	22.3429	92.9103	5.46675
Eukaryota	Strongylocentrotus purpuratus	sea urchin	Metazoa kingdom, Deuterostomia clade, Echinodermata phylum	6314	469	92	4239	466	6064	1664	366	7.38042	26.3541	96.0405	5.79664
Eukaryota	Branchiostoma floridae	Florida lancelet	Metazoa kingdom, Deuterostomia clade, Chordata phylum, Leptocardii class	26607	1516	26553	10395	2644	25563	7670	2216	9.93723	28.827	96.0762	8.32864
Eukaryota	Danio rerio	zebrafish	Metazoa kingdom, Deuterostomia clade, Chordata phylum, Actinopteri class	24576	5489	3313	15088	2362	23869	7693	1991	9.611	31.3029	97.1232	8.1014
Eukaryota	Nothobranchius furzeri	turquoise killifish	Metazoa kingdom, Deuterostomia clade, Chordata phylum, Actinopteri class	19448	1475	0	14065	1798	19059	5570	1450	9.24517	28.6405	97.9998	7.45578
Eukaryota	Latimeria chalumnae	latimeria, coelacanth	Metazoa kingdom, Deuterostomia clade, Chordata phylum, Latimeria genus	14905	1212	19	10578	1268	14529	4055	984	8.50721	27.2056	97.4774	6.60181
Eukaryota	Xenopus laevis	African clawed frog	Metazoa kingdom, Deuterostomia clade, Chordata phylum, Tetrapoda clade, Amphibia class	32900	5104	3322	23778	3060	32005	9512	2545	9.30091	28.9119	97.2796	7.73556
Eukaryota	Pelodiscus sinensis	Chinese softshell turtle	Metazoa kingdom, Deuterostomia clade, Chordata phylum, Tetrapoda clade, Alcherosauria clade	13461	2981	8	10367	1223	13093	3567	929	9.08551	26.4988	97.2662	6.90142
Eukaryota	Crocodylus porosus	saltwater crocodile	Metazoa kingdom, Deuterostomia clade, Chordata phylum, Tetrapoda clade, Alcherosauria clade	12850	2747	2	9846	1144	12568	3719	886	8.90272	28.9416	97.8054	6.89494
Eukaryota	Gallus gallus	red junglefowl, chicken	Metazoa kingdom, Deuterostomia clade, Chordata phylum, Tetrapoda clade, Alcherosauria clade	14822	4462	2178	11431	1304	14495	4517	1038	8.79773	30.475	97.7938	7.0031
Eukaryota	Ornithorhynchus anatinus	platypus	Metazoa kingdom, Deuterostomia clade, Chordata phylum, Tetrapoda clade, Mammalia class	14850	3505	45	11416	1325	14465	4022	1007	8.92256	27.0842	97.4074	6.78114
Eukaryota	Monodelphis domestica	gray short-tailed opossum	Metazoa kingdom, Deuterostomia clade, Chordata phylum, Tetrapoda clade, Mammalia class	22333	5424	22291	6186	2353	21700	5958	1986	10.536	26.678	97.1656	8.89267
Eukaryota	Loxodonta africana	African elephant	Metazoa kingdom, Deuterostomia clade, Chordata phylum, Tetrapoda clade, Mammalia class	15148	3622	33	11685	1395	14702	3981	1079	9.20914	26.2807	97.0557	7.12305
Eukaryota	Myotis brandtii	Brandt’s bat	Metazoa kingdom, Deuterostomia clade, Chordata phylum, Tetrapoda clade, Mammalia class	12413	829	0	8826	1213	12048	3296	989	9.77201	26.5528	97.0595	7.96745
Eukaryota	Bos taurus	domestic cattle	Metazoa kingdom, Deuterostomia clade, Chordata phylum, Tetrapoda clade, Mammalia class	18745	6972	5982	14176	1851	18192	5063	1469	9.87463	27.0099	97.0499	7.83676
Eukaryota	Heterocephalus glaber	naked mole-rat	Metazoa kingdom, Deuterostomia clade, Chordata phylum, Tetrapoda clade, Mammalia class	13337	1317	5	9753	1195	12956	3567	972	8.96004	26.7451	97.1433	7.288
Eukaryota	Mus musculus	house mouse	Metazoa kingdom, Deuterostomia clade, Chordata phylum, Tetrapoda clade, Mammalia class	21646	15417	17163	16326	2385	21081	6058	1904	11.0182	27.9867	97.3898	8.79608
Eukaryota	Microcebus murinus	gray mouse lemur	Metazoa kingdom, Deuterostomia clade, Chordata phylum, Tetrapoda clade, Mammalia class	16587	3900	15	12748	1667	16088	4538	1351	10.05	27.3588	96.9916	8.14493
Eukaryota	Pan troglodytes	chimpanzee	Metazoa kingdom, Deuterostomia clade, Chordata phylum, Tetrapoda clade, Mammalia class	23116	7203	22452	7155	2122	22266	5900	1763	9.17979	25.5234	96.3229	7.62675
Eukaryota	Homo sapiens	human	Metazoa kingdom, Deuterostomia clade, Chordata phylum, Tetrapoda clade, Mammalia class	20793	18684	20327	16349	2524	20156	5853	2019	12.1387	28.1489	96.9365	9.71
