# Supplementary material for: Integrated analysis of the redoxome and zinc proteome links ribosomal protein oxidation to zinc homeostasis
Source: Redox Biol. 2026 Apr 2;93:104152. doi: 10.1016/j.redox.2026.104152 (PMC13090322; doi:10.1016/j.redox.2026.104152)
Supplement: Multimedia component 2 [file mmc2.xlsx]

## Sheet: Description
SupplementaryTable2
Functional enrichment analysis of pathways and terms of zinc-binding proteins
Clusters identified by enrichment analysis of functional annotations from DAVID (davidbioinformatics.nih.gov) were grouped into functional categories based on the specific terms from:
> UP_KW_BIOLOGICAL_PROCESS
> UP_KW_CELLULAR_COMPONENT
> GOTERM_BP_DIRECT
> GOTERM_CC_DIRECT
> KEGG_PATHWAY
Functional annotation clustering was performed using default settings.
Annotations on zinc finger and zinc-binding proteins (ZBPs) are taken from UniProtKB (UniProtKB + GO)

## Sheet: E.coli
Annotation Cluster 1	Enrichment Score: 3.1507365556043987
Category	Term	Count	%	PValue	Genes	List Total	Pop Hits	Pop Total	Fold Enrichment	Bonferroni	Benjamini	FDR
GOTERM_BP_DIRECT	GO:0019323~pentose catabolic process	7	2.7668	5.4166e-07	Q46890, P0AB87, P37680, P0AG07, P32169, P39306, P08203	229	7	3424	14.952	0.000221514	7.36657e-05	7.25824e-05
GOTERM_BP_DIRECT	GO:0005996~monosaccharide metabolic process	5	1.97628	0.00108338	P0AB87, P37680, P32169, P39306, P08203	229	8	3424	9.34498	0.358113	0.0631455	0.0622169
KEGG_PATHWAY	eco00040:Pentose and glucuronate interconversions	10	3.95257	0.00535508	Q46938, P0AB87, P37680, P37679, P0AG07, P32169, P38105, P39306, P77280, P08203	146	39	1643	2.88549	0.396332	0.251689	0.240979
KEGG_PATHWAY	eco00053:Ascorbate and aldarate metabolism	5	1.97628	0.0793927	P39400, P37680, P37679, P39306, P08203	146	19	1643	2.96143	0.99958	0.57407	0.549642
Annotation Cluster 2	Enrichment Score: 2.9613764866249
Category	Term	Count	%	PValue	Genes	List Total	Pop Hits	Pop Total	Fold Enrichment	Bonferroni	Benjamini	FDR
GOTERM_BP_DIRECT	GO:0006281~DNA repair	16	6.32411	0.000252973	P05523, P0A7H6, P31658, P27296, P0A6C1, P37679, P50465, P0A698, P15043, P15042, P09184, P33919, P05100, P06134, P64636, P24554	229	82	3424	2.91746	0.0983051	0.0172022	0.0169492
UP_KW_BIOLOGICAL_PROCESS	KW-0234~DNA repair	13	5.13834	0.000356654	P05523, P0A7H6, P31658, P0A6C1, P50465, P0A698, P15043, P15042, P09184, P33919, P05100, P06134, P24554	144	66	2417	3.30608	0.0277873	0.00939188	0.00939188
UP_KW_BIOLOGICAL_PROCESS	KW-0227~DNA damage	13	5.13834	0.000547118	P05523, P0A7H6, P31658, P0A6C1, P50465, P0A698, P15043, P15042, P09184, P33919, P05100, P06134, P24554	144	69	2417	3.16234	0.0423129	0.0108056	0.0108056
KEGG_PATHWAY	eco03410:Base excision repair	5	1.97628	0.0289129	P05523, P0A6C1, P15042, P05100, P50465	146	14	1643	4.01908	0.936574	0.40475	0.387527
Annotation Cluster 3	Enrichment Score: 2.617381215083579
Category	Term	Count	%	PValue	Genes	List Total	Pop Hits	Pop Total	Fold Enrichment	Bonferroni	Benjamini	FDR
UP_KW_BIOLOGICAL_PROCESS	KW-0864~Zinc transport	8	3.16206	1.67697e-08	P0A8H3, P0AFJ7, P37617, P0A9X1, P75757, P39172, P39832, P69380	144	8	2417	16.7847	1.3248e-06	1.3248e-06	1.3248e-06
GOTERM_BP_DIRECT	GO:0006829~zinc ion transport	8	3.16206	4.01676e-08	P0A8H3, P0AFJ7, P37617, P0A9X1, P75757, P39172, P39832, P69380	229	8	3424	14.952	1.64284e-05	8.19419e-06	8.07369e-06
GOTERM_BP_DIRECT	GO:0071577~zinc ion transmembrane transport	6	2.37154	7.1282e-06	P64423, P0A8H3, P0AFJ7, P37617, P75757, P69380	229	6	3424	14.952	0.0029112	0.000727077	0.000716384
GOTERM_BP_DIRECT	GO:0071578~zinc ion import across plasma membrane	5	1.97628	9.08812e-05	P64423, P0A8H3, P0A9X1, P39172, P39832	229	5	3424	14.952	0.0364897	0.00741591	0.00730685
GOTERM_BP_DIRECT	GO:0010043~response to zinc ion	3	1.18577	0.038609	P37617, P0A9X1, P39832	229	5	3424	8.97118	1	0.630098	0.620832
UP_KW_BIOLOGICAL_PROCESS	KW-0406~Ion transport	9	3.55731	0.398049	P64423, P0A8H3, P0AFJ7, P37617, P0A9X1, P75757, P39172, P39832, P69380	144	118	2417	1.28019	1	1	1
GOTERM_CC_DIRECT	GO:0055052~ATP-binding cassette (ABC) transporter complex, substrate-binding subunit-containing	3	1.18577	0.999331	P0A9X1, P39172, P39832	194	150	3146	0.32433	1	1	1
KEGG_PATHWAY	eco02010:ABC transporters	3	1.18577	1	P0A9X1, P39172, P39832	146	179	1643	0.188605	1	1	1
GOTERM_BP_DIRECT	GO:0055085~transmembrane transport	5	1.97628	1	P0A8H3, P37617, P75757, P39832, P69380	229	352	3424	0.212386	1	1	1
UP_KW_BIOLOGICAL_PROCESS	KW-0813~Transport	14	5.5336	1	P10408, P37617, P0A8H3, P75757, P69783, P39832, P69380, P64423, P45759, P0AFJ7, P0AGG4, P0A9X1, P09323, P39172	144	756	2417	0.310828	1	1	1
Annotation Cluster 4	Enrichment Score: 1.7222821014896983
Category	Term	Count	%	PValue	Genes	List Total	Pop Hits	Pop Total	Fold Enrichment	Bonferroni	Benjamini	FDR
UP_KW_BIOLOGICAL_PROCESS	KW-0648~Protein biosynthesis	9	3.55731	0.00794822	P0A6P1, P21888, P00959, P00956, P00957, P04805, P0A8M3, P0A6K3, P27305	144	50	2417	3.02125	0.467631	0.125582	0.125582
GOTERM_BP_DIRECT	GO:0006412~translation	15	5.92885	0.0113295	P0A7M9, P0AG63, P04805, P0A6P1, P0A898, P21888, P00959, P00956, P00957, P0A7V0, P60422, P0AA10, P0A8M3, P0A6K3, P33919	229	108	3424	2.07666	0.990536	0.323943	0.319179
GOTERM_BP_DIRECT	GO:0006418~tRNA aminoacylation for protein translation	5	1.97628	0.022891	P21888, P00959, P00956, P04805, P0A8M3	229	17	3424	4.39764	0.999923	0.444739	0.438199
KEGG_PATHWAY	eco00970:Aminoacyl-tRNA biosynthesis	6	2.37154	0.062622	P21888, P00959, P00956, P00957, P04805, P0A8M3	146	25	1643	2.70082	0.997709	0.490539	0.469665
Annotation Cluster 5	Enrichment Score: 0.8119156346388616
Category	Term	Count	%	PValue	Genes	List Total	Pop Hits	Pop Total	Fold Enrichment	Bonferroni	Benjamini	FDR
GOTERM_BP_DIRECT	GO:0042026~protein refolding	4	1.58103	0.0614395	P0A9K9, P0A6Y8, P0A6Y5, P08622	229	14	3424	4.27199	1	0.895262	0.882096
GOTERM_BP_DIRECT	GO:0009408~response to heat	7	2.7668	0.196468	P0A898, P0A9K9, P0A6Y8, P0A6Y5, P0AC84, P0A8T7, P08622	229	59	3424	1.77396	1	1	0.987715
GOTERM_BP_DIRECT	GO:0006457~protein folding	4	1.58103	0.303748	P0A6Y8, P0A6Y5, P0A6H1, P08622	229	29	3424	2.06234	1	1	0.987715
Annotation Cluster 6	Enrichment Score: 0.7759428798233364
Category	Term	Count	%	PValue	Genes	List Total	Pop Hits	Pop Total	Fold Enrichment	Bonferroni	Benjamini	FDR
GOTERM_BP_DIRECT	GO:0009254~peptidoglycan turnover	5	1.97628	0.0279342	P09323, P75820, P75959, P13016, P0AFS9	229	18	3424	4.15332	0.999991	0.495528	0.488241
GOTERM_BP_DIRECT	GO:0009253~peptidoglycan catabolic process	4	1.58103	0.0731545	P0ACV6, P75820, P13016, P36548	229	15	3424	3.98719	1	0.91776	0.904263
UP_KW_BIOLOGICAL_PROCESS	KW-0961~Cell wall biogenesis/degradation	6	2.37154	0.327441	P0ACV6, P77790, P75820, P13016, P0AFS9, P36548	144	64	2417	1.57357	1	1	1
UP_KW_BIOLOGICAL_PROCESS	KW-9998~Cell wall biogenesis/degradation	6	2.37154	0.327441	P0ACV6, P77790, P75820, P13016, P0AFS9, P36548	144	64	2417	1.57357	1	1	1
GOTERM_BP_DIRECT	GO:0071555~cell wall organization	6	2.37154	0.602062	P0ACV6, P77790, P75820, P13016, P0AFS9, P36548	229	78	3424	1.15015	1	1	0.987715
Annotation Cluster 7	Enrichment Score: 0.5354242891785091
Category	Term	Count	%	PValue	Genes	List Total	Pop Hits	Pop Total	Fold Enrichment	Bonferroni	Benjamini	FDR
GOTERM_BP_DIRECT	GO:1901135~carbohydrate derivative metabolic process	5	1.97628	0.0184455	P17115, P63224, P45395, P0ABF6, P0A725	229	16	3424	4.67249	0.999507	0.382366	0.376743
KEGG_PATHWAY	eco01250:Biosynthesis of nucleotide sugars	6	2.37154	0.346543	P63224, P00946, P45395, P75959, P09148, P63228	146	44	1643	1.53456	1	1	0.967742
KEGG_PATHWAY	eco00541:Biosynthesis of various nucleotide sugars	4	1.58103	0.52495	P63224, P45395, P63228, P45425	146	31	1643	1.45205	1	1	0.967742
UP_KW_BIOLOGICAL_PROCESS	KW-0448~Lipopolysaccharide biosynthesis	4	1.58103	0.751174	P17115, P63224, P45395, P63228	144	65	2417	1.03291	1	1	1
GOTERM_BP_DIRECT	GO:0009103~lipopolysaccharide biosynthetic process	4	1.58103	0.834396	P17115, P63224, P45395, P63228	229	67	3424	0.892655	1	1	0.987715
Annotation Cluster 8	Enrichment Score: 0.44421271436609433
Category	Term	Count	%	PValue	Genes	List Total	Pop Hits	Pop Total	Fold Enrichment	Bonferroni	Benjamini	FDR
UP_KW_CELLULAR_COMPONENT	KW-0574~Periplasm	12	4.74308	0.161167	P76344, P05458, P0AGD1, P32717, P46883, P0C0T5, P00634, P07024, P39172, P66948, P36548, P0AAA9	97	181	2198	1.50231	0.878632	0.69884	0.69884
GOTERM_CC_DIRECT	GO:0030288~outer membrane-bounded periplasmic space	14	5.5336	0.501098	P76344, P05458, P24171, P32717, P0C0T5, P10423, P33644, P36548, P0AGD1, P31828, P00634, P07024, P66948, P0AAA9	194	206	3146	1.10209	1	1	1
GOTERM_CC_DIRECT	GO:0042597~periplasmic space	12	4.74308	0.575655	P76344, P05458, P0AGD1, P32717, P46883, P0C0T5, P00634, P07024, P39172, P66948, P36548, P0AAA9	194	183	3146	1.06338	1	1	1
Annotation Cluster 9	Enrichment Score: 0.4256732083740548
Category	Term	Count	%	PValue	Genes	List Total	Pop Hits	Pop Total	Fold Enrichment	Bonferroni	Benjamini	FDR
KEGG_PATHWAY	eco00710:Carbon fixation by Calvin cycle	4	1.58103	0.256311	P21437, P0A9C9, P0AG07, P0AB71	146	20	1643	2.25068	1	0.892343	0.854371
GOTERM_BP_DIRECT	GO:0006094~gluconeogenesis	3	1.18577	0.263593	P21437, P0A9C9, P0AB71	229	15	3424	2.99039	1	1	0.987715
KEGG_PATHWAY	eco01200:Carbon metabolism	11	4.34783	0.536457	P0A6A3, P21437, P0AGB0, P0A9M8, P25437, P0A9C9, P0A9Q5, P0AG07, P0A825, P0AB71, P0A9P0	146	112	1643	1.10525	1	1	0.967742
KEGG_PATHWAY	eco00030:Pentose phosphate pathway	4	1.58103	0.547104	P21437, P0A9C9, P0AG07, P0AB71	146	32	1643	1.40668	1	1	0.967742
Annotation Cluster 10	Enrichment Score: 0.4113065694434961
Category	Term	Count	%	PValue	Genes	List Total	Pop Hits	Pop Total	Fold Enrichment	Bonferroni	Benjamini	FDR
UP_KW_BIOLOGICAL_PROCESS	KW-0486~Methionine biosynthesis	3	1.18577	0.22133	Q47690, P13009, P25665	144	15	2417	3.35694	1	1	1
GOTERM_BP_DIRECT	GO:0009086~methionine biosynthetic process	3	1.18577	0.238202	Q47690, P13009, P25665	229	14	3424	3.20399	1	1	0.987715
KEGG_PATHWAY	eco00270:Cysteine and methionine metabolism	4	1.58103	0.648331	Q47690, P13009, P33644, P25665	146	37	1643	1.21659	1	1	0.967742
GOTERM_BP_DIRECT	GO:0032259~methylation	5	1.97628	0.662204	Q47690, P13009, P06134, P36999, P25665	229	67	3424	1.11582	1	1	0.987715
Annotation Cluster 11	Enrichment Score: 0.2417654155687943
Category	Term	Count	%	PValue	Genes	List Total	Pop Hits	Pop Total	Fold Enrichment	Bonferroni	Benjamini	FDR
GOTERM_CC_DIRECT	GO:1990904~ribonucleoprotein complex	5	1.97628	0.480659	P0A7M9, P0AG63, P0A7V0, P60422, P0AA10	194	58	3146	1.39797	1	1	1
GOTERM_BP_DIRECT	GO:0002181~cytoplasmic translation	5	1.97628	0.503817	P0A7M9, P0AG63, P0A7V0, P60422, P0AA10	229	55	3424	1.35927	1	1	0.987715
GOTERM_CC_DIRECT	GO:0005840~ribosome	5	1.97628	0.546933	P0A7M9, P0AG63, P0A7V0, P60422, P0AA10	194	63	3146	1.28702	1	1	1
GOTERM_CC_DIRECT	GO:0022625~cytosolic large ribosomal subunit	3	1.18577	0.627112	P0A7M9, P60422, P0AA10	194	34	3146	1.43087	1	1	1
KEGG_PATHWAY	eco03010:Ribosome	5	1.97628	0.744362	P0A7M9, P0AG63, P0A7V0, P60422, P0AA10	146	56	1643	1.00477	1	1	0.967742
Annotation Cluster 12	Enrichment Score: 0.04135787483988323
Category	Term	Count	%	PValue	Genes	List Total	Pop Hits	Pop Total	Fold Enrichment	Bonferroni	Benjamini	FDR
GOTERM_BP_DIRECT	GO:0006351~DNA-templated transcription	5	1.97628	0.74686	P0ACS5, P0AC51, P0ABY7, P0A8T7, P50456	229	75	3424	0.996798	1	1	0.987715
GOTERM_BP_DIRECT	GO:0045893~positive regulation of DNA-templated transcription	5	1.97628	0.835622	P0ACS5, P0A9A9, P0ABY7, P0AEH1, P06134	229	86	3424	0.8693	1	1	0.987715
UP_KW_BIOLOGICAL_PROCESS	KW-0804~Transcription	12	4.74308	0.99674	P0ACS5, P0A8D0, P0ABS5, P0A9A9, P0ADG4, P0AC51, P31460, P0ABY7, P0A8T7, P06134, Q46864, P50456	144	353	2417	0.570585	1	1	1
GOTERM_BP_DIRECT	GO:0006355~regulation of DNA-templated transcription	10	3.95257	0.999162	P0A8H8, P0ACS5, P0A9A9, P0AC51, P31460, P0ABS1, P0ABY7, P06134, Q46864, P50456	229	306	3424	0.488626	1	1	0.999162
UP_KW_BIOLOGICAL_PROCESS	KW-0805~Transcription regulation	10	3.95257	0.999409	P0ACS5, P0A8D0, P0A9A9, P0ADG4, P0AC51, P31460, P0ABY7, P06134, Q46864, P50456	144	347	2417	0.48371	1	1	1
Annotation Cluster 13	Enrichment Score: 3.7262015584202437E-8
Category	Term	Count	%	PValue	Genes	List Total	Pop Hits	Pop Total	Fold Enrichment	Bonferroni	Benjamini	FDR
UP_KW_CELLULAR_COMPONENT	KW-0997~Cell inner membrane	22	8.69565	1	P10408, P0ABN1, P37617, P0A8H3, P04825, P75757, P0AEH1, P0AAI3, P39832, P0AFS9, P69380, P0A700, P0A6Y8, P64423, P45759, P21513, P0AFJ7, P0A9X1, P09323, P43674, P23894, P0A9P0	97	987	2198	0.505082	1	1	1
GOTERM_CC_DIRECT	GO:0016020~membrane	31	12.253	1	P0A6A3, P37617, P0A7A9, P75757, P39832, P0AAI3, P31057, P50456, P0A6P1, P0A9X1, P0A8T7, P43674, P08622, P0A9P0, P10408, P0ABN1, P0A8H3, P69783, P0AEH1, P69380, P0A6Y8, P00959, P21513, P0AFJ7, P00957, P39172, P66948, P0A825, P25894, P23894, P0A725	194	985	3146	0.510367	1	1	1
UP_KW_CELLULAR_COMPONENT	KW-1003~Cell membrane	22	8.69565	1	P10408, P0ABN1, P37617, P0A8H3, P04825, P75757, P0AEH1, P0AAI3, P39832, P0AFS9, P69380, P0A700, P0A6Y8, P64423, P45759, P21513, P0AFJ7, P0A9X1, P09323, P43674, P23894, P0A9P0	97	1124	2198	0.443519	1	1	1
UP_KW_BIOLOGICAL_PROCESS	KW-0813~Transport	14	5.5336	1	P10408, P37617, P0A8H3, P75757, P69783, P39832, P69380, P64423, P45759, P0AFJ7, P0AGG4, P0A9X1, P09323, P39172	144	756	2417	0.310828	1	1	1
UP_KW_CELLULAR_COMPONENT	KW-0472~Membrane	24	9.48617	1	P10408, P0ABN1, P37617, P0A8H3, P04825, P75757, P0AEH1, P75820, P0AAI3, P39832, P0AFS9, P69380, P0A700, P0A6Y8, P64423, P45759, P21513, P0AFJ7, P0A9X1, P09323, P43674, P25894, P23894, P0A9P0	97	1289	2198	0.421905	1	1	1
GOTERM_CC_DIRECT	GO:0005886~plasma membrane	24	9.48617	1	P10408, P0ABN1, P31129, P37617, P0A8H3, P65807, P04825, P75757, P0AEH1, P0AAI3, P39832, P0AFS9, P69380, P0A700, P0A6Y8, P64423, P45759, P21513, P0AFJ7, P0A9X1, P09323, P43674, P23894, P0A9P0	194	1243	3146	0.31311	1	1	1

## Sheet: M. jannaschii
Annotation Cluster 1	Enrichment Score: 1.8992900118390725
Category	Term	Count	%	PValue	Genes	List Total	Pop Hits	Pop Total	Fold Enrichment	Bonferroni	Benjamini	FDR
UP_KW_CELLULAR_COMPONENT	KW-9994~DNA-directed RNA polymerase	6	6.74157	0.000234578	P59283, Q57649, Q60181, Q58548, Q58445, Q58249	22	16	510	8.69318	0.00140664	0.000703734	0.000703734
UP_KW_CELLULAR_COMPONENT	KW-0240~DNA-directed RNA polymerase	6	6.74157	0.000234578	P59283, Q57649, Q60181, Q58548, Q58445, Q58249	22	16	510	8.69318	0.00140664	0.000703734	0.000703734
GOTERM_CC_DIRECT	GO:0000428~DNA-directed RNA polymerase complex	6	6.74157	0.00172525	P59283, Q57649, Q60181, Q58548, Q58445, Q58249	46	16	743	6.05707	0.0339454	0.0345051	0.0345051
GOTERM_BP_DIRECT	GO:0006351~DNA-templated transcription	3	3.37079	0.0817244	P59283, Q57649, Q58548	68	6	808	5.94118	0.997213	1	1
UP_KW_MOLECULAR_FUNCTION	KW-0548~Nucleotidyltransferase	5	5.61798	0.518228	P59283, Q57649, Q60181, Q58445, Q58249	74	41	807	1.32993	1	1	1
UP_KW_MOLECULAR_FUNCTION	KW-0808~Transferase	11	12.3596	0.999909	P59283, Q58530, Q57649, Q60181, Q58801, Q58558, Q57878, Q58868, Q58445, Q58873, Q58249	74	251	807	0.477926	1	1	1
Annotation Cluster 2	Enrichment Score: 1.7060793170216706
Category	Term	Count	%	PValue	Genes	List Total	Pop Hits	Pop Total	Fold Enrichment	Bonferroni	Benjamini	FDR
GOTERM_BP_DIRECT	GO:0032196~transposition	4	4.49438	0.00205718	P81315, Q58161, Q60328, Q59029	68	4	808	11.8824	0.132458	0.139888	0.139888
GOTERM_BP_DIRECT	GO:0006310~DNA recombination	5	5.61798	0.00914397	P81315, Q59046, Q58161, Q60328, Q59029	68	11	808	5.40107	0.469447	0.310895	0.310895
UP_KW_MOLECULAR_FUNCTION	KW-0238~DNA-binding	11	12.3596	0.404907	P81315, Q58907, Q59046, Q58161, Q60328, Q60181, Q58548, Q58559, Q58445, Q59029, Q58633	74	99	807	1.21171	1	0.978525	0.978525
Annotation Cluster 3	Enrichment Score: 0.7812348824856089
Category	Term	Count	%	PValue	Genes	List Total	Pop Hits	Pop Total	Fold Enrichment	Bonferroni	Benjamini	FDR
UP_KW_MOLECULAR_FUNCTION	KW-0030~Aminoacyl-tRNA synthetase	5	5.61798	0.0841476	Q58597, Q58659, Q58357, Q58477, Q57984	74	19	807	2.86984	0.914668	0.500117	0.500117
UP_KW_MOLECULAR_FUNCTION	KW-0820~tRNA-binding	4	4.49438	0.0862271	Q58597, Q58659, Q58873, Q57984	74	12	807	3.63514	0.91993	0.500117	0.500117
UP_KW_MOLECULAR_FUNCTION	KW-0436~Ligase	7	7.86517	0.624612	Q58597, Q58123, Q58659, Q58357, Q58742, Q58477, Q57984	74	70	807	1.09054	1	1	1
Annotation Cluster 4	Enrichment Score: 0.678058183878531
Category	Term	Count	%	PValue	Genes	List Total	Pop Hits	Pop Total	Fold Enrichment	Bonferroni	Benjamini	FDR
UP_KW_MOLECULAR_FUNCTION	KW-0482~Metalloprotease	4	4.49438	0.0116492	Q57837, Q59076, Q57729, Q58028	74	6	807	7.27027	0.279703	0.168913	0.168913
GOTERM_BP_DIRECT	GO:0006508~proteolysis	5	5.61798	0.064722	Q57837, Q59076, Q57729, Q58725, Q58028	68	19	808	3.12693	0.990117	1	1
UP_KW_MOLECULAR_FUNCTION	KW-0645~Protease	5	5.61798	0.113338	Q57837, Q59076, Q57729, Q58725, Q58028	74	21	807	2.59653	0.965547	0.547802	0.547802
UP_KW_CELLULAR_COMPONENT	KW-1003~Cell membrane	4	4.49438	0.999834	Q58442, Q57837, Q59076, Q58028	22	245	510	0.378479	1	1	1
UP_KW_CELLULAR_COMPONENT	KW-0472~Membrane	5	5.61798	0.999997	Q58907, Q58442, Q57837, Q59076, Q58028	22	324	510	0.357744	1	1	1
GOTERM_CC_DIRECT	GO:0005886~plasma membrane	4	4.49438	0.999998	Q58442, Q57837, Q59076, Q58028	46	246	743	0.262637	1	1	1
Annotation Cluster 5	Enrichment Score: 0.3815948261493209
Category	Term	Count	%	PValue	Genes	List Total	Pop Hits	Pop Total	Fold Enrichment	Bonferroni	Benjamini	FDR
UP_KW_MOLECULAR_FUNCTION	KW-0699~rRNA-binding	6	6.74157	0.219258	P54027, P54110, P54011, P54064, Q58869, P54051	74	36	807	1.81757	0.999022	0.815598	0.815598
GOTERM_CC_DIRECT	GO:1990904~ribonucleoprotein complex	3	3.37079	0.34453	P54031, P54064, P54051	46	20	743	2.42283	0.999786	1	1
GOTERM_CC_DIRECT	GO:0005840~ribosome	3	3.37079	0.411837	P54031, P54064, P54051	46	23	743	2.10681	0.999975	1	1
UP_KW_MOLECULAR_FUNCTION	KW-0689~Ribosomal protein	7	7.86517	0.514761	P54027, P54028, P54110, P54011, P54031, P54064, P54051	74	63	807	1.21171	1	1	1
UP_KW_MOLECULAR_FUNCTION	KW-0687~Ribonucleoprotein	7	7.86517	0.563387	P54027, P54028, P54110, P54011, P54031, P54064, P54051	74	66	807	1.15663	1	1	1
GOTERM_BP_DIRECT	GO:0006412~translation	6	6.74157	0.568998	P54027, P54028, P54011, P54031, P54064, P54051	68	60	808	1.18824	1	1	1

## Sheet: S. cerevisiae
Annotation Cluster 1	Enrichment Score: 35.098991119913855
Category	Term	Count	%	PValue	Genes	List Total	Pop Hits	Pop Total	Fold Enrichment	Bonferroni	Benjamini	FDR
GOTERM_BP_DIRECT	GO:0006508~proteolysis	80	15.9681	2.07728e-47	Q07791, Q12269, P47161, P25375, Q12501, Q12468, Q07793, P43558, P40483, P0CX63, P38174, Q04711, Q12193, P43599, Q12273, Q12472, O13535, P25384, P32898, Q12112, Q12113, Q12316, P38838, P47154, P38836, P39925, P32454, P50102, P37302, P38237, Q06010, Q04033, Q04670, Q99315, Q03855, P38244, Q7LHG5, Q03612, P0C2I9, P0C2I6, Q12088, P0C2I5, P0C2I3, Q03619, P43588, P0C2I2, Q10740, P47100, P47024, A0A0B7P…	501	149	6022	6.45367	1.80516e-44	1.80308e-44	1.72207e-44
GOTERM_BP_DIRECT	GO:0015074~DNA integration	44	8.78244	5.14215e-45	Q07791, Q12269, P47100, P47024, Q12501, A0A0B7P3V8, Q99231, Q07793, Q03494, Q92393, P0C2J1, P0C2J0, P0CX63, Q04214, Q04711, Q12491, Q12193, P0C2J7, Q12490, Q12273, Q12472, O13535, P0C2J3, P25384, Q12112, Q12113, Q12316, P47098, Q12414, Q04670, Q99315, Q03855, Q99337, Q7LHG5, Q03434, Q03612, P0C2I9, P0C2I6, Q12088, P0C2I5, Q03619, P0C2I3, Q12141, P0C2I2	501	45	6022	11.7528	4.46853e-42	2.23169e-42	2.13142e-42
GOTERM_BP_DIRECT	GO:0006278~RNA-templated DNA biosynthetic process	46	9.18164	3.97527e-43	Q07791, Q12269, P47100, P47024, Q12501, A0A0B7P3V8, Q99231, Q07793, Q03494, Q92393, P0C2J1, P0C2J0, P0CX63, Q04214, Q04711, Q12491, Q12193, P0C2J7, Q12490, Q12273, Q12472, O13535, P0C2J3, P25384, Q12112, Q12113, Q12316, P47098, Q12414, P15436, Q04670, Q99315, Q03855, Q99337, Q7LHG5, P13382, Q03434, Q03612, P0C2I9, P0C2I6, Q12088, P0C2I5, Q03619, P0C2I3, Q12141, P0C2I2	501	51	6022	10.8415	3.45451e-40	1.15018e-40	1.0985e-40
UP_KW_BIOLOGICAL_PROCESS	KW-0917~Virion maturation	44	8.78244	1.01408e-41	Q07791, Q12269, P47100, P47024, Q12501, A0A0B7P3V8, Q99231, Q07793, Q03494, Q92393, P0C2J1, P0C2J0, P0CX63, Q04214, Q04711, Q12491, Q12193, P0C2J7, Q12490, Q12273, Q12472, O13535, P0C2J3, P25384, Q12112, Q12113, Q12316, P47098, Q12414, Q04670, Q99315, Q03855, Q99337, Q7LHG5, Q03434, Q03612, P0C2I9, P0C2I6, Q12088, P0C2I5, Q03619, P0C2I3, Q12141, P0C2I2	360	44	3326	9.23889	8.4169e-40	4.20845e-40	4.20845e-40
UP_KW_BIOLOGICAL_PROCESS	KW-1188~Viral release from host cell	44	8.78244	1.01408e-41	Q07791, Q12269, P47100, P47024, Q12501, A0A0B7P3V8, Q99231, Q07793, Q03494, Q92393, P0C2J1, P0C2J0, P0CX63, Q04214, Q04711, Q12491, Q12193, P0C2J7, Q12490, Q12273, Q12472, O13535, P0C2J3, P25384, Q12112, Q12113, Q12316, P47098, Q12414, Q04670, Q99315, Q03855, Q99337, Q7LHG5, Q03434, Q03612, P0C2I9, P0C2I6, Q12088, P0C2I5, Q03619, P0C2I3, Q12141, P0C2I2	360	44	3326	9.23889	8.4169e-40	4.20845e-40	4.20845e-40
GOTERM_BP_DIRECT	GO:0071897~DNA biosynthetic process	46	9.18164	9.25385e-41	Q07791, Q12269, P47100, P47024, Q12501, A0A0B7P3V8, Q99231, Q07793, Q03494, Q92393, P0C2J1, P0C2J0, P0CX63, Q04214, Q04711, Q12491, Q12193, P0C2J7, Q12490, Q12273, Q12472, O13535, P0C2J3, P25384, Q12112, Q12113, Q12316, P47098, Q12414, P15436, Q04670, Q99315, Q03855, Q99337, Q7LHG5, Q04049, Q03434, Q03612, P0C2I9, P0C2I6, Q12088, P0C2I5, Q03619, P0C2I3, Q12141, P0C2I2	501	54	6022	10.2392	8.04159e-38	1.94694e-38	1.85946e-38
GOTERM_BP_DIRECT	GO:0032196~transposition	42	8.38323	1.12151e-40	Q07791, Q12269, P47100, P47024, Q12501, A0A0B7P3V8, Q99231, Q07793, Q03494, Q92393, P0C2J1, P0C2J0, P0CX63, Q04214, Q04711, Q12491, Q12193, P0C2J7, Q12490, Q12273, Q12472, O13535, P0C2J3, P25384, Q12112, Q12113, Q12316, P47098, Q12414, Q04670, Q03855, Q99337, Q03434, Q03612, P0C2I9, P0C2I6, Q12088, P0C2I5, Q03619, P0C2I3, Q12141, P0C2I2	501	45	6022	11.2186	9.74591e-38	1.94694e-38	1.85946e-38
UP_KW_BIOLOGICAL_PROCESS	KW-0229~DNA integration	44	8.78244	2.85722e-39	Q07791, Q12269, P47100, P47024, Q12501, A0A0B7P3V8, Q99231, Q07793, Q03494, Q92393, P0C2J1, P0C2J0, P0CX63, Q04214, Q04711, Q12491, Q12193, P0C2J7, Q12490, Q12273, Q12472, O13535, P0C2J3, P25384, Q12112, Q12113, Q12316, P47098, Q12414, Q04670, Q99315, Q03855, Q99337, Q7LHG5, Q03434, Q03612, P0C2I9, P0C2I6, Q12088, P0C2I5, Q03619, P0C2I3, Q12141, P0C2I2	360	46	3326	8.8372	2.3715e-37	7.90499e-38	7.90499e-38
UP_KW_BIOLOGICAL_PROCESS	KW-0815~Transposition	42	8.38323	2.70547e-36	Q07791, Q12269, P47100, P47024, Q12501, A0A0B7P3V8, Q99231, Q07793, Q03494, Q92393, P0C2J1, P0C2J0, P0CX63, Q04214, Q04711, Q12491, Q12193, P0C2J7, Q12490, Q12273, Q12472, O13535, P0C2J3, P25384, Q12112, Q12113, Q12316, P47098, Q12414, Q04670, Q03855, Q99337, Q03434, Q03612, P0C2I9, P0C2I6, Q12088, P0C2I5, Q03619, P0C2I3, Q12141, P0C2I2	360	45	3326	8.62296	2.24554e-34	5.61385e-35	5.61385e-35
UP_KW_BIOLOGICAL_PROCESS	KW-0233~DNA recombination	48	9.58084	5.0865e-27	Q07791, Q12269, P47100, P47024, Q12501, A0A0B7P3V8, Q99231, P38324, Q07793, Q03494, Q92393, P0C2J1, P0C2J0, P0CX63, Q04214, Q04711, Q12491, Q12193, P0C2J7, Q12490, Q12273, Q12472, O13535, P0C2J3, P25384, Q12112, Q12113, Q12316, P47098, Q12414, P38632, Q04670, Q99315, Q03855, O13329, Q99337, Q7LHG5, Q07913, Q03434, Q03612, P0C2I9, P0C2I6, Q12088, P0C2I5, Q03619, P0C2I3, Q12141, P0C2I2	360	78	3326	5.68547	4.2218e-25	6.03114e-26	6.03114e-26
GOTERM_BP_DIRECT	GO:0006310~DNA recombination	50	9.98004	2.05084e-26	Q07791, Q12269, Q12501, P38324, Q07793, P0CX63, Q04711, Q12193, P22336, Q12273, Q12472, O13535, P25384, Q12112, Q12113, Q12316, P38632, Q04670, Q99315, Q03855, Q7LHG5, Q03612, P0C2I9, P0C2I6, Q12088, P0C2I5, P0C2I3, Q03619, P0C2I2, P47100, P47024, A0A0B7P3V8, Q99231, Q03494, Q92393, P0C2J1, P0C2J0, Q04214, Q12491, P0C2J7, Q12490, P0C2J3, P47098, Q12414, P30771, O13329, Q99337, Q07913, Q03434, Q12…	501	104	6022	5.77883	1.78218e-23	2.22517e-24	2.12519e-24
GOTERM_BP_DIRECT	GO:0032197~retrotransposition	45	8.98204	1.21131e-24	Q07791, Q12269, P47100, P47024, Q12501, Q99231, Q07793, Q03494, Q92393, P0C2J1, P0C2J0, P0CX63, Q04214, Q04711, Q12491, Q12173, Q12193, P0C2J7, Q12490, Q12273, Q12472, O13535, P0C2J3, P25384, Q12112, Q12113, Q12316, P47098, Q12414, Q04670, Q99315, Q03855, Q99337, Q7LHG5, Q03434, P24309, Q03612, P0C2I9, P0C2I6, Q12088, P0C2I5, Q03619, P0C2I3, Q12141, Q99219, P0C2I2	501	90	6022	6.00998	1.05263e-21	1.16824e-22	1.11575e-22
GOTERM_CC_DIRECT	GO:0000943~retrotransposon nucleocapsid	44	8.78244	6.83743e-24	Q07791, Q12269, P47100, P47024, Q12501, Q99231, Q07793, Q03494, Q92393, P0C2J1, P0C2J0, P0CX63, Q04214, Q04711, Q12491, Q12173, Q12193, P0C2J7, Q12490, Q12273, Q12472, O13535, P0C2J3, P25384, Q12112, Q12113, Q12316, P47098, Q12414, Q04670, Q99315, Q03855, Q99337, Q7LHG5, Q03434, Q03612, P0C2I9, P0C2I6, Q12088, P0C2I5, Q03619, P0C2I3, Q12141, Q99219, P0C2I2	501	89	6040	5.96021	1.83927e-21	9.19635e-22	8.92285e-22
GOTERM_BP_DIRECT	GO:0075523~viral translational frameshifting	44	8.78244	1.3588e-23	Q07791, Q12269, P47100, P47024, Q12501, Q99231, Q07793, Q03494, Q92393, P0C2J1, P0C2J0, P0CX63, Q04214, Q04711, Q12491, Q12173, Q12193, P0C2J7, Q12490, Q12273, Q12472, O13535, P0C2J3, P25384, Q12112, Q12113, Q12316, P47098, Q12414, Q04670, Q99315, Q03855, Q99337, Q7LHG5, Q03434, Q03612, P0C2I9, P0C2I6, Q12088, P0C2I5, Q03619, P0C2I3, Q12141, Q99219, P0C2I2	501	90	6022	5.87642	1.1808e-20	1.15976e-21	1.10765e-21
Annotation Cluster 2	Enrichment Score: 29.748251231590327
Category	Term	Count	%	PValue	Genes	List Total	Pop Hits	Pop Total	Fold Enrichment	Bonferroni	Benjamini	FDR
GOTERM_BP_DIRECT	GO:0006355~regulation of DNA-templated transcription	89	17.7645	3.2028e-38	P08638, P38806, P40969, Q06149, P32862, P53127, P39933, P12383, P43634, P43558, P07272, Q02336, P42948, P40209, Q12151, P27705, P43551, P40569, P40963, P52960, Q12753, P47156, P19541, P34233, P39529, P53338, P50104, P21657, Q08904, Q05958, P50947, Q03214, P36023, Q12286, P47988, P46974, P25611, Q12004, Q12244, P35995, P53749, Q03012, P39959, P36124, Q08465, P34228, Q07928, P39720, P38157, Q06639,…	501	231	6022	4.63107	2.78323e-35	4.63338e-36	4.4252e-36
UP_KW_BIOLOGICAL_PROCESS	KW-0804~Transcription	143	28.5429	9.26026e-32	Q12145, Q06149, P53127, Q08562, P36106, P12383, Q08957, Q02336, Q12151, P43551, P40963, P52960, P06700, P33748, Q12311, P33749, P18494, P21657, P40034, Q05958, P50947, P36100, P38082, Q12041, P40956, P27999, Q12286, P47988, P09547, P25611, P07248, P21192, P32529, P32805, P35995, P39956, P36053, P39720, P39961, Q06639, P38114, Q03125, Q12172, P22276, P38073, P40422, Q03081, P53035, P32914, P26370,…	360	524	3326	2.5213	7.68602e-30	1.5372e-30	1.5372e-30
UP_KW_BIOLOGICAL_PROCESS	KW-0805~Transcription regulation	130	25.9481	1.49778e-28	Q12145, Q06149, P53127, Q08562, P36106, P12383, Q08957, Q02336, Q12151, P43551, P40963, P52960, P06700, P33748, Q12311, P33749, P18494, P21657, P40034, Q05958, P50947, P36100, P38082, Q12041, P40956, Q12286, P47988, P09547, P25611, P07248, P21192, P32805, P35995, P39956, P36053, P39720, P39961, Q06639, P38114, Q03125, Q12172, P38073, Q03081, P53035, P26370, P53032, P33200, Q06595, P38699, Q04052,…	360	474	3326	2.53387	1.24316e-26	2.07193e-27	2.07193e-27
GOTERM_BP_DIRECT	GO:0045944~positive regulation of transcription by RNA polymerase II	79	15.7685	2.28767e-23	P08638, P26343, P47043, Q06149, P53968, P32862, P12383, P41696, P42944, Q08957, P07272, Q12151, P27705, P43551, P40569, P52960, P32338, P33748, Q12753, P54785, P47156, P33749, P18494, P19541, P39529, P21657, Q05958, P50947, P36023, Q00947, Q12041, P40956, Q12286, P09547, P22149, P25611, P07248, P21192, Q12244, P32805, P38704, Q04779, P39720, Q00453, Q06639, P38114, P39961, P39001, Q06436, Q12172,…	501	281	6022	3.37928	1.98799e-20	1.65475e-21	1.5804e-21
Annotation Cluster 3	Enrichment Score: 2.914960426696304
Category	Term	Count	%	PValue	Genes	List Total	Pop Hits	Pop Total	Fold Enrichment	Bonferroni	Benjamini	FDR
GOTERM_BP_DIRECT	GO:0006829~zinc ion transport	9	1.79641	8.29993e-08	P20107, P32804, Q03455, P34240, Q12436, P53735, Q12067, P32798, P40544	501	10	6022	10.818	7.21238e-05	4.80289e-06	4.5871e-06
GOTERM_BP_DIRECT	GO:0071577~zinc ion transmembrane transport	8	1.59681	1.94344e-07	P20107, P32804, P34240, Q12436, P53735, Q12067, P32798, P40544	501	8	6022	12.02	0.00016887	1.05431e-05	1.00694e-05
UP_KW_BIOLOGICAL_PROCESS	KW-0864~Zinc transport	6	1.1976	7.81215e-05	P20107, P32804, Q03455, P34240, Q12436, P40544	360	6	3326	9.23889	0.00646336	0.000720454	0.000720454
GOTERM_BP_DIRECT	GO:0006882~intracellular zinc ion homeostasis	7	1.39721	0.000190369	P20107, Q12697, Q03455, P34240, P00445, P32798, P40544	501	12	6022	7.01164	0.152485	0.00660963	0.00631265
GOTERM_BP_DIRECT	GO:0098771~inorganic ion homeostasis	3	0.598802	0.0581163	P20107, Q03455, P32798	501	5	6022	7.21198	1	0.579827	0.553775
GOTERM_BP_DIRECT	GO:0030003~intracellular monoatomic cation homeostasis	4	0.798403	0.344549	P20107, P37012, Q03455, P32798	501	25	6022	1.92319	1	1	0.956171
UP_KW_BIOLOGICAL_PROCESS	KW-0406~Ion transport	6	1.1976	0.997238	P20107, P32804, Q03455, P34240, Q12436, P40544	360	118	3326	0.469774	1	1	1
GOTERM_BP_DIRECT	GO:0055085~transmembrane transport	7	1.39721	0.9999	P20107, Q12697, Q03455, P34240, Q12067, P32798, P40544	501	225	6022	0.373954	1	1	0.9999
Annotation Cluster 4	Enrichment Score: 2.5660993891002866
Category	Term	Count	%	PValue	Genes	List Total	Pop Hits	Pop Total	Fold Enrichment	Bonferroni	Benjamini	FDR
KEGG_PATHWAY	sce03020:RNA polymerase	12	2.39521	1.45459e-05	Q04307, P10964, P32529, P08518, P04050, P04051, P16370, P22276, P27999, P22139, P22138, P40422	179	31	2199	4.75545	0.0012647	0.0012655	0.00119277
GOTERM_CC_DIRECT	GO:0000428~DNA-directed RNA polymerase complex	12	2.39521	4.03063e-05	Q04307, P10964, P32529, P08518, P04050, P04051, P16370, P22276, P27999, P22139, P22138, P40422	501	33	6040	4.38396	0.010784	0.00154891	0.00150285
GOTERM_BP_DIRECT	GO:0001059~transcription by RNA polymerase IV	6	1.1976	7.05913e-05	P10964, P08518, P04050, P04051, P22276, P22138	501	7	6022	10.3028	0.0595023	0.00291777	0.00278668
GOTERM_BP_DIRECT	GO:0001060~transcription by RNA polymerase V	6	1.1976	7.05913e-05	P10964, P08518, P04050, P04051, P22276, P22138	501	7	6022	10.3028	0.0595023	0.00291777	0.00278668
GOTERM_BP_DIRECT	GO:0042793~plastid transcription	6	1.1976	7.05913e-05	P10964, P08518, P04050, P04051, P22276, P22138	501	7	6022	10.3028	0.0595023	0.00291777	0.00278668
UP_KW_CELLULAR_COMPONENT	KW-0240~DNA-directed RNA polymerase	12	2.39521	7.74981e-05	Q04307, P10964, P32529, P08518, P04050, P04051, P16370, P22276, P27999, P22139, P22138, P40422	434	33	4866	4.07708	0.002013	0.000523112	0.000523112
UP_KW_CELLULAR_COMPONENT	KW-9994~DNA-directed RNA polymerase	12	2.39521	7.74981e-05	Q04307, P10964, P32529, P08518, P04050, P04051, P16370, P22276, P27999, P22139, P22138, P40422	434	33	4866	4.07708	0.002013	0.000523112	0.000523112
KEGG_PATHWAY	sce03420:Nucleotide excision repair	14	2.79441	8.13714e-05	Q12004, Q03290, Q08273, P08518, Q04673, P15436, P04050, P16370, P28519, P27999, P22139, P22336, P21951, P40422	179	49	2199	3.50998	0.0070546	0.00353966	0.00333623
GOTERM_BP_DIRECT	GO:0006360~transcription by RNA polymerase I	10	1.99601	0.000106406	P40992, P10964, P32529, P08518, P04050, P04051, P22276, P22139, P22138, P40422	501	25	6022	4.80798	0.0883248	0.00419819	0.00400956
GOTERM_BP_DIRECT	GO:0006366~transcription by RNA polymerase II	16	3.19361	0.000144095	Q12004, Q03290, P10964, P08518, Q04673, Q07457, P36100, P04050, P40084, P04051, P16370, P22276, P27999, P22139, P22138, P40422	501	63	6022	3.05269	0.117704	0.00543803	0.0051937
GOTERM_BP_DIRECT	GO:0006383~transcription by RNA polymerase III	11	2.19561	0.000228411	Q04307, P29056, P10964, P07273, P08518, P04050, P04051, P22276, P22139, P22138, P40422	501	33	6022	4.00665	0.18005	0.00683659	0.00652942
GOTERM_BP_DIRECT	GO:0006367~transcription initiation at RNA polymerase II promoter	12	2.39521	0.000366872	Q12004, Q03290, P36100, P07273, P08518, P29055, P04050, P16370, Q04673, P27999, P22139, P40422	501	41	6022	3.51804	0.27303	0.00997479	0.00952661
GOTERM_BP_DIRECT	GO:0006390~mitochondrial transcription	6	1.1976	0.000685453	P10964, P08518, P04050, P04051, P22276, P22138	501	10	6022	7.21198	0.448913	0.0180295	0.0172194
GOTERM_BP_DIRECT	GO:0001172~RNA-templated transcription	6	1.1976	0.00187211	P08518, P04050, P16370, P27999, P22139, P40422	501	12	6022	6.00998	0.803755	0.0416665	0.0397944
GOTERM_CC_DIRECT	GO:0005665~RNA polymerase II, core complex	6	1.1976	0.00279944	P08518, P04050, P16370, P27999, P22139, P40422	501	13	6040	5.56426	0.529568	0.0753048	0.0730653
GOTERM_BP_DIRECT	GO:0006368~transcription elongation by RNA polymerase II	15	2.99401	0.00304823	P32914, P08518, P43609, P38699, P36053, Q04779, Q06639, P07273, P38781, P04050, P16370, P27999, P22139, P47988, P40422	501	75	6022	2.40399	0.929557	0.0601332	0.0574314
GOTERM_BP_DIRECT	GO:0006362~transcription elongation by RNA polymerase I	6	1.1976	0.0133433	P10964, P32529, P07273, P22139, P22138, P40422	501	18	6022	4.00665	0.999991	0.21795	0.208158
GOTERM_BP_DIRECT	GO:0042797~tRNA transcription by RNA polymerase III	6	1.1976	0.0169022	Q04307, P07273, P04051, P22276, P22139, P40422	501	19	6022	3.79578	1	0.25652	0.244994
GOTERM_CC_DIRECT	GO:0005736~RNA polymerase I complex	5	0.998004	0.0237721	P10964, P32529, P22139, P22138, P40422	501	14	6040	4.30567	0.998454	0.426313	0.413634
GOTERM_CC_DIRECT	GO:0005666~RNA polymerase III complex	5	0.998004	0.0464157	Q04307, P04051, P22276, P22139, P40422	501	17	6040	3.54585	0.999997	0.693658	0.673028
GOTERM_BP_DIRECT	GO:0006363~termination of RNA polymerase I transcription	5	0.998004	0.0564233	P10964, P32529, P22139, P22138, P40422	501	18	6022	3.33888	1	0.579827	0.553775
GOTERM_BP_DIRECT	GO:0006386~termination of RNA polymerase III transcription	5	0.998004	0.0564233	Q04307, P04051, P22276, P22139, P40422	501	18	6022	3.33888	1	0.579827	0.553775
GOTERM_BP_DIRECT	GO:0006361~transcription initiation at RNA polymerase I promoter	5	0.998004	0.0784433	P10964, P32529, P22139, P22138, P40422	501	20	6022	3.00499	1	0.74568	0.712176
GOTERM_BP_DIRECT	GO:0006384~transcription initiation at RNA polymerase III promoter	5	0.998004	0.118181	Q04307, P04051, P22276, P22139, P40422	501	23	6022	2.61303	1	0.976961	0.933065
GOTERM_BP_DIRECT	GO:0042790~nucleolar large rRNA transcription by RNA polymerase I	6	1.1976	0.174743	P40992, P10964, P32529, P22139, P22138, P40422	501	36	6022	2.00333	1	1	0.956171
GOTERM_CC_DIRECT	GO:0005654~nucleoplasm	12	2.39521	0.854486	Q04307, Q12211, P29056, P04051, P16370, P12753, P22276, P27999, P22139, P39933, P29469, P40422	501	172	6040	0.841108	1	1	0.973881
GOTERM_BP_DIRECT	GO:0042254~ribosome biogenesis	13	2.59481	0.910376	P10964, P32529, P05759, Q08444, Q08004, P38772, P38344, P40462, O14464, P22139, P22138, P40422, Q06709	501	199	6022	0.785224	1	1	0.956171
UP_KW_BIOLOGICAL_PROCESS	KW-0690~Ribosome biogenesis	11	2.19561	0.995943	P38772, P38344, P40462, P10964, P32529, Q08444, Q08004, P22139, P22138, Q06709, P40422	360	180	3326	0.564599	1	1	1
Annotation Cluster 5	Enrichment Score: 2.513470714023088
Category	Term	Count	%	PValue	Genes	List Total	Pop Hits	Pop Total	Fold Enrichment	Bonferroni	Benjamini	FDR
GOTERM_BP_DIRECT	GO:0000947~amino acid catabolic process to alcohol via Ehrlich pathway	6	1.1976	2.16503e-05	P38113, P10127, P32771, P07246, P00330, P00331	501	6	6022	12.02	0.0186384	0.00104402	0.000997116
KEGG_PATHWAY	sce00620:Pyruvate metabolism	13	2.59481	0.000633915	P32327, P50107, Q04894, P10127, P32771, P11154, Q05584, P38113, P07246, P25377, Q12320, P00330, P00331	179	52	2199	3.07123	0.0536739	0.0183835	0.017327
KEGG_PATHWAY	sce00350:Tyrosine metabolism	6	1.1976	0.00247298	P38113, P10127, P32771, P07246, P00330, P00331	179	13	2199	5.66996	0.193794	0.0366761	0.0345683
KEGG_PATHWAY	sce00071:Fatty acid degradation	6	1.1976	0.018693	P38113, P10127, P32771, P07246, P00330, P00331	179	20	2199	3.68547	0.806346	0.180699	0.170314
KEGG_PATHWAY	sce00010:Glycolysis / Gluconeogenesis	10	1.99601	0.0297866	P14540, P37012, P38113, P10127, Q04894, P32771, P07246, P25377, P00330, P00331	179	55	2199	2.23362	0.92798	0.259143	0.24425
GOTERM_BP_DIRECT	GO:0006116~NADH oxidation	4	0.798403	0.04393	P38113, P07246, P00330, P00331	501	10	6022	4.80798	1	0.509496	0.486604
Annotation Cluster 6	Enrichment Score: 2.290174330568395
Category	Term	Count	%	PValue	Genes	List Total	Pop Hits	Pop Total	Fold Enrichment	Bonferroni	Benjamini	FDR
GOTERM_BP_DIRECT	GO:0000183~rDNA heterochromatin formation	9	1.79641	0.000870327	P53686, O13329, P06700, P53687, P47156, Q08649, Q02336, P53184, P53688	501	26	6022	4.16076	0.530761	0.0222189	0.0212206
KEGG_PATHWAY	sce04213:Longevity regulating pathway - multiple species	10	1.99601	0.00252938	P53686, Q03833, P06700, P33748, P53687, P53685, P33749, P53184, P00445, P53688	179	38	2199	3.23287	0.19775	0.0366761	0.0345683
KEGG_PATHWAY	sce00760:Nicotinate and nicotinamide metabolism	7	1.39721	0.0038355	P53686, P06700, P53687, P53685, P53164, P53184, P53688	179	20	2199	4.29972	0.284183	0.0476698	0.0449302
GOTERM_BP_DIRECT	GO:0031507~heterochromatin formation	7	1.39721	0.0818056	P53686, P06700, P53687, Q08273, P53685, P32914, P53688	501	37	6022	2.27405	1	0.74568	0.712176
Annotation Cluster 7	Enrichment Score: 1.3939003759891708
Category	Term	Count	%	PValue	Genes	List Total	Pop Hits	Pop Total	Fold Enrichment	Bonferroni	Benjamini	FDR
GOTERM_CC_DIRECT	GO:0098588~bounding membrane of organelle	8	1.59681	0.000238283	P40343, P12868, P32609, P27801, P53191, P34756, Q06651, P39702	501	17	6040	5.67336	0.0620942	0.00801227	0.00777399
GOTERM_BP_DIRECT	GO:0006904~vesicle docking involved in exocytosis	3	0.598802	0.357513	P12868, P32609, P27801	501	15	6022	2.40399	1	1	0.956171
GOTERM_BP_DIRECT	GO:0006895~Golgi to endosome transport	3	0.598802	0.772528	P12868, P32609, P27801	501	33	6022	1.09272	1	1	0.956171
Annotation Cluster 8	Enrichment Score: 1.3817017191527263
Category	Term	Count	%	PValue	Genes	List Total	Pop Hits	Pop Total	Fold Enrichment	Bonferroni	Benjamini	FDR
GOTERM_BP_DIRECT	GO:0006281~DNA repair	30	5.98802	0.00270938	Q12004, Q03290, P38806, P32849, P40072, P38207, P12753, P36102, P38324, P30620, P14284, P22936, P28519, P22336, P06700, Q08273, P38838, Q04673, P10862, Q06554, P38632, P31244, P43605, Q07913, Q08649, Q04049, P40151, Q08702, P27999, P21951	501	204	6022	1.76764	0.905357	0.0559938	0.053478
UP_KW_BIOLOGICAL_PROCESS	KW-0234~DNA repair	23	4.59082	0.129324	Q12004, P06700, Q08273, P38806, P32849, P38207, Q04673, P40072, P12753, P10862, P38632, P38324, P31244, P30620, Q07913, P14284, Q04049, Q08649, P40151, Q08702, P22936, P28519, P27999	360	159	3326	1.33644	0.99999	0.981502	0.981502
UP_KW_BIOLOGICAL_PROCESS	KW-0227~DNA damage	24	4.79042	0.204337	Q12004, P06700, Q08273, P38838, P38806, P32849, P38207, Q04673, P40072, P12753, P10862, P38632, P38324, P31244, P30620, Q07913, P14284, Q04049, Q08649, P40151, Q08702, P22936, P28519, P27999	360	178	3326	1.24569	1	1	1
Annotation Cluster 9	Enrichment Score: 1.2531291826596627
Category	Term	Count	%	PValue	Genes	List Total	Pop Hits	Pop Total	Fold Enrichment	Bonferroni	Benjamini	FDR
GOTERM_CC_DIRECT	GO:0022626~cytosolic ribosome	6	1.1976	0.0254865	Q05580, Q01662, Q06436, P34909, P36119, Q04781	501	21	6040	3.44454	0.999036	0.428492	0.415749
GOTERM_BP_DIRECT	GO:0072344~rescue of stalled ribosome	5	0.998004	0.0784433	Q05580, Q04638, Q04311, P36119, Q04781	501	20	6022	3.00499	1	0.74568	0.712176
GOTERM_BP_DIRECT	GO:1990116~ribosome-associated ubiquitin-dependent protein catabolic process	4	0.798403	0.0870455	P19812, Q05580, P36119, Q04781	501	13	6022	3.69845	1	0.778922	0.743925
Annotation Cluster 10	Enrichment Score: 1.0698143296183178
Category	Term	Count	%	PValue	Genes	List Total	Pop Hits	Pop Total	Fold Enrichment	Bonferroni	Benjamini	FDR
GOTERM_BP_DIRECT	GO:0006260~DNA replication	14	2.79441	0.0124315	P51979, P32354, P15436, P32325, O13329, P43605, P13382, P14284, Q04049, P40151, P22336, P21951, P40962, P29469	501	79	6022	2.13012	0.999981	0.20751	0.198186
GOTERM_CC_DIRECT	GO:0005657~replication fork	5	0.998004	0.0134203	Q04049, P13382, P32354, P15436, P21951	501	12	6040	5.02329	0.973603	0.277696	0.269437
UP_KW_BIOLOGICAL_PROCESS	KW-0235~DNA replication	11	2.19561	0.180434	O13329, P43605, Q04049, P13382, P14284, P32354, P15436, P22336, P21951, P32325, P29469	360	67	3326	1.51683	1	1	1
KEGG_PATHWAY	sce03030:DNA replication	5	0.998004	0.238838	P13382, P15436, P22336, P21951, P29469	179	31	2199	1.98144	1	1	0.953488
GOTERM_CC_DIRECT	GO:0043231~intracellular membrane-bounded organelle	7	1.39721	0.622621	Q03778, Q12211, Q04049, P13382, P14284, P15436, P21951	501	77	6040	1.09599	1	1	0.973881
Annotation Cluster 11	Enrichment Score: 0.9324029940522105
Category	Term	Count	%	PValue	Genes	List Total	Pop Hits	Pop Total	Fold Enrichment	Bonferroni	Benjamini	FDR
GOTERM_BP_DIRECT	GO:0006400~tRNA modification	7	1.39721	0.0450731	Q06053, Q12211, Q12476, Q9URQ3, P53065, P47058, P07884	501	32	6022	2.62937	1	0.514783	0.491653
GOTERM_BP_DIRECT	GO:0008033~tRNA processing	13	2.59481	0.123681	Q06053, Q12211, Q9URQ3, P53065, P36159, P38820, P40571, Q3E840, Q00947, P47058, P07884, Q12383, Q12362	501	100	6022	1.56259	1	1	0.956171
UP_KW_BIOLOGICAL_PROCESS	KW-0819~tRNA processing	13	2.59481	0.286134	Q06053, Q12211, Q9URQ3, P53065, P36159, P38820, P40571, Q3E840, Q00947, P47058, P07884, Q12383, Q12362	360	92	3326	1.3055	1	1	1
Annotation Cluster 12	Enrichment Score: 0.8064404418365263
Category	Term	Count	%	PValue	Genes	List Total	Pop Hits	Pop Total	Fold Enrichment	Bonferroni	Benjamini	FDR
GOTERM_CC_DIRECT	GO:0098588~bounding membrane of organelle	8	1.59681	0.000238283	P40343, P12868, P32609, P27801, P53191, P34756, Q06651, P39702	501	17	6040	5.67336	0.0620942	0.00801227	0.00777399
GOTERM_CC_DIRECT	GO:0033263~CORVET complex	3	0.598802	0.0820364	P12868, P27801, P39702	501	6	6040	6.02794	1	0.919491	0.892146
GOTERM_CC_DIRECT	GO:0030897~HOPS complex	3	0.598802	0.10872	P12868, P27801, P39702	501	7	6040	5.16681	1	1	0.973881
GOTERM_BP_DIRECT	GO:0099022~vesicle tethering	3	0.598802	0.137964	P12868, P27801, P39702	501	8	6022	4.50749	1	1	0.956171
GOTERM_CC_DIRECT	GO:0031901~early endosome membrane	3	0.598802	0.324873	P12868, P27801, P39702	501	14	6040	2.5834	1	1	0.973881
GOTERM_BP_DIRECT	GO:0032889~regulation of vacuole fusion, non-autophagic	3	0.598802	0.326196	P12868, P27801, P39702	501	14	6022	2.57571	1	1	0.956171
KEGG_PATHWAY	sce04148:Efferocytosis	4	0.798403	0.35271	P12868, P00812, P27801, P39702	179	26	2199	1.88999	1	1	0.953488
KEGG_PATHWAY	sce04138:Autophagy - yeast	6	1.1976	0.867774	P33748, P12868, P39001, P33749, P27801, P39702	179	90	2199	0.818994	1	1	0.953488
GOTERM_CC_DIRECT	GO:0005768~endosome	9	1.79641	0.950504	P40343, P12868, Q04412, P35197, Q06696, P27801, P34756, Q06651, P39702	501	155	6040	0.700019	1	1	0.973881
GOTERM_BP_DIRECT	GO:0016192~vesicle-mediated transport	9	1.79641	0.953789	P40343, P12868, P40482, P27801, Q12154, P15303, P39702, P38810, P53953	501	156	6022	0.693459	1	1	0.956171
Annotation Cluster 13	Enrichment Score: 0.7523550521831527
Category	Term	Count	%	PValue	Genes	List Total	Pop Hits	Pop Total	Fold Enrichment	Bonferroni	Benjamini	FDR
GOTERM_BP_DIRECT	GO:0090110~COPII-coated vesicle cargo loading	5	0.998004	0.00134148	P40482, P38769, P15303, P38810, P53953	501	7	6022	8.58569	0.688554	0.0323446	0.0308913
GOTERM_CC_DIRECT	GO:0030127~COPII vesicle coat	5	0.998004	0.00247987	P40482, P38769, P15303, P38810, P53953	501	8	6040	7.53493	0.487223	0.0741206	0.0719163
GOTERM_CC_DIRECT	GO:0070971~endoplasmic reticulum exit site	5	0.998004	0.00417369	P40482, P38769, P15303, P38810, P53953	501	9	6040	6.69772	0.675371	0.0937459	0.0909579
GOTERM_BP_DIRECT	GO:0046907~intracellular transport	3	0.598802	0.230675	P40482, P38810, P53953	501	11	6022	3.27817	1	1	0.956171
GOTERM_BP_DIRECT	GO:0006888~endoplasmic reticulum to Golgi vesicle-mediated transport	10	1.99601	0.40297	P40482, Q04412, P35197, P40529, P38682, P38769, P20133, P15303, P38810, P53953	501	96	6022	1.25208	1	1	0.956171
GOTERM_BP_DIRECT	GO:0006886~intracellular protein transport	8	1.59681	0.904348	P40343, P12868, P40482, P38769, P27801, P15303, P38810, P53953	501	125	6022	0.769277	1	1	0.956171
UP_KW_BIOLOGICAL_PROCESS	KW-0931~ER-Golgi transport	6	1.1976	0.908723	P40482, P38769, Q12154, P15303, P38810, P53953	360	73	3326	0.759361	1	1	1
GOTERM_BP_DIRECT	GO:0016192~vesicle-mediated transport	9	1.79641	0.953789	P40343, P12868, P40482, P27801, Q12154, P15303, P39702, P38810, P53953	501	156	6022	0.693459	1	1	0.956171
GOTERM_CC_DIRECT	GO:0000139~Golgi membrane	10	1.99601	0.968239	P36096, P40482, P35197, P38682, P32572, P38769, P15303, Q12067, P38810, P53953	501	180	6040	0.669772	1	1	0.973881
UP_KW_CELLULAR_COMPONENT	KW-0968~Cytoplasmic vesicle	3	0.598802	0.976957	P40482, P38769, P15303	434	61	4866	0.551409	1	1	1
UP_KW_CELLULAR_COMPONENT	KW-0333~Golgi apparatus	12	2.39521	0.98436	P36096, P40482, P35197, P40529, P38682, P38769, Q12154, P15303, Q12067, P39702, P38810, P53953	434	210	4866	0.640685	1	1	1
GOTERM_CC_DIRECT	GO:0005794~Golgi apparatus	13	2.59481	0.994721	P25375, P40529, P15303, P39702, P38810, P53953, P36096, Q03455, P40482, P35197, P38682, Q12154, Q12067	501	265	6040	0.591421	1	1	0.994721
Annotation Cluster 14	Enrichment Score: 0.687659753048967
Category	Term	Count	%	PValue	Genes	List Total	Pop Hits	Pop Total	Fold Enrichment	Bonferroni	Benjamini	FDR
GOTERM_BP_DIRECT	GO:0071036~nuclear polyadenylation-dependent snoRNA catabolic process	3	0.598802	0.0581163	Q12476, Q12149, P40507	501	5	6022	7.21198	1	0.579827	0.553775
GOTERM_BP_DIRECT	GO:0071037~nuclear polyadenylation-dependent snRNA catabolic process	3	0.598802	0.0581163	Q12476, Q12149, P40507	501	5	6022	7.21198	1	0.579827	0.553775
GOTERM_BP_DIRECT	GO:0071039~nuclear polyadenylation-dependent CUT catabolic process	3	0.598802	0.199058	Q12476, Q12149, P40507	501	10	6022	3.60599	1	1	0.956171
GOTERM_BP_DIRECT	GO:0071038~TRAMP-dependent tRNA surveillance pathway	3	0.598802	0.388285	Q12476, Q12149, P40507	501	16	6022	2.25374	1	1	0.956171
GOTERM_BP_DIRECT	GO:0071035~nuclear polyadenylation-dependent rRNA catabolic process	3	0.598802	0.476198	Q12476, Q12149, P40507	501	19	6022	1.89789	1	1	0.956171
KEGG_PATHWAY	sce03018:RNA degradation	6	1.1976	0.601904	Q12476, Q12149, P40507, P53010, P34909, P36102	179	64	2199	1.15171	1	1	0.953488
Annotation Cluster 15	Enrichment Score: 0.675755175759448
Category	Term	Count	%	PValue	Genes	List Total	Pop Hits	Pop Total	Fold Enrichment	Bonferroni	Benjamini	FDR
GOTERM_CC_DIRECT	GO:0044391~ribosomal subunit	8	1.59681	6.28893e-06	P05759, P49166, P25348, P38711, P35997, P0CX25, P51402	501	11	6040	8.76792	0.0016903	0.000331344	0.00032149
GOTERM_CC_DIRECT	GO:0022627~cytosolic small ribosomal subunit	5	0.998004	0.755422	P41058, P41057, P05759, P38711, P35997	501	61	6040	0.988188	1	1	0.973881
KEGG_PATHWAY	sce03010:Ribosome	11	2.19561	0.929259	P41058, P41057, P05759, P49166, O14464, P25348, P38711, P35997, P0CX25, P51402	179	179	2199	0.754939	1	1	0.953488
GOTERM_BP_DIRECT	GO:0002181~cytoplasmic translation	8	1.59681	0.945255	P41058, P41057, P05759, P49166, Q12000, P0CX25, P51402	501	137	6022	0.701895	1	1	0.956171
GOTERM_BP_DIRECT	GO:0006412~translation	16	3.19361	0.972334	P53852, P53960, P49166, P05759, P35997, P38711, P51402, P41058, P41057, P09064, P40825, O14464, P25348, P48525, P0CX25	501	273	6022	0.704467	1	1	0.972334
GOTERM_CC_DIRECT	GO:0022625~cytosolic large ribosomal subunit	4	0.798403	0.974678	P49166, P0CX25, P51402	501	84	6040	0.57409	1	1	0.974678
GOTERM_CC_DIRECT	GO:0005840~ribosome	12	2.39521	0.993286	P41058, P41057, P09064, P05759, P49166, O14464, P25348, P38711, P35997, P0CX25, P51402	501	244	6040	0.592913	1	1	0.993286
GOTERM_CC_DIRECT	GO:1990904~ribonucleoprotein complex	13	2.59481	0.999436	P41058, P41057, P40571, Q05900, P49166, P05759, O14464, P25348, P35997, P38711, P51402, P0CX25	501	308	6040	0.508852	1	1	0.999436
Annotation Cluster 16	Enrichment Score: 0.5241624641104569
Category	Term	Count	%	PValue	Genes	List Total	Pop Hits	Pop Total	Fold Enrichment	Bonferroni	Benjamini	FDR
GOTERM_BP_DIRECT	GO:0044721~protein import into peroxisome matrix, substrate release	3	0.598802	0.019505	P32800, Q04370, Q05568	501	3	6022	12.02	1	0.25652	0.244994
GOTERM_BP_DIRECT	GO:0016562~protein import into peroxisome matrix, receptor recycling	3	0.598802	0.137964	P32800, Q04370, Q05568	501	8	6022	4.50749	1	1	0.956171
GOTERM_CC_DIRECT	GO:1990429~peroxisomal importomer complex	3	0.598802	0.229639	P32800, Q04370, Q05568	501	11	6040	3.28797	1	1	0.973881
KEGG_PATHWAY	sce04146:Peroxisome	5	0.998004	0.408376	P32800, Q04370, Q05568, P53164, P00445	179	40	2199	1.53561	1	1	0.953488
GOTERM_BP_DIRECT	GO:0016558~protein import into peroxisome matrix	3	0.598802	0.418387	P32800, Q04370, Q05568	501	17	6022	2.12117	1	1	0.956171
UP_KW_CELLULAR_COMPONENT	KW-0576~Peroxisome	6	1.1976	0.7807	P32800, Q04370, Q05568, P53164, P53184, P40422	434	72	4866	0.934332	1	1	1
GOTERM_CC_DIRECT	GO:0005777~peroxisome	9	1.79641	0.881273	P32800, Q04370, Q05568, Q9URQ3, P22470, P53164, P53184, Q12508, P40422	501	135	6040	0.803726	1	1	0.973881
GOTERM_CC_DIRECT	GO:0005778~peroxisomal membrane	3	0.598802	0.882085	P32800, Q04370, Q05568	501	43	6040	0.841108	1	1	0.973881
Annotation Cluster 17	Enrichment Score: 0.33545439486679435
Category	Term	Count	%	PValue	Genes	List Total	Pop Hits	Pop Total	Fold Enrichment	Bonferroni	Benjamini	FDR
UP_KW_CELLULAR_COMPONENT	KW-0747~Spliceosome	9	1.79641	0.268634	Q07350, Q12368, P19736, Q12046, P28320, Q02775, P53769, P43589, Q12186	434	69	4866	1.46243	0.999707	1	1
GOTERM_CC_DIRECT	GO:0000974~Prp19 complex	6	1.1976	0.281652	Q07350, P19736, Q12046, P28320, Q02775, P53769	501	43	6040	1.68222	1	1	0.973881
GOTERM_CC_DIRECT	GO:0005681~spliceosomal complex	10	1.99601	0.339056	Q07350, Q12368, P19736, Q12046, P28320, Q05900, Q02775, P53769, P43589, Q12186	501	91	6040	1.32482	1	1	0.973881
GOTERM_BP_DIRECT	GO:0006397~mRNA processing	18	3.59281	0.349716	P35728, Q07350, Q06053, Q12368, Q12046, Q12211, P32914, P28320, P53010, Q06102, P53769, Q06224, P36102, P19736, Q02775, P24309, P43589, Q12186	501	183	6022	1.18229	1	1	0.956171
GOTERM_BP_DIRECT	GO:0000398~mRNA splicing, via spliceosome	11	2.19561	0.37333	Q07350, Q12368, P19736, Q12046, P28320, Q05900, Q02775, P24309, P53769, P43589, Q12186	501	105	6022	1.25923	1	1	0.956171
GOTERM_BP_DIRECT	GO:0008380~RNA splicing	11	2.19561	0.430889	Q07350, Q12368, P19736, Q12046, P28320, Q02775, P53769, Q06224, P50102, P43589, Q12186	501	110	6022	1.202	1	1	0.956171
GOTERM_BP_DIRECT	GO:0000245~spliceosomal complex assembly	3	0.598802	0.648364	Q07350, P43589, Q12186	501	26	6022	1.38692	1	1	0.956171
UP_KW_BIOLOGICAL_PROCESS	KW-0507~mRNA processing	18	3.59281	0.700422	P35728, Q07350, Q06053, Q12368, Q12046, Q12211, P32914, P28320, P53010, Q06102, P53769, Q06224, P36102, P19736, Q02775, P24309, P43589, Q12186	360	173	3326	0.961272	1	1	1
KEGG_PATHWAY	sce03040:Spliceosome	6	1.1976	0.74037	Q07350, Q12368, P19736, Q05900, Q02775, P43589	179	75	2199	0.982793	1	1	0.953488
UP_KW_BIOLOGICAL_PROCESS	KW-0508~mRNA splicing	9	1.79641	0.910982	Q07350, Q12368, P19736, Q12046, P28320, Q02775, P53769, P43589, Q12186	360	108	3326	0.769907	1	1	1
Annotation Cluster 18	Enrichment Score: 0.29843156465742904
Category	Term	Count	%	PValue	Genes	List Total	Pop Hits	Pop Total	Fold Enrichment	Bonferroni	Benjamini	FDR
GOTERM_CC_DIRECT	GO:0005773~vacuole	23	4.59082	0.215324	Q12697, P53246, P12868, P14904, Q08281, P38836, P37302, P34756, Q06651, P38821, P32798, P20107, P38244, P11491, Q04119, Q05934, P22855, P40152, P34240, P32609, P27801, P27614, P53191	501	222	6040	1.24903	1	1	0.973881
UP_KW_CELLULAR_COMPONENT	KW-0926~Vacuole	21	4.19162	0.340257	Q12697, P12868, P14904, Q08281, P38836, P37302, P34756, Q06651, P38821, P32798, P20107, P38244, P11491, Q04119, P22855, P40152, P34240, P32609, P27801, P27614, P53191	434	202	4866	1.1656	0.99998	1	1
GOTERM_CC_DIRECT	GO:0005774~vacuolar membrane	17	3.39321	0.483724	Q12697, P12868, Q08281, P34756, Q06651, P32798, P20107, P38244, P11491, Q04119, P40343, P40152, P34240, P32609, P27801, P27614, P53191	501	187	6040	1.09599	1	1	0.973881
GOTERM_CC_DIRECT	GO:0000329~fungal-type vacuole membrane	15	2.99401	0.913795	Q12697, P12868, P34756, Q06651, P32798, P20107, P38244, P11491, Q04119, P22855, P40482, P40152, P34240, P27801, P53191	501	229	6040	0.789687	1	1	0.973881
GOTERM_CC_DIRECT	GO:0000324~fungal-type vacuole	15	2.99401	0.994252	P25375, P14904, P38838, Q08281, Q12512, P38836, P37302, P38821, P32798, Q04033, P20107, P36096, Q04119, P40152, P27614	501	295	6040	0.613011	1	1	0.994252
Annotation Cluster 19	Enrichment Score: 0.29355090492008906
Category	Term	Count	%	PValue	Genes	List Total	Pop Hits	Pop Total	Fold Enrichment	Bonferroni	Benjamini	FDR
GOTERM_CC_DIRECT	GO:0005847~mRNA cleavage and polyadenylation specificity factor complex	3	0.598802	0.386817	P35728, Q06102, Q06224	501	16	6040	2.26048	1	1	0.973881
GOTERM_BP_DIRECT	GO:0030846~termination of RNA polymerase II transcription, poly(A)-coupled	3	0.598802	0.447718	P35728, Q06102, Q06224	501	18	6022	2.00333	1	1	0.956171
KEGG_PATHWAY	sce03015:mRNA surveillance pathway	4	0.798403	0.760041	P35728, Q06102, Q06224, P30771	179	48	2199	1.02374	1	1	0.953488
Annotation Cluster 20	Enrichment Score: 0.15585811731765362
Category	Term	Count	%	PValue	Genes	List Total	Pop Hits	Pop Total	Fold Enrichment	Bonferroni	Benjamini	FDR
UP_KW_BIOLOGICAL_PROCESS	KW-0486~Methionine biosynthesis	4	0.798403	0.51636	P47095, Q12525, Q08985, P05694	360	25	3326	1.47822	1	1	1
KEGG_PATHWAY	sce00270:Cysteine and methionine metabolism	4	0.798403	0.705028	P47095, Q12525, Q08985, P05694	179	44	2199	1.11681	1	1	0.953488
GOTERM_BP_DIRECT	GO:0032259~methylation	7	1.39721	0.74035	P40034, Q12476, Q12525, P40507, Q08985, P05694, Q12383	501	87	6022	0.967123	1	1	0.956171
UP_KW_BIOLOGICAL_PROCESS	KW-0028~Amino-acid biosynthesis	8	1.59681	0.883022	P40971, P08638, P00815, P47095, Q12525, Q08985, P05694, P08566	360	92	3326	0.803382	1	1	1
Annotation Cluster 21	Enrichment Score: 0.03337867399967241
Category	Term	Count	%	PValue	Genes	List Total	Pop Hits	Pop Total	Fold Enrichment	Bonferroni	Benjamini	FDR
GOTERM_CC_DIRECT	GO:0000775~chromosome, centromeric region	6	1.1976	0.803526	P40484, P32914, P40969, P40072, Q12161, P32325	501	80	6040	0.904192	1	1	0.973881
UP_KW_CELLULAR_COMPONENT	KW-0137~Centromere	4	0.798403	0.933225	P40484, P32914, P40969, P40072	434	64	4866	0.700749	1	1	1
GOTERM_CC_DIRECT	GO:0005694~chromosome	8	1.59681	0.985166	P40484, P32914, P40969, P20050, P32770, P40072, P12753, P53127	501	163	6040	0.5917	1	1	0.985166
UP_KW_CELLULAR_COMPONENT	KW-0158~Chromosome	7	1.39721	0.995382	P40484, P32914, P40969, P20050, P32770, P40072, P12753	434	154	4866	0.509636	1	1	1
Annotation Cluster 22	Enrichment Score: 0.01592557102160038
Category	Term	Count	%	PValue	Genes	List Total	Pop Hits	Pop Total	Fold Enrichment	Bonferroni	Benjamini	FDR
KEGG_PATHWAY	sce04111:Cell cycle - yeast	9	1.79641	0.842473	O13329, Q08273, P40484, Q12157, P08153, P32562, P32325, P21268, P29469	179	130	2199	0.850494	1	1	0.953488
GOTERM_BP_DIRECT	GO:0051301~cell division	10	1.99601	0.990026	P32338, Q08273, P40484, Q12157, P47134, P38823, P32562, P53924, P32325, P21268	501	203	6022	0.592116	1	1	0.990026
UP_KW_BIOLOGICAL_PROCESS	KW-0498~Mitosis	6	1.1976	0.998357	P32338, Q12157, P38823, P32562, P53924, P32325	360	124	3326	0.447043	1	1	1
UP_KW_BIOLOGICAL_PROCESS	KW-0132~Cell division	10	1.99601	0.999762	P32338, Q08273, P40484, Q12157, P47134, P38823, P32562, P53924, P32325, P21268	360	204	3326	0.452887	1	1	1
UP_KW_BIOLOGICAL_PROCESS	KW-0131~Cell cycle	16	3.19361	0.99997	P32338, P24583, Q08273, Q12046, Q12157, P47134, P38806, P38823, P32354, P32562, P53924, P32325, P40484, P43605, P21268, P29469	360	311	3326	0.475313	1	1	1
Annotation Cluster 23	Enrichment Score: 0.012654874636371757
Category	Term	Count	%	PValue	Genes	List Total	Pop Hits	Pop Total	Fold Enrichment	Bonferroni	Benjamini	FDR
GOTERM_CC_DIRECT	GO:0005768~endosome	9	1.79641	0.950504	P40343, P12868, Q04412, P35197, Q06696, P27801, P34756, Q06651, P39702	501	155	6040	0.700019	1	1	0.973881
GOTERM_CC_DIRECT	GO:0010008~endosome membrane	4	0.798403	0.969121	P40343, Q06696, P34756, Q06651	501	81	6040	0.595353	1	1	0.973881
UP_KW_CELLULAR_COMPONENT	KW-0967~Endosome	4	0.798403	0.994725	P40343, Q06696, P34756, Q06651	434	99	4866	0.453009	1	1	1
Annotation Cluster 24	Enrichment Score: 0.0031082491977978705
Category	Term	Count	%	PValue	Genes	List Total	Pop Hits	Pop Total	Fold Enrichment	Bonferroni	Benjamini	FDR
GOTERM_BP_DIRECT	GO:0015031~protein transport	24	4.79042	0.978952	P32800, P32601, Q04370, P47161, P25491, P12868, P14904, Q08281, Q06696, P15303, P39702, P38810, P53953, Q05934, P42844, P36046, Q05568, P40482, Q04412, P36078, P35197, P38682, P27801, P25303	501	396	6022	0.728482	1	1	0.978952
UP_KW_BIOLOGICAL_PROCESS	KW-0653~Protein transport	25	4.99002	0.999802	P32800, P32601, P47161, P25491, Q08281, P38769, P15303, P42844, Q05568, P36078, P40482, Q04412, P27801, P25303, Q04370, P12868, P14904, Q06696, P39702, P38810, P53953, Q05934, P36046, P35197, P38682	360	396	3326	0.583263	1	1	1
UP_KW_BIOLOGICAL_PROCESS	KW-0813~Transport	36	7.18563	1	P32800, P32601, P47161, P32804, P25491, Q08281, P38769, P15303, P42844, Q05568, P36078, P40482, Q04412, P27801, Q12154, Q03529, P40544, P25303, P25566, Q04370, P12868, P14904, Q12436, Q03760, Q06696, P32798, P39702, P38810, P53953, P20107, Q05934, Q03455, P36046, P35197, P38682, P34240	360	871	3326	0.38186	1	1	1
Annotation Cluster 25	Enrichment Score: 0.001244727712566452
Category	Term	Count	%	PValue	Genes	List Total	Pop Hits	Pop Total	Fold Enrichment	Bonferroni	Benjamini	FDR
GOTERM_BP_DIRECT	GO:0071555~cell wall organization	4	0.798403	0.993253	Q03214, Q02710, P38836, P19541	501	103	6022	0.466795	1	1	0.993253
UP_KW_BIOLOGICAL_PROCESS	KW-0961~Cell wall biogenesis/degradation	4	0.798403	0.999086	Q03214, Q02710, P38836, P19541	360	99	3326	0.373288	1	1	1
UP_KW_BIOLOGICAL_PROCESS	KW-9998~Cell wall biogenesis/degradation	4	0.798403	0.999086	Q03214, Q02710, P38836, P19541	360	99	3326	0.373288	1	1	1
Annotation Cluster 26	Enrichment Score: 3.1074127890449616E-6
Category	Term	Count	%	PValue	Genes	List Total	Pop Hits	Pop Total	Fold Enrichment	Bonferroni	Benjamini	FDR
UP_KW_CELLULAR_COMPONENT	KW-0256~Endoplasmic reticulum	18	3.59281	0.999987	P47154, P38878, P38769, Q04311, Q08444, P53735, P15303, P38810, P53953, Q03778, Q03455, P40482, Q08109, P40318, Q12154, Q03529, P40544, P25303	434	427	4866	0.472636	1	1	1
GOTERM_CC_DIRECT	GO:0005789~endoplasmic reticulum membrane	15	2.99401	0.999992	P47154, P38878, P38769, Q04311, P53735, P15303, P38810, P53953, Q03455, P40482, Q08109, P40318, Q12154, Q03529, P40544	501	416	6040	0.434708	1	1	0.999992
GOTERM_CC_DIRECT	GO:0005783~endoplasmic reticulum	23	4.59082	1	P47161, P32804, P47154, Q12436, P38878, Q04311, Q08444, P53735, P15303, P38810, P53953, Q03778, Q03455, P40482, Q08109, P34240, P40318, Q12154, Q03529, Q12067, P43599, P40544, P25303	501	679	6040	0.408373	1	1	1

## Sheet: C. elegans
Annotation Cluster 1	Enrichment Score: 142.8247142661332
Category	Term	Count	%	PValue	Genes	List Total	Pop Hits	Pop Total	Fold Enrichment	Bonferroni	Benjamini	FDR
UP_KW_CELLULAR_COMPONENT	KW-0539~Nucleus	483	48.2517	1.40805e-174	Q93705, P90829, Q09415, P90822, P30641, Q18250, O16609, Q21773, Q09528, Q9NA51, Q9U2C2, O16963, O17932, O17931, O16961, H2L0M9, O17930, O16962, O16968, Q19345, O16965, O17934, O16603, O16966, O17933, Q10655, H2KYA0, P90815, Q09645, P16356, E9P861, O17706, Q21302, O61660, Q22516, O45075, Q18265, G5EF25, G5EE08, O46003, O16991, Q9TYU5, Q9TZ64, Q18393, Q18392, Q18395, Q18394, Q18391, O61872, P41999,…	719	1628	7647	3.1554	3.80174e-173	3.94254e-173	3.94254e-173
GOTERM_BP_DIRECT	GO:0006355~regulation of DNA-templated transcription	308	30.7692	3.23715e-169	Q93705, O17020, O17025, Q27521, P90822, O16609, Q23038, Q09528, Q9NA51, O16963, O17932, O17931, H2L0M9, O17930, O16961, O16962, O16968, O16965, O17934, Q19345, O16603, O17933, O16966, Q9U1R0, B7WN96, Q10655, O45507, Q02330, Q23294, Q09645, O45987, O45505, J7SF93, Q8MQA7, O17706, H2KZT0, O01929, Q18265, G5EF25, G5EE08, O46003, O01930, O01931, Q9TYU5, P34545, Q18393, Q18392, Q18395, Q18394, Q9BKZ8,…	917	540	8471	5.26893	3.05911e-166	3.05587e-166	2.98465e-166
GOTERM_CC_DIRECT	GO:0005634~nucleus	555	55.4446	3.77508e-136	Q93705, P90829, Q09415, P90822, P30641, P37165, Q18250, O16609, Q21773, Q09528, Q9NA51, Q9U2C2, Q21777, O16963, O17932, O17931, O16961, H2L0M9, O17930, O16962, O16968, Q19345, O16965, O17934, O16603, O16966, O17933, Q10655, H2KYA0, P90815, Q09645, P16356, E9P860, P41883, E9P861, O17706, Q21302, O61660, Q22516, O45075, Q19117, Q18265, G5EF25, G5EE08, O46003, O16991, Q9TYU5, Q9TZ64, Q18393, O17719,…	930	2440	10333	2.52724	1.0306e-133	1.0306e-133	1.00795e-133
UP_KW_BIOLOGICAL_PROCESS	KW-0804~Transcription	314	31.3686	3.00731e-119	Q93705, O17020, O17025, O01914, Q20448, P34447, Q27521, P90822, P34567, Q18250, Q23038, G5EGB2, Q09528, Q9NA51, O16963, O17932, P20154, O17931, H2L0M9, O17930, O16961, O16962, O16968, O17934, Q19345, O16603, O17933, O16966, Q9U1R0, B7WN96, Q10655, Q02330, Q23294, O45987, O45505, Q8MQA7, P16356, E9P861, Q965S0, O17706, H2KZT0, O01929, G5EF25, O46003, O16991, O01930, O01931, P34544, Q9TYU5, P34545,…	471	711	3289	3.08392	2.04497e-117	2.04497e-117	2.04497e-117
UP_KW_BIOLOGICAL_PROCESS	KW-0805~Transcription regulation	306	30.5694	1.45393e-118	Q93705, O17020, O17025, O01914, Q20448, P34447, Q27521, P90822, P34567, Q18250, Q23038, G5EGB2, Q09528, Q9NA51, O16963, O17932, P20154, O17931, H2L0M9, O17930, O16961, O16962, O16968, O17934, Q19345, O16603, O17933, O16966, Q9U1R0, B7WN96, Q10655, Q02330, Q23294, O45987, O45505, Q8MQA7, E9P861, O17706, H2KZT0, O01929, G5EF25, O46003, O16991, O01930, O01931, P34544, Q9TYU5, P34545, Q9TZ64, Q9BKZ8,…	471	676	3289	3.16095	9.88671e-117	4.94335e-117	4.94335e-117
Annotation Cluster 2	Enrichment Score: 4.590458605889057
Category	Term	Count	%	PValue	Genes	List Total	Pop Hits	Pop Total	Fold Enrichment	Bonferroni	Benjamini	FDR
GOTERM_BP_DIRECT	GO:0030574~collagen catabolic process	7	0.699301	1.0012e-05	Q23227, G5EGM1, O44836, G5EBU3, O17913, A0A0K3ARD1, G5ECC4	917	7	8471	9.23773	0.00941681	0.000590711	0.000576944
GOTERM_BP_DIRECT	GO:0030198~extracellular matrix organization	11	1.0989	3.98133e-05	G5ECS8, Q19791, A0A5A4YQ91, Q23227, G5EGM1, O44836, Q19204, G5EBU3, O17913, A0A0K3ARD1, G5ECC4	917	22	8471	4.61887	0.0369253	0.00187919	0.00183539
GOTERM_CC_DIRECT	GO:0031012~extracellular matrix	13	1.2987	4.24691e-05	G5ECS8, A0A5A4YQ91, G5EGM1, O44836, G5ECC4, Q21265, Q19791, Q21267, Q23227, Q19204, G5EBU3, O17913, A0A0K3ARD1	930	36	10333	4.01222	0.0115274	0.00193235	0.00188988
					Q23227, G5EGM1, O44836, G5EBU3, O17913, A0A0K3ARD1, G5ECC4,G5ECS8, Q19791, A0A5A4YQ91, Q23227, G5EGM1, O44836, Q19204, G5EBU3, O17913, A0A0K3ARD1, G5ECC4,G5ECS8, A0A5A4YQ91, G5EGM1, O44836, G5ECC4, Q21265, Q19791, Q21267, Q23227, Q19204, G5EBU3, O17913, A0A0K3ARD1
Annotation Cluster 3	Enrichment Score: 4.069123578737366
Category	Term	Count	%	PValue	Genes	List Total	Pop Hits	Pop Total	Fold Enrichment	Bonferroni	Benjamini	FDR
GOTERM_BP_DIRECT	GO:0071577~zinc ion transmembrane transport	14	1.3986	3.22941e-12	O62192, Q19913, Q9XVR4, O45923, Q9XTQ7, Q22541, P91348, Q6BEU0, Q9XUC4, Q95QW4, Q09957, P91354, Q9XWH3, Q17996	917	14	8471	9.23773	3.0518e-09	3.81071e-10	3.7219e-10
GOTERM_BP_DIRECT	GO:0006829~zinc ion transport	13	1.2987	2.87937e-09	O62192, Q8WQB6, Q19913, O45923, Q9XTQ7, Q22541, P91348, Q6BEU0, Q9XUC4, Q95QW4, Q09957, P91354, Q9XWH3	917	16	8471	7.50566	2.721e-06	2.2651e-07	2.21231e-07
GOTERM_BP_DIRECT	GO:0030001~metal ion transport	13	1.2987	1.39423e-05	O62192, U4PS08, Q19913, Q9XVR4, Q22395, Q9XTQ7, P91348, Q6BEU0, Q9XUC4, Q09957, P91354, Q9XWH3, Q17996	917	28	8471	4.28895	0.0130892	0.000770996	0.000753028
GOTERM_BP_DIRECT	GO:0006882~intracellular zinc ion homeostasis	7	0.699301	3.63654e-05	Q8WQB6, G5ED47, Q9XUC4, Q95QW4, Q17996, Q9XVR4, Q9XTQ7	917	8	8471	8.08302	0.0337821	0.00180679	0.00176468
UP_KW_BIOLOGICAL_PROCESS	KW-0864~Zinc transport	6	0.599401	0.000956287	Q22541, Q8WQB6, Q9XUC4, Q95QW4, O45923, Q9XTQ7	471	7	3289	5.98544	0.0629875	0.0162569	0.0162569
GOTERM_BP_DIRECT	GO:0006812~monoatomic cation transport	4	0.3996	0.620877	Q22541, Q8WQB6, Q95QW4, O45923	917	29	8471	1.27417	1	1	0.977731
GOTERM_BP_DIRECT	GO:0055085~transmembrane transport	17	1.6983	0.999937	O62192, Q8WQB6, U4PS08, Q19913, Q9XVR4, O45923, Q22395, Q9XTQ7, Q22541, P91348, Q6BEU0, Q9XUC4, Q95QW4, Q09957, P91354, Q9XWH3, Q17996	917	319	8471	0.492293	1	1	0.999937
UP_KW_BIOLOGICAL_PROCESS	KW-0406~Ion transport	6	0.599401	1	Q22541, Q8WQB6, Q9XUC4, Q95QW4, O45923, Q9XTQ7	471	313	3289	0.13386	1	1	1
Annotation Cluster 4	Enrichment Score: 3.241121486353255
Category	Term	Count	%	PValue	Genes	List Total	Pop Hits	Pop Total	Fold Enrichment	Bonferroni	Benjamini	FDR
GOTERM_CC_DIRECT	GO:0044753~amphisome	6	0.599401	3.22988e-05	A0A168H2N7, Q9N3Z0, Q17746, Q22436, O18138, Q9XXG8	930	6	10333	11.1108	0.00877895	0.00176351	0.00172476
GOTERM_CC_DIRECT	GO:0016235~aggresome	6	0.599401	3.22988e-05	A0A168H2N7, Q9N3Z0, Q17746, Q22436, O18138, Q9XXG8	930	6	10333	11.1108	0.00877895	0.00176351	0.00172476
GOTERM_BP_DIRECT	GO:0007032~endosome organization	9	0.899101	0.00018027	A0A168H2N7, Q9N3Z0, Q17746, Q22436, O18138, Q23194, Q09600, Q9XXG8, P34657	917	17	8471	4.89056	0.156648	0.00773524	0.00755497
GOTERM_BP_DIRECT	GO:0035973~aggrephagy	6	0.599401	0.00604225	A0A168H2N7, Q9N3Z0, Q17746, Q22436, O18138, Q9XXG8	917	12	8471	4.61887	0.996744	0.176259	0.172152
GOTERM_BP_DIRECT	GO:0000423~mitophagy	7	0.699301	0.0548146	A0A168H2N7, Q9N3Z0, Q17746, Q22436, O18138, Q9XXG8, G5EGI6	917	26	8471	2.48708	1	1	0.977731
Annotation Cluster 5	Enrichment Score: 2.7644981534328124
Category	Term	Count	%	PValue	Genes	List Total	Pop Hits	Pop Total	Fold Enrichment	Bonferroni	Benjamini	FDR
GOTERM_BP_DIRECT	GO:0009755~hormone-mediated signaling pathway	10	0.999001	3.16784e-07	G5ECR9, Q9XUK7, Q21104, Q18190, Q20765, Q9N2W3, Q10902, Q9XTJ4, Q19345, P41830	917	12	8471	7.69811	0.000299316	2.13603e-05	2.08625e-05
GOTERM_BP_DIRECT	GO:0009888~tissue development	5	0.4995	0.103346	Q21104, Q18190, Q9N2W3, Q9XTJ4, Q19345	917	17	8471	2.71698	1	1	0.977731
GOTERM_CC_DIRECT	GO:0090575~RNA polymerase II transcription regulator complex	6	0.599401	0.1554	G5ECR9, Q21104, Q18190, Q9N2W3, Q9XTJ4, Q19345	930	32	10333	2.08327	1	1	0.981618
Annotation Cluster 6	Enrichment Score: 1.4106642917196248
Category	Term	Count	%	PValue	Genes	List Total	Pop Hits	Pop Total	Fold Enrichment	Bonferroni	Benjamini	FDR
KEGG_PATHWAY	cel03420:Nucleotide excision repair	12	1.1988	0.000511756	P16356, Q965S0, Q9GR61, O17245, Q21302, P90829, Q19537, Q23457, Q10578, Q09645, Q9U3I0, P34567	189	47	2500	3.37724	0.0489275	0.0501521	0.0501521
KEGG_PATHWAY	cel03020:RNA polymerase	7	0.699301	0.00571004	P16356, Q965S0, Q9GR61, Q9N4B7, O17587, Q10578, Q9U3I0	189	23	2500	4.02576	0.429469	0.279792	0.279792
GOTERM_CC_DIRECT	GO:0005665~RNA polymerase II, core complex	5	0.4995	0.0240035	P16356, Q965S0, Q9GR61, Q10578, Q9U3I0	930	13	10333	4.27337	0.998684	0.504074	0.492995
GOTERM_BP_DIRECT	GO:0006351~DNA-templated transcription	9	0.899101	0.025591	P52652, P16356, Q965S0, Q9GR61, Q9N4B7, O17587, Q10578, Q9U3I0, P34567	917	34	8471	2.44528	1	0.575189	0.561784
GOTERM_CC_DIRECT	GO:0000428~DNA-directed RNA polymerase complex	7	0.699301	0.0298226	P16356, Q965S0, Q9GR61, Q9N4B7, O17587, Q10578, Q9U3I0	930	27	10333	2.88057	0.999743	0.581541	0.56876
UP_KW_CELLULAR_COMPONENT	KW-0240~DNA-directed RNA polymerase	5	0.4995	0.0562987	P16356, Q965S0, Q9GR61, Q10578, Q9U3I0	719	16	7647	3.32363	0.790814	0.394091	0.394091
UP_KW_CELLULAR_COMPONENT	KW-9994~DNA-directed RNA polymerase	5	0.4995	0.0562987	P16356, Q965S0, Q9GR61, Q10578, Q9U3I0	719	16	7647	3.32363	0.790814	0.394091	0.394091
GOTERM_CC_DIRECT	GO:0005736~RNA polymerase I complex	3	0.2997	0.225054	Q9GR61, O17587, Q9U3I0	930	10	10333	3.33323	1	1	0.981618
GOTERM_CC_DIRECT	GO:0005666~RNA polymerase III complex	3	0.2997	0.396034	Q9GR61, Q9N4B7, Q9U3I0	930	15	10333	2.22215	1	1	0.981618
GOTERM_BP_DIRECT	GO:0006366~transcription by RNA polymerase II	4	0.3996	0.517285	P16356, Q9GR61, Q10578, Q9U3I0	917	25	8471	1.47804	1	1	0.977731
Annotation Cluster 7	Enrichment Score: 1.2285898001827373
Category	Term	Count	%	PValue	Genes	List Total	Pop Hits	Pop Total	Fold Enrichment	Bonferroni	Benjamini	FDR
KEGG_PATHWAY	cel03440:Homologous recombination	6	0.599401	0.0111114	P90829, Q19537, O44199, O61660, Q21209, O18017	189	19	2500	4.17711	0.665465	0.362973	0.362973
KEGG_PATHWAY	cel03460:Fanconi anemia pathway	6	0.599401	0.0251594	P90740, Q19537, P34409, O61660, P91351, O18017	189	23	2500	3.45066	0.917682	0.616405	0.616405
UP_KW_BIOLOGICAL_PROCESS	KW-0235~DNA replication	6	0.599401	0.737498	P90829, Q19537, P34409, Q9U2C2, Q95XQ8, O18017	471	42	3289	0.997574	1	1	1
Annotation Cluster 8	Enrichment Score: 1.1687376047442517
Category	Term	Count	%	PValue	Genes	List Total	Pop Hits	Pop Total	Fold Enrichment	Bonferroni	Benjamini	FDR
GOTERM_BP_DIRECT	GO:0006310~DNA recombination	12	1.1988	0.000455906	Q21275, P91501, C6KRL6, Q19537, Q8MYP1, O61660, Q9TXJ8, Q9U3L0, P91351, Q19546, O18017, Q95R14	917	33	8471	3.35918	0.350095	0.0165529	0.0161671
GOTERM_CC_DIRECT	GO:0000795~synaptonemal complex	4	0.3996	0.146441	C6KRL6, Q8MYP1, Q9U3L0, Q95R14	930	15	10333	2.96287	1	1	0.981618
GOTERM_BP_DIRECT	GO:0007129~homologous chromosome pairing at meiosis	4	0.3996	0.246099	C6KRL6, Q8MYP1, Q9U3L0, Q95R14	917	16	8471	2.30943	1	1	0.977731
UP_KW_BIOLOGICAL_PROCESS	KW-0233~DNA recombination	5	0.4995	0.283419	C6KRL6, Q8MYP1, Q9U3L0, P91351, Q95R14	471	19	3289	1.83764	1	1	1
GOTERM_BP_DIRECT	GO:0007131~reciprocal meiotic recombination	5	0.4995	0.307776	C6KRL6, Q8MYP1, Q9U3L0, O18017, Q95R14	917	26	8471	1.77649	1	1	0.977731
Annotation Cluster 9	Enrichment Score: 0.8891441947045706
Category	Term	Count	%	PValue	Genes	List Total	Pop Hits	Pop Total	Fold Enrichment	Bonferroni	Benjamini	FDR
GOTERM_BP_DIRECT	GO:0006281~DNA repair	23	2.2977	0.0457092	Q10002, O17245, Q19537, P34409, O44199, B6VQ60, Q09645, Q9TYU5, P34567, P91501, Q21275, P90740, O17917, P90990, Q21302, Q22557, Q94361, O61660, Q9N4H4, P91351, Q19546, Q21209, O18017	917	140	8471	1.51763	1	0.915543	0.894206
UP_KW_BIOLOGICAL_PROCESS	KW-0234~DNA repair	17	1.6983	0.146515	Q10002, P34409, O44199, B6VQ60, Q09645, Q9TYU5, P34567, P90740, O17917, P90990, Q21302, Q22557, Q94361, Q9N4H4, P91351, Q21209, O18017	471	85	3289	1.3966	0.999979	1	1
UP_KW_BIOLOGICAL_PROCESS	KW-0227~DNA damage	17	1.6983	0.321131	Q10002, P34409, O44199, B6VQ60, Q09645, Q9TYU5, P34567, P90740, O17917, P90990, Q21302, Q22557, Q94361, Q9N4H4, P91351, Q21209, O18017	471	98	3289	1.21134	1	1	1
Annotation Cluster 10	Enrichment Score: 0.8837405316803442
Category	Term	Count	%	PValue	Genes	List Total	Pop Hits	Pop Total	Fold Enrichment	Bonferroni	Benjamini	FDR
GOTERM_BP_DIRECT	GO:0017148~negative regulation of translation	7	0.699301	0.04623	Q23359, Q03601, G5EC86, Q23406, Q9U489, Q09597, P34611	917	25	8471	2.58656	1	0.915543	0.894206
GOTERM_BP_DIRECT	GO:0006417~regulation of translation	9	0.899101	0.194917	G5EF15, A0A0K3AUE4, Q23359, G5EC86, Q23406, Q6BET5, A0A7R9XMZ3, Q09597, P34611	917	52	8471	1.59884	1	1	0.977731
UP_KW_BIOLOGICAL_PROCESS	KW-0810~Translation regulation	8	0.799201	0.247745	G5EF15, A0A0K3AUE4, Q23359, G5EC86, Q23406, Q6BET5, A0A7R9XMZ3, P34611	471	36	3289	1.55178	1	1	1
Annotation Cluster 11	Enrichment Score: 0.8232105403939608
Category	Term	Count	%	PValue	Genes	List Total	Pop Hits	Pop Total	Fold Enrichment	Bonferroni	Benjamini	FDR
GOTERM_BP_DIRECT	GO:0007548~sex differentiation	8	0.799201	0.0677791	A0A0K3AUE4, P34708, Q21502, Q9N373, P24349, Q27395, P34544, P41830	917	34	8471	2.17358	1	1	0.977731
UP_KW_BIOLOGICAL_PROCESS	KW-0726~Sexual differentiation	8	0.799201	0.0793858	A0A0K3AUE4, P34708, Q21502, Q9N373, P24349, Q27395, P34544, P41830	471	27	3289	2.06904	0.996392	1	1
UP_KW_BIOLOGICAL_PROCESS	KW-0221~Differentiation	22	2.1978	0.630274	G5EF15, P34708, P20271, Q07292, Q10655, Q9N373, Q27395, P34544, O61924, Q22531, A0A0K3AUE4, A0A486WWJ9, Q9XUC4, P91001, P92199, Q21502, G5EFY4, Q19203, P24349, Q19266, P41830, Q4TT88	471	154	3289	0.997574	1	1	1
Annotation Cluster 12	Enrichment Score: 0.7477235905148104
Category	Term	Count	%	PValue	Genes	List Total	Pop Hits	Pop Total	Fold Enrichment	Bonferroni	Benjamini	FDR
GOTERM_BP_DIRECT	GO:0007626~locomotory behavior	6	0.599401	0.0686404	G5EDJ0, Q22366, Q17667, Q9Y048, Q9TW65, Q19203	917	21	8471	2.63935	1	1	0.977731
GOTERM_BP_DIRECT	GO:0032224~positive regulation of synaptic transmission, cholinergic	3	0.2997	0.170159	Q22366, Q9Y048, Q9TW65	917	7	8471	3.95903	1	1	0.977731
GOTERM_BP_DIRECT	GO:0007271~synaptic transmission, cholinergic	4	0.3996	0.489097	Q09485, Q22366, Q9Y048, Q9TW65	917	24	8471	1.53962	1	1	0.977731
Annotation Cluster 13	Enrichment Score: 0.7401435897708102
Category	Term	Count	%	PValue	Genes	List Total	Pop Hits	Pop Total	Fold Enrichment	Bonferroni	Benjamini	FDR
GOTERM_BP_DIRECT	GO:0160094~nematode pharynx development	9	0.899101	0.0537652	G5EF25, P55113, P92199, P91828, Q02330, G5EF71, P45896, Q18990, Q9U3S9	917	39	8471	2.13178	1	1	0.977731
GOTERM_BP_DIRECT	GO:0060465~pharynx development	6	0.599401	0.179216	G5EF25, P55113, P91828, G5EF71, Q18990, Q9U3S9	917	28	8471	1.97951	1	1	0.977731
GOTERM_BP_DIRECT	GO:0043050~nematode pharyngeal pumping	3	0.2997	0.624728	P55113, P91828, Q9U3S9	917	19	8471	1.45859	1	1	0.977731
Annotation Cluster 14	Enrichment Score: 0.55955427290687
Category	Term	Count	%	PValue	Genes	List Total	Pop Hits	Pop Total	Fold Enrichment	Bonferroni	Benjamini	FDR
KEGG_PATHWAY	cel00620:Pyruvate metabolism	6	0.599401	0.0782841	O45687, Q9UAT1, Q17334, O17732, Q9XXJ1, Q17335	189	31	2500	2.56016	0.999661	0.852427	0.852427
KEGG_PATHWAY	cel00830:Retinol metabolism	4	0.3996	0.113559	O45687, Q9UAT1, Q17334, Q17335	189	16	2500	3.30688	0.999993	0.927397	0.927397
KEGG_PATHWAY	cel00350:Tyrosine metabolism	4	0.3996	0.167157	O45687, Q9UAT1, Q17334, Q17335	189	19	2500	2.78474	1	1	1
KEGG_PATHWAY	cel00071:Fatty acid degradation	5	0.4995	0.442029	O45687, Q9UAT1, O17762, Q17334, Q17335	189	45	2500	1.46972	1	1	1
KEGG_PATHWAY	cel00980:Metabolism of xenobiotics by cytochrome P450	4	0.3996	0.516071	O45687, Q9UAT1, Q17334, Q17335	189	36	2500	1.46972	1	1	1
KEGG_PATHWAY	cel00010:Glycolysis / Gluconeogenesis	4	0.3996	0.589172	O45687, Q9UAT1, Q17334, Q17335	189	40	2500	1.32275	1	1	1
KEGG_PATHWAY	cel00982:Drug metabolism - cytochrome P450	4	0.3996	0.606314	O45687, Q9UAT1, Q17334, Q17335	189	41	2500	1.29049	1	1	1
Annotation Cluster 15	Enrichment Score: 0.5566303308012986
Category	Term	Count	%	PValue	Genes	List Total	Pop Hits	Pop Total	Fold Enrichment	Bonferroni	Benjamini	FDR
GOTERM_BP_DIRECT	GO:0090110~COPII-coated vesicle cargo loading	3	0.2997	0.0604111	Q19371, Q23368, Q9U2Z1	917	4	8471	6.9283	1	1	0.977731
GOTERM_CC_DIRECT	GO:0030127~COPII vesicle coat	3	0.2997	0.0949303	Q19371, Q23368, Q9U2Z1	930	6	10333	5.55538	1	1	0.981618
GOTERM_CC_DIRECT	GO:0012507~ER to Golgi transport vesicle membrane	4	0.3996	0.146441	Q19371, Q23368, Q8WQB6, Q9U2Z1	930	15	10333	2.96287	1	1	0.981618
GOTERM_CC_DIRECT	GO:0070971~endoplasmic reticulum exit site	3	0.2997	0.225054	Q19371, Q23368, Q9U2Z1	930	10	10333	3.33323	1	1	0.981618
GOTERM_BP_DIRECT	GO:0006888~endoplasmic reticulum to Golgi vesicle-mediated transport	5	0.4995	0.82851	Q19371, Q23368, P41992, Q19791, Q9U2Z1	917	52	8471	0.888243	1	1	0.977731
GOTERM_CC_DIRECT	GO:0031410~cytoplasmic vesicle	8	0.799201	0.851071	Q19371, Q23368, Q8WQB6, Q9XU75, G5EFD9, O17754, O45923, Q9U2Z1	930	106	10333	0.838547	1	1	0.981618
GOTERM_BP_DIRECT	GO:0006886~intracellular protein transport	8	0.799201	0.95247	Q19371, Q23368, Q22366, Q19954, Q09600, Q09654, P41885, Q9U2Z1	917	107	8471	0.690672	1	1	0.977731
Annotation Cluster 16	Enrichment Score: 0.5433642615496366
Category	Term	Count	%	PValue	Genes	List Total	Pop Hits	Pop Total	Fold Enrichment	Bonferroni	Benjamini	FDR
GOTERM_CC_DIRECT	GO:0031901~early endosome membrane	8	0.799201	0.00526302	Q9N5V7, H2KZI9, Q9TZD0, Q19954, Q23194, Q09600, Q9XWI0, Q9XXH8	930	25	10333	3.55544	0.763214	0.130619	0.127748
GOTERM_CC_DIRECT	GO:0030897~HOPS complex	3	0.2997	0.125207	Q19954, Q23194, Q09600	930	7	10333	4.76175	1	1	0.981618
GOTERM_BP_DIRECT	GO:0042144~vacuole fusion, non-autophagic	3	0.2997	0.130568	Q19954, Q23194, Q09600	917	6	8471	4.61887	1	1	0.977731
GOTERM_CC_DIRECT	GO:0031902~late endosome membrane	5	0.4995	0.302625	Q9N5V7, Q19954, Q23194, Q09600, Q9XWI0	930	31	10333	1.79206	1	1	0.981618
KEGG_PATHWAY	cel04148:Efferocytosis	6	0.599401	0.367935	G5EFD9, Q94316, Q21921, Q19954, Q23194, Q09600	189	53	2500	1.49745	1	1	1
UP_KW_CELLULAR_COMPONENT	KW-0967~Endosome	8	0.799201	0.44267	K8ESM7, G5EDW5, Q9U2B7, Q19954, Q23194, Q09600, Q9XXH8, Q93227	719	67	7647	1.26992	1	1	1
GOTERM_CC_DIRECT	GO:0005765~lysosomal membrane	6	0.599401	0.471604	G5EDW5, Q19954, Q23194, Q09600, Q9XWI0, Q09654	930	50	10333	1.33329	1	1	0.981618
GOTERM_CC_DIRECT	GO:0005770~late endosome	3	0.2997	0.575046	K8ESM7, Q9U2B7, Q19954	930	21	10333	1.58725	1	1	0.981618
KEGG_PATHWAY	cel04140:Autophagy - animal	8	0.799201	0.6475	P37165, K8ESM7, Q22712, H2FLM3, Q19954, Q23194, Q09600, P34722	189	101	2500	1.04772	1	1	1
GOTERM_CC_DIRECT	GO:0005764~lysosome	10	0.999001	0.666085	Q9N5V7, Q23498, G5EDW5, Q19954, Q23194, Q09600, Q9XWI0, Q9UAY4, Q10916, Q20829	930	110	10333	1.01007	1	1	0.981618
GOTERM_CC_DIRECT	GO:0005768~endosome	8	0.799201	0.731965	K8ESM7, G5EDW5, Q9U2B7, Q19954, Q23194, Q09600, Q9XXH8, Q93227	930	92	10333	0.966152	1	1	0.981618
UP_KW_CELLULAR_COMPONENT	KW-0458~Lysosome	4	0.3996	0.831059	G5EDW5, Q19954, Q23194, Q09600	719	47	7647	0.905158	1	1	1
Annotation Cluster 17	Enrichment Score: 0.5265455519874875
Category	Term	Count	%	PValue	Genes	List Total	Pop Hits	Pop Total	Fold Enrichment	Bonferroni	Benjamini	FDR
GOTERM_BP_DIRECT	GO:0016558~protein import into peroxisome matrix	4	0.3996	0.046553	Q23601, C0HKD7, Q19189, Q18355	917	8	8471	4.61887	1	0.915543	0.894206
GOTERM_BP_DIRECT	GO:0007031~peroxisome organization	4	0.3996	0.132355	Q23601, C0HKD7, Q19189, Q18355	917	12	8471	3.07924	1	1	0.977731
GOTERM_CC_DIRECT	GO:0005778~peroxisomal membrane	4	0.3996	0.393096	Q23601, C0HKD7, Q19189, Q18355	930	25	10333	1.77772	1	1	0.981618
KEGG_PATHWAY	cel04146:Peroxisome	6	0.599401	0.533666	P34461, Q23601, Q19427, C0HKD7, P34697, Q19189	189	64	2500	1.24008	1	1	1
GOTERM_CC_DIRECT	GO:0005777~peroxisome	6	0.599401	0.636997	Q23601, O17762, Q19427, C0HKD7, Q19189, Q18355	930	60	10333	1.11108	1	1	0.981618
UP_KW_CELLULAR_COMPONENT	KW-0576~Peroxisome	4	0.3996	0.841651	Q23601, C0HKD7, Q19189, Q18355	719	48	7647	0.8863	1	1	1
Annotation Cluster 18	Enrichment Score: 0.4919004770062693
Category	Term	Count	%	PValue	Genes	List Total	Pop Hits	Pop Total	Fold Enrichment	Bonferroni	Benjamini	FDR
GOTERM_CC_DIRECT	GO:0071144~heteromeric SMAD protein complex	3	0.2997	0.125207	Q02330, P45897, P45896	930	7	10333	4.76175	1	1	0.981618
GOTERM_BP_DIRECT	GO:0060395~SMAD protein signal transduction	3	0.2997	0.170159	Q02330, P45897, P45896	917	7	8471	3.95903	1	1	0.977731
GOTERM_BP_DIRECT	GO:0050793~regulation of developmental process	3	0.2997	0.211361	Q02330, P45897, P45896	917	8	8471	3.46415	1	1	0.977731
GOTERM_BP_DIRECT	GO:0042661~regulation of mesodermal cell fate specification	5	0.4995	0.232762	G5EFD9, Q02330, Q7JM44, P45897, P45896	917	23	8471	2.0082	1	1	0.977731
KEGG_PATHWAY	cel04350:TGF-beta signaling pathway	6	0.599401	0.246987	Q23457, P92199, Q02330, P45897, P45896, P34545	189	45	2500	1.76367	1	1	1
GOTERM_BP_DIRECT	GO:0030509~BMP signaling pathway	3	0.2997	0.253363	Q02330, P45897, P45896	917	9	8471	3.07924	1	1	0.977731
GOTERM_BP_DIRECT	GO:0051239~regulation of multicellular organismal process	3	0.2997	0.253363	Q02330, P45897, P45896	917	9	8471	3.07924	1	1	0.977731
GOTERM_BP_DIRECT	GO:0009791~post-embryonic development	6	0.599401	0.260638	Q966L9, Q8ITW8, Q02330, P45897, P34689, P45896	917	32	8471	1.73207	1	1	0.977731
GOTERM_BP_DIRECT	GO:0040018~positive regulation of multicellular organism growth	6	0.599401	0.604353	Q22366, Q19204, Q02330, Q7JM44, P45897, P45896	917	48	8471	1.15472	1	1	0.977731
KEGG_PATHWAY	cel04081:Hormone signaling	4	0.3996	0.670055	Q9N536, Q02330, P45897, P45896	189	45	2500	1.17578	1	1	1
GOTERM_BP_DIRECT	GO:0090597~nematode male tail mating organ morphogenesis	3	0.2997	0.788575	Q02330, Q7JM44, P45896	917	26	8471	1.06589	1	1	0.977731
GOTERM_BP_DIRECT	GO:0009653~anatomical structure morphogenesis	4	0.3996	0.904339	Q02330, Q9TW65, P45897, P45896	917	48	8471	0.769811	1	1	0.977731
Annotation Cluster 19	Enrichment Score: 0.3168765343350006
Category	Term	Count	%	PValue	Genes	List Total	Pop Hits	Pop Total	Fold Enrichment	Bonferroni	Benjamini	FDR
UP_KW_CELLULAR_COMPONENT	KW-0272~Extracellular matrix	5	0.4995	0.309418	Q19791, O44836, Q20930, G5EBU3, Q21241	719	30	7647	1.7726	0.999954	1	1
UP_KW_CELLULAR_COMPONENT	KW-0084~Basement membrane	3	0.2997	0.483526	Q19791, Q20930, Q21241	719	17	7647	1.87687	1	1	1
GOTERM_CC_DIRECT	GO:0005604~basement membrane	3	0.2997	0.748867	Q19791, Q20930, Q21241	930	29	10333	1.14939	1	1	0.981618
Annotation Cluster 20	Enrichment Score: 0.26002924589314086
Category	Term	Count	%	PValue	Genes	List Total	Pop Hits	Pop Total	Fold Enrichment	Bonferroni	Benjamini	FDR
GOTERM_BP_DIRECT	GO:0006685~sphingomyelin catabolic process	3	0.2997	0.0604111	Q23498, Q9UAY4, Q10916	917	4	8471	6.9283	1	1	0.977731
KEGG_PATHWAY	cel00600:Sphingolipid metabolism	4	0.3996	0.571563	Q23498, O45145, Q9UAY4, Q10916	189	39	2500	1.35667	1	1	1
GOTERM_BP_DIRECT	GO:0046513~ceramide biosynthetic process	3	0.2997	0.624728	Q23498, Q9UAY4, Q10916	917	19	8471	1.45859	1	1	0.977731
GOTERM_BP_DIRECT	GO:0006665~sphingolipid metabolic process	4	0.3996	0.745717	Q23498, O45145, Q9UAY4, Q10916	917	35	8471	1.05574	1	1	0.977731
UP_KW_BIOLOGICAL_PROCESS	KW-0746~Sphingolipid metabolism	3	0.2997	0.955145	Q23498, Q9UAY4, Q10916	471	32	3289	0.654658	1	1	1
KEGG_PATHWAY	cel04142:Lysosome	4	0.3996	0.984647	Q23498, Q9UAY4, Q10916, Q20829	189	100	2500	0.529101	1	1	1
UP_KW_BIOLOGICAL_PROCESS	KW-0443~Lipid metabolism	9	0.899101	0.999999	Q23498, Q965X7, O45359, O45145, Q22712, G5ED68, Q9UAY4, Q965X9, Q10916	471	192	3289	0.327329	1	1	1
Annotation Cluster 21	Enrichment Score: 0.2345990886411685
Category	Term	Count	%	PValue	Genes	List Total	Pop Hits	Pop Total	Fold Enrichment	Bonferroni	Benjamini	FDR
GOTERM_BP_DIRECT	GO:0006260~DNA replication	9	0.899101	0.42272	P90829, Q19537, P34409, A0A0S4XR36, Q9U2C2, Q95XQ8, Q9TXJ8, Q19546, O18017	917	66	8471	1.25969	1	1	0.977731
KEGG_PATHWAY	cel03030:DNA replication	3	0.2997	0.634438	P90829, Q19537, Q95XQ8	189	28	2500	1.41723	1	1	1
UP_KW_BIOLOGICAL_PROCESS	KW-0235~DNA replication	6	0.599401	0.737498	P90829, Q19537, P34409, Q9U2C2, Q95XQ8, O18017	471	42	3289	0.997574	1	1	1
Annotation Cluster 22	Enrichment Score: 0.12819434821715983
Category	Term	Count	%	PValue	Genes	List Total	Pop Hits	Pop Total	Fold Enrichment	Bonferroni	Benjamini	FDR
GOTERM_CC_DIRECT	GO:0005681~spliceosomal complex	9	0.899101	0.278485	Q21278, Q9U2U0, P34670, Q22139, Q22469, Q19335, E9RKC7, Q20124, G5EF97	930	69	10333	1.44923	1	1	0.981618
GOTERM_BP_DIRECT	GO:0000398~mRNA splicing, via spliceosome	12	1.1988	0.453026	Q21278, Q9U2U0, Q966M6, P34670, Q9BIC2, Q10667, Q22469, Q9XUY1, P90815, E9RKC7, Q20124, G5EF97	917	95	8471	1.16687	1	1	0.977731
KEGG_PATHWAY	cel03040:Spliceosome	6	0.599401	0.899025	Q21278, Q9U2U0, P34670, Q22469, P90815, Q19335	189	103	2500	0.770535	1	1	1
GOTERM_BP_DIRECT	GO:0006397~mRNA processing	11	1.0989	0.90802	Q9TYN2, Q21278, Q966M6, O62235, Q9U299, Q22469, Q19335, Q7YTG9, Q20124, Q22618, G5EF97	917	130	8471	0.781654	1	1	0.977731
UP_KW_CELLULAR_COMPONENT	KW-0747~Spliceosome	3	0.2997	0.938708	Q21278, Q19335, G5EF97	719	46	7647	0.693626	1	1	1
GOTERM_BP_DIRECT	GO:0008380~RNA splicing	6	0.599401	0.981252	Q21278, Q22469, Q9XUY1, Q19335, Q20124, G5EF97	917	95	8471	0.583436	1	1	0.981252
UP_KW_BIOLOGICAL_PROCESS	KW-0507~mRNA processing	9	0.899101	0.994201	Q9TYN2, Q21278, Q966M6, Q9U299, Q22469, Q19335, Q7YTG9, Q20124, Q22618	471	112	3289	0.561135	1	1	1
UP_KW_BIOLOGICAL_PROCESS	KW-0508~mRNA splicing	4	0.3996	0.999694	Q21278, Q22469, Q19335, Q20124	471	82	3289	0.340635	1	1	1
Annotation Cluster 23	Enrichment Score: 0.03834553788293571
Category	Term	Count	%	PValue	Genes	List Total	Pop Hits	Pop Total	Fold Enrichment	Bonferroni	Benjamini	FDR
GOTERM_CC_DIRECT	GO:0043204~perikaryon	7	0.699301	0.822897	Q0G819, Q9U2B7, G5EDE1, O17754, P28515, O76373, Q21241	930	89	10333	0.873879	1	1	0.981618
GOTERM_CC_DIRECT	GO:0030424~axon	14	1.3986	0.909922	G5EDJ0, P30632, Q0G819, Q20741, G5EDE1, Q22366, G5EBV0, Q21875, Q9XUJ7, Q9U2B7, O17754, A0A8D9I628, P28515, Q17551	930	197	10333	0.789597	1	1	0.981618
GOTERM_CC_DIRECT	GO:0042995~cell projection	12	1.1988	0.939168	G5EDJ0, A0A1C3NSL9, X5LV34, Q0G819, G5EBV0, Q9U2B7, G5EDE1, O17754, P28515, O76373, Q17551, Q21241	930	180	10333	0.740717	1	1	0.981618
UP_KW_CELLULAR_COMPONENT	KW-0966~Cell projection	12	1.1988	0.998907	G5EDJ0, A0A1C3NSL9, Q9N3Q8, Q0G819, G5EBV0, Q9U2B7, G5EDE1, O17754, P28515, O76373, Q17551, Q21241	719	246	7647	0.51881	1	1	1
Annotation Cluster 24	Enrichment Score: 0.012620123561259208
Category	Term	Count	%	PValue	Genes	List Total	Pop Hits	Pop Total	Fold Enrichment	Bonferroni	Benjamini	FDR
KEGG_PATHWAY	cel03010:Ribosome	7	0.699301	0.930502	P90983, P37165, O62388, P49622, Q04907, Q9TXP0, Q9U2A8	189	128	2500	0.72338	1	1	1
GOTERM_CC_DIRECT	GO:0022625~cytosolic large ribosomal subunit	3	0.2997	0.938015	O62388, P49622, Q9U2A8	930	48	10333	0.694422	1	1	0.981618
GOTERM_CC_DIRECT	GO:1990904~ribonucleoprotein complex	10	0.999001	0.995241	P90983, P37165, Q23359, O62388, P90815, G5EC86, P49622, Q04907, Q9TXP0, Q9U2A8	930	201	10333	0.552774	1	1	0.995241
GOTERM_CC_DIRECT	GO:0005840~ribosome	8	0.799201	0.997431	P90983, P37165, O62388, P49622, A0A0K3ARD1, Q04907, Q9TXP0, Q9U2A8	930	179	10333	0.49657	1	1	0.997431
GOTERM_BP_DIRECT	GO:0006412~translation	12	1.1988	0.998071	P90983, P37165, O76618, O62388, O01541, C0HKD7, P49622, Q04907, Q23122, Q9TXP0, Q21230, Q9U2A8	917	205	8471	0.540745	1	1	0.998071
Annotation Cluster 25	Enrichment Score: 3.5385184265190585E-4
Category	Term	Count	%	PValue	Genes	List Total	Pop Hits	Pop Total	Fold Enrichment	Bonferroni	Benjamini	FDR
GOTERM_BP_DIRECT	GO:0015031~protein transport	15	1.4985	0.997935	Q9U1X4, Q09600, Q7YWN1, Q9XX14, Q19371, Q23368, Q19791, Q23601, C0HKD7, Q19954, Q19189, Q9XXH8, Q18355, A0A168H365, Q9U2Z1	917	242	8471	0.572587	1	1	0.997935
UP_KW_BIOLOGICAL_PROCESS	KW-0653~Protein transport	13	1.2987	0.999623	Q9U1X4, Q09600, Q7YWN1, Q9XX14, Q19371, Q23368, Q19791, Q23601, C0HKD7, Q19954, Q19189, Q9XXH8, Q18355	471	179	3289	0.507146	1	1	1
UP_KW_BIOLOGICAL_PROCESS	KW-0813~Transport	24	2.3976	1	P30632, Q9U1X4, Q8WQB6, Q09600, Q23194, P34349, Q7YWN1, Q9XX14, O45923, Q9XTQ7, Q22541, Q19371, Q23368, P91457, Q9XUC4, Q19791, Q23601, Q95QW4, C0HKD7, Q19954, Q19189, Q9XXH8, Q18355, Q9U2Z1	471	1005	3289	0.166759	1	1	1
Annotation Cluster 26	Enrichment Score: 3.3180393095341715E-4
Category	Term	Count	%	PValue	Genes	List Total	Pop Hits	Pop Total	Fold Enrichment	Bonferroni	Benjamini	FDR
UP_KW_CELLULAR_COMPONENT	KW-0256~Endoplasmic reticulum	11	1.0989	0.998109	P30632, Q23368, Q9XVE5, Q19791, Q09251, Q17667, Q20798, Q09216, Q18600, Q9TW67, Q9XWM0	719	222	7647	0.526989	1	1	1
GOTERM_CC_DIRECT	GO:0005783~endoplasmic reticulum	18	1.7982	0.999683	Q09463, P30632, Q8WQB6, Q9XUW8, Q09251, Q17667, Q9XVS0, P90859, Q20798, Q09216, Q8I4F7, G5EGI6, Q9TW67, Q9XVE5, Q19791, Q18600, O16999, Q9U2Z1	930	373	10333	0.536176	1	1	0.999683
GOTERM_CC_DIRECT	GO:0005789~endoplasmic reticulum membrane	12	1.1988	0.999918	Q19371, Q23368, Q9XVE5, Q09251, Q17667, Q9XVS0, Q20798, Q09216, Q18600, Q21826, Q9XWM0, Q9U2Z1	930	300	10333	0.44443	1	1	0.999918
Annotation Cluster 27	Enrichment Score: 8.437540493315952E-7
Category	Term	Count	%	PValue	Genes	List Total	Pop Hits	Pop Total	Fold Enrichment	Bonferroni	Benjamini	FDR
UP_KW_BIOLOGICAL_PROCESS	KW-0131~Cell cycle	11	1.0989	0.999997	Q20052, Q95QD7, G5EFA2, O62446, O17245, Q23457, O44199, Q95XQ8, B6VQ60, G5EFY4, Q19206	471	202	3289	0.380263	1	1	1
UP_KW_BIOLOGICAL_PROCESS	KW-0498~Mitosis	4	0.3996	0.999997	Q20052, G5EFA2, O62446, Q23457	471	116	3289	0.240794	1	1	1
GOTERM_BP_DIRECT	GO:0051301~cell division	4	0.3996	0.999998	Q20052, G5EFA2, O62446, Q23457	917	160	8471	0.230943	1	1	0.999998
UP_KW_BIOLOGICAL_PROCESS	KW-0132~Cell division	4	0.3996	1	Q20052, G5EFA2, O62446, Q23457	471	157	3289	0.177911	1	1	1

## Sheet: D. melanogaster
Annotation Cluster 1	Enrichment Score: 7.98431089831957
Category	Term	Count	%	PValue	Genes	List Total	Pop Hits	Pop Total	Fold Enrichment	Bonferroni	Benjamini	FDR
GOTERM_BP_DIRECT	GO:0043171~peptide catabolic process	17	1.60833	3.78066e-16	Q9VJ39, Q9VJN2, Q9W1S1, Q9VBA3, Q7KRW4, Q8INH5, Q8IRH1, Q8INH6, A8JRD7, Q95SR0, Q9VFX0, Q8SWX4, P22817, Q9VD87, Q9VFW9, Q9VAM2, A0A0B4KH77, Q0KI00, Q8IN25	1006	17	10900	10.835	5.02931e-13	6.33891e-14	6.17088e-14
GOTERM_CC_DIRECT	GO:0098552~side of membrane	20	1.89215	3.43296e-08	Q9VJ39, Q9VJN2, Q9W2S7, Q9W1S1, Q9VBA3, Q7PLV6, Q7KRW4, Q8INH5, Q8IRH1, Q8INH6, A8JRD7, Q95SR0, Q9VFX0, Q8SWX4, Q9VJ94, Q24238, Q9VD87, Q9VFW9, Q9VAM2, A0A0B4KH77, Q0KI00, Q8IN25	1017	52	11545	4.36616	1.23586e-05	3.44879e-06	3.34341e-06
KEGG_PATHWAY	dme00480:Glutathione metabolism	9	0.851466	0.0858678	Q95SR0, Q8SWX4, Q9W2S7, Q9W1S1, Q7KRW4, Q9VAM2, Q9W2S8, Q0KI00	287	49	3024	1.93529	0.999862	0.76168	0.753986
Annotation Cluster 2	Enrichment Score: 4.388831694507507
Category	Term	Count	%	PValue	Genes	List Total	Pop Hits	Pop Total	Fold Enrichment	Bonferroni	Benjamini	FDR
GOTERM_BP_DIRECT	GO:0071577~zinc ion transmembrane transport	13	1.2299	4.23278e-12	Q9V471, Q9VFA2, A1Z6P0, Q9VKA3, Q8SWW2, Q9VEX1, Q9VSL7, Q9VPE3, Q7JZR2, Q8T0G1, Q9V3A4, M9PEG6, Q9VAF0	1006	13	10900	10.835	6.39142e-09	6.38726e-10	6.21795e-10
GOTERM_BP_DIRECT	GO:0010312~detoxification of zinc ion	12	1.13529	4.28258e-11	Q9VEX1, Q9V471, Q7JZR2, Q9VGS1, Q9VPE3, A4IJ72, Q8T0G1, Q9V3A4, A1Z6P0, Q9VKA3, M9PEG6, Q9VAF0	1006	12	10900	10.835	6.4667e-08	4.97109e-09	4.83932e-09
GOTERM_BP_DIRECT	GO:0006882~intracellular zinc ion homeostasis	12	1.13529	4.28258e-11	Q9V471, Q9VSL7, Q7JZR2, Q9VGS1, Q9VPE3, A4IJ72, A1Z935, A8DYE2, Q9V3A4, Q9VKA3, M9PEG6, Q9VAF0	1006	12	10900	10.835	6.4667e-08	4.97109e-09	4.83932e-09
GOTERM_BP_DIRECT	GO:0030001~metal ion transport	10	0.946074	2.36473e-07	Q8SWW2, Q9VEX1, Q9VSL7, Q7JZR2, A4IJ72, A8DYE2, Q9VFA2, Q9V3A4, A1Z6P0, Q9VAF0	1006	13	10900	8.33461	0.00035701	2.23023e-05	2.17111e-05
UP_KW_BIOLOGICAL_PROCESS	KW-0864~Zinc transport	7	0.662252	2.03399e-05	Q9V471, Q9VSL7, Q9VGS1, A1Z935, Q8T0G1, Q9VKA3, Q9VAF0	410	7	3344	8.1561	0.00140248	0.000350863	0.000335608
GOTERM_BP_DIRECT	GO:0006829~zinc ion transport	6	0.567644	0.000118292	Q9V471, Q9VSL7, Q9VGS1, A1Z935, Q8T0G1, Q9VKA3	1006	7	10900	9.28713	0.163586	0.00525008	0.00511091
GOTERM_BP_DIRECT	GO:0071578~zinc ion import across plasma membrane	4	0.37843	0.00291117	Q9VSL7, Q7JZR2, A4IJ72, A1Z6P0	1006	4	10900	10.835	0.987751	0.095499	0.0929675
GOTERM_CC_DIRECT	GO:0016323~basolateral plasma membrane	10	0.946074	0.0172443	Q9VSL7, Q7JZR2, Q9VGS1, Q9VPE3, A4IJ72, Q9VFA2, A1Z6P0, Q9VKA3, M9PEG6, Q9VAF0	1017	46	11545	2.46783	0.998093	0.365174	0.354016
GOTERM_BP_DIRECT	GO:0010043~response to zinc ion	3	0.283822	0.198525	Q9V471, Q8T0G1, Q9VKA3	1006	9	10900	3.61166	1	1	0.974138
GOTERM_BP_DIRECT	GO:0006812~monoatomic cation transport	5	0.473037	0.490226	Q9V471, Q9VPE3, Q8T0G1, Q9VKA3, M9PEG6	1006	39	10900	1.3891	1	1	0.974138
GOTERM_BP_DIRECT	GO:0055085~transmembrane transport	17	1.60833	0.999939	Q9V471, A4IJ72, Q9VFA2, A1Z6P0, Q9VKA3, Q8SWW2, Q9VEX1, Q9VSL7, Q9VPE3, Q7JZR2, Q9VGS1, A1Z935, A8DYE2, Q8T0G1, Q9V3A4, M9PEG6, Q9VAF0	1006	377	10900	0.48858	1	1	0.999939
UP_KW_BIOLOGICAL_PROCESS	KW-0406~Ion transport	9	0.851466	0.999999	Q9V471, Q9VSL7, Q9VGS1, Q9V9Y4, A1Z935, A8DYE2, Q8T0G1, Q9VKA3, Q9VAF0	410	222	3344	0.330653	1	1	0.999999
Annotation Cluster 3	Enrichment Score: 3.2472993186216144
Category	Term	Count	%	PValue	Genes	List Total	Pop Hits	Pop Total	Fold Enrichment	Bonferroni	Benjamini	FDR
GOTERM_BP_DIRECT	GO:0099536~synaptic signaling	8	0.756859	1.31392e-05	A8DYB7, Q9W4V2, Q95RX5, Q9VJT3, Q8IPJ9, Q24175, Q8IRV4, Q7KT86	1006	11	10900	7.87999	0.0196448	0.00075625	0.000736203
GOTERM_BP_DIRECT	GO:0023051~regulation of signaling	5	0.473037	0.00371335	Q9W4V2, Q9VJT3, Q8IPJ9, Q8IRV4, Q7KT86	1006	8	10900	6.77187	0.996367	0.114356	0.111325
GOTERM_BP_DIRECT	GO:0010646~regulation of cell communication	5	0.473037	0.00371335	Q9W4V2, Q9VJT3, Q8IPJ9, Q8IRV4, Q7KT86	1006	8	10900	6.77187	0.996367	0.114356	0.111325
Annotation Cluster 4	Enrichment Score: 2.9740923044210668
Category	Term	Count	%	PValue	Genes	List Total	Pop Hits	Pop Total	Fold Enrichment	Bonferroni	Benjamini	FDR
GOTERM_CC_DIRECT	GO:0031902~late endosome membrane	16	1.51372	2.04237e-05	Q9VSX7, Q7PL76, A8JUP5, Q2PE16, Q9V9Y4, Q9W220, A0A0B4K8A8, Q9W1P0, Q9W221, Q8MME9, Q9W217, Q9W218, Q9W219, Q8IRE5, Q8SX81, Q24314	1017	51	11545	3.56142	0.00732564	0.000919066	0.000890984
GOTERM_CC_DIRECT	GO:0005765~lysosomal membrane	17	1.60833	0.000210552	Q9VSX7, Q9VKK2, Q7PL76, A8JUP5, Q2PE16, Q9V9Y4, Q9W220, A0A0B4K8A8, Q9W1P0, Q9W221, Q8MME9, Q9W217, Q9W218, Q9W219, Q8IRE5, Q8SX81, Q24314	1017	68	11545	2.838	0.0730048	0.00631657	0.00612357
KEGG_PATHWAY	dme04142:Lysosome	14	1.3245	0.278118	Q9VLI0, Q9VLI1, Q9VLI2, Q2PE16, Q9W220, A0A0B4K8A8, Q9W221, Q8MME9, Q9VLH9, Q9W217, Q9W218, Q9W219, Q8IPB7, Q9VKV2	287	114	3024	1.29397	1	1	1
Annotation Cluster 5	Enrichment Score: 2.4571059266803505
Category	Term	Count	%	PValue	Genes	List Total	Pop Hits	Pop Total	Fold Enrichment	Bonferroni	Benjamini	FDR
GOTERM_BP_DIRECT	GO:0006013~mannose metabolic process	8	0.756859	5.19251e-06	Q9VLI0, Q9VLI1, Q8IPB7, Q9VLI2, Q9VF33, Q9VLH9, Q24451, Q9VKV2	1006	10	10900	8.66799	0.00781005	0.000373119	0.000363229
KEGG_PATHWAY	dme00511:Other glycan degradation	7	0.662252	0.0016278	Q9VLI0, Q9VLI1, Q8IPB7, Q9VLI2, Q9VF33, Q9VLH9, Q9VKV2	287	15	3024	4.91707	0.148949	0.0393558	0.0389583
GOTERM_CC_DIRECT	GO:0005764~lysosome	14	1.3245	0.0631494	Q9VSX7, Q9VQ89, Q9VML2, Q9VLI0, Q9VLI1, Q9VLI2, Q7K2X1, Q9W4V2, Q9XZ25, Q9VLH9, Q24314, Q8IPB7, A1ZBY4, Q9VKV2, Q8IRV4	1017	93	11545	1.70891	1	0.758713	0.73553
KEGG_PATHWAY	dme04142:Lysosome	14	1.3245	0.278118	Q9VLI0, Q9VLI1, Q9VLI2, Q2PE16, Q9W220, A0A0B4K8A8, Q9W221, Q8MME9, Q9VLH9, Q9W217, Q9W218, Q9W219, Q8IPB7, Q9VKV2	287	114	3024	1.29397	1	1	1
Annotation Cluster 6	Enrichment Score: 2.3822904838584127
Category	Term	Count	%	PValue	Genes	List Total	Pop Hits	Pop Total	Fold Enrichment	Bonferroni	Benjamini	FDR
GOTERM_BP_DIRECT	GO:0003006~developmental process involved in reproduction	9	0.851466	5.78693e-05	Q9VY72, Q24206, Q9VQ30, Q8IN81, A0A0B4JDG1, Q08605, Q24174, Q8IQJ5, Q9VSL1, Q01295	1006	17	10900	5.73617	0.083676	0.00264621	0.00257606
GOTERM_BP_DIRECT	GO:0048666~neuron development	10	0.946074	0.000471243	Q9VML2, Q9VY72, Q24206, Q9VQ30, Q8IN81, A0A0B4JDG1, Q0E9H9, A1Z995, Q9VDZ3, Q9VSL1, Q01295	1006	27	10900	4.01296	0.509213	0.0192191	0.0187096
GOTERM_BP_DIRECT	GO:0048513~animal organ development	9	0.851466	0.027313	Q9VY72, Q24206, Q9VQ30, Q8IN81, A0A0B4JDG1, Q08605, Q24174, Q8IQJ5, Q9VSL1, Q01295	1006	40	10900	2.43787	1	0.515191	0.501535
GOTERM_BP_DIRECT	GO:0048468~cell development	7	0.662252	0.396986	P56721, Q8IN81, Q9NHV9, Q08605, P08630, Q24174, Q8IQJ5	1006	55	10900	1.379	1	1	0.974138
Annotation Cluster 7	Enrichment Score: 2.3227218752142846
Category	Term	Count	%	PValue	Genes	List Total	Pop Hits	Pop Total	Fold Enrichment	Bonferroni	Benjamini	FDR
GOTERM_BP_DIRECT	GO:0040034~regulation of development, heterochronic	8	0.756859	1.31392e-05	E1JGY2, Q7M3M8, Q24206, P05084, P33244, P31396, P20153, Q01295, P07247	1006	11	10900	7.87999	0.0196448	0.00075625	0.000736203
GOTERM_BP_DIRECT	GO:0007552~metamorphosis	8	0.756859	0.0240718	E1JGY2, P11346, P33244, P08155, Q10714, P31396, P20153, Q9VZU1	1006	32	10900	2.70875	1	0.477952	0.465282
GOTERM_BP_DIRECT	GO:0035073~pupariation	3	0.283822	0.340217	E1JGY2, P33244, P20153	1006	13	10900	2.50038	1	1	0.974138
Annotation Cluster 8	Enrichment Score: 2.102432494680407
Category	Term	Count	%	PValue	Genes	List Total	Pop Hits	Pop Total	Fold Enrichment	Bonferroni	Benjamini	FDR
GOTERM_BP_DIRECT	GO:0006351~DNA-templated transcription	14	1.3245	9.90677e-06	Q6IGE3, P25167, M9PFV9, A0A0B4K652, Q9VXS6, Q9VD81, Q9VNP8, P91875, P20028, A1ZBX4, A0A0B4KEZ2, Q9VWP7, A0A0B4K6G3, Q9VC49	1006	36	10900	4.21361	0.014848	0.000662241	0.000644687
KEGG_PATHWAY	dme03020:RNA polymerase	9	0.851466	0.00198767	P91875, Q6IGE3, P25167, P20028, A1ZBX4, P04052, A0A0B4K652, Q9VC49, Q9VD81	287	26	3024	3.64728	0.178789	0.0393558	0.0389583
GOTERM_BP_DIRECT	GO:0006360~transcription by RNA polymerase I	6	0.567644	0.00650579	P91875, Q6IGE3, P20028, Q9VC49, Q9VH20, Q9VD81	1006	14	10900	4.64357	0.999948	0.188793	0.183789
GOTERM_CC_DIRECT	GO:0000428~DNA-directed RNA polymerase complex	4	0.37843	0.0110936	A1ZBX4, P04052, A0A0B4K652, Q9VC49	1017	6	11545	7.56801	0.981975	0.266245	0.25811
GOTERM_CC_DIRECT	GO:0005736~RNA polymerase I complex	5	0.473037	0.0166141	P91875, Q6IGE3, P20028, Q9VC49, Q9VD81	1017	12	11545	4.73001	0.997598	0.365174	0.354016
UP_KW_CELLULAR_COMPONENT	KW-0240~DNA-directed RNA polymerase	6	0.567644	0.0230488	P91875, P25167, P20028, P04052, A0A0B4K652, Q9VC49	627	18	6580	3.49814	0.525833	0.190153	0.184391
UP_KW_CELLULAR_COMPONENT	KW-9994~DNA-directed RNA polymerase	6	0.567644	0.0230488	P91875, P25167, P20028, P04052, A0A0B4K652, Q9VC49	627	18	6580	3.49814	0.525833	0.190153	0.184391
GOTERM_CC_DIRECT	GO:0005665~RNA polymerase II, core complex	4	0.37843	0.0656638	Q6IGE3, P04052, A0A0B4K652, Q9VC49	1017	11	11545	4.12801	1	0.758713	0.73553
GOTERM_BP_DIRECT	GO:0006366~transcription by RNA polymerase II	7	0.662252	0.145332	Q6IGE3, Q24325, P04052, A0A0B4K652, Q9VC49, Q9VPX4, Q9VNP8	1006	39	10900	1.94474	1	1	0.974138
Annotation Cluster 9	Enrichment Score: 1.7455481887597364
Category	Term	Count	%	PValue	Genes	List Total	Pop Hits	Pop Total	Fold Enrichment	Bonferroni	Benjamini	FDR
GOTERM_BP_DIRECT	GO:0009253~peptidoglycan catabolic process	9	0.851466	1.93393e-07	Q9VXN9, Q9VV96, Q9V4X2, C0HK98, Q8INK6, Q9VS97, Q70PY2, Q9VYX7	1006	10	10900	9.75149	0.000291981	1.94553e-05	1.89396e-05
GOTERM_BP_DIRECT	GO:0006955~immune response	15	1.41911	0.00420147	Q9VSX7, Q9VV96, Q9V4X2, Q9GYV5, Q9GNK5, Q8SXQ7, Q8INK6, Q9VS97, Q70PY2, Q9VYX7, Q9GN97, Q95T64, Q9VXN9, C0HK98	1006	70	10900	2.32178	0.998266	0.1268	0.123439
GOTERM_BP_DIRECT	GO:0002814~negative regulation of biosynthetic process of antibacterial peptides active against Gram-negative bacteria	4	0.37843	0.00677845	Q9V4X2, C0HK98, Q8INK6	1006	5	10900	8.66799	0.999965	0.18942	0.184399
KEGG_PATHWAY	dme04624:Toll and Imd signaling pathway	16	1.51372	0.00964713	Q9VV96, Q9V4X2, Q9GYV5, Q9GNK5, Q8SXQ7, Q8INK6, Q9VS97, Q70PY2, Q9VYX7, Q9GN97, Q95T64, Q9VXN9, Q6NQZ7, C0HK98, Q24307	287	83	3024	2.03115	0.616993	0.119383	0.118177
UP_KW_BIOLOGICAL_PROCESS	KW-0399~Innate immunity	17	1.60833	0.0368902	Q9VV96, Q9V4X2, Q8IQ27, Q9GYV5, Q9GNK5, Q8SXQ7, Q8INK6, Q9VS97, Q70PY2, Q9VYX7, Q9GN97, Q95T64, Q9VXN9, A8DYP7, C0HK98, Q24307	410	82	3344	1.6909	0.925247	0.363632	0.347822
UP_KW_BIOLOGICAL_PROCESS	KW-0391~Immunity	19	1.79754	0.0437279	Q9VSX7, Q9VV96, Q9V4X2, Q8IQ27, Q9GYV5, Q9GNK5, Q8SXQ7, Q8INK6, Q9VS97, Q8IPJ3, Q70PY2, Q9VYX7, Q9GN97, Q95T64, Q9VXN9, A8DYP7, C0HK98, Q24307	410	97	3344	1.59759	0.954278	0.377153	0.360755
GOTERM_BP_DIRECT	GO:0042742~defense response to bacterium	13	1.2299	0.0485184	Q9GN97, Q95T64, Q9VXN9, Q9VV96, Q9V4X2, Q9GNK5, C0HK98, Q8SXQ7, Q8INK6, Q9VS97, Q70PY2, Q9VYX7	1006	77	10900	1.82928	1	0.690701	0.672392
GOTERM_BP_DIRECT	GO:0050766~positive regulation of phagocytosis	3	0.283822	0.163965	Q9VXN9, C0HK98	1006	8	10900	4.06312	1	1	0.974138
GOTERM_BP_DIRECT	GO:0160032~Toll receptor ligand protein activation cascade	4	0.37843	0.331176	Q9V4X2, C0HK98, Q9VYX7	1006	22	10900	1.97	1	1	0.974138
GOTERM_BP_DIRECT	GO:0050830~defense response to Gram-positive bacterium	6	0.567644	0.512381	Q9VXN9, C0HK98, Q8INK6, Q9VS97, Q9VYX7	1006	51	10900	1.2747	1	1	0.974138
GOTERM_BP_DIRECT	GO:0045087~innate immune response	20	1.89215	0.544026	Q9VV96, P56721, Q9VNJ0, Q9V4X2, Q8IQ27, Q9GYV5, Q9GNK5, Q8SXQ7, Q8INK6, Q9VS97, Q70PY2, Q9VYX7, Q9W3I9, Q9GN97, Q95T64, Q9VXN9, A8DYP7, C0HK98, Q24307	1006	207	10900	1.04686	1	1	0.974138
Annotation Cluster 10	Enrichment Score: 1.531449898709299
Category	Term	Count	%	PValue	Genes	List Total	Pop Hits	Pop Total	Fold Enrichment	Bonferroni	Benjamini	FDR
KEGG_PATHWAY	dme03020:RNA polymerase	9	0.851466	0.00198767	P91875, Q6IGE3, P25167, P20028, A1ZBX4, P04052, A0A0B4K652, Q9VC49, Q9VD81	287	26	3024	3.64728	0.178789	0.0393558	0.0389583
GOTERM_BP_DIRECT	GO:0042797~tRNA transcription by RNA polymerase III	4	0.37843	0.0916233	Q6IGE3, P25167, A1ZBX4, Q9VC49	1006	12	10900	3.61166	1	1	0.974138
GOTERM_CC_DIRECT	GO:0005666~RNA polymerase III complex	4	0.37843	0.139734	Q6IGE3, P25167, A1ZBX4, Q9VC49	1017	15	11545	3.0272	1	1	0.972145
Annotation Cluster 11	Enrichment Score: 1.5156620465366393
Category	Term	Count	%	PValue	Genes	List Total	Pop Hits	Pop Total	Fold Enrichment	Bonferroni	Benjamini	FDR
GOTERM_BP_DIRECT	GO:0007366~periodic partitioning by pair rule gene	5	0.473037	0.0194631	Q9VQS6, Q9VQU9, Q9VQS7, P23803, P39768	1006	12	10900	4.51458	1	0.444997	0.433201
GOTERM_BP_DIRECT	GO:0016348~imaginal disc-derived leg joint morphogenesis	5	0.473037	0.0194631	Q9VQS6, Q9VQU9, Q9VQS7, P23803, P51521	1006	12	10900	4.51458	1	0.444997	0.433201
GOTERM_BP_DIRECT	GO:0048619~embryonic hindgut morphogenesis	4	0.37843	0.0307363	Q9VQS6, Q9VQU9, Q9VQS7, P23803	1006	8	10900	5.4175	1	0.539315	0.525019
GOTERM_BP_DIRECT	GO:0009880~embryonic pattern specification	6	0.567644	0.0743492	Q9VQS6, Q9VQU9, Q9VQS7, P48596, P23803, Q9V9W8	1006	25	10900	2.6004	1	0.890421	0.866818
Annotation Cluster 12	Enrichment Score: 1.4324983452462867
Category	Term	Count	%	PValue	Genes	List Total	Pop Hits	Pop Total	Fold Enrichment	Bonferroni	Benjamini	FDR
KEGG_PATHWAY	dme00220:Arginine biosynthesis	7	0.662252	0.00472907	Q9VCR0, Q9I7K3, Q9VCR2, P05990, Q8T490, Q9VCQ9, Q9VCQ8	287	18	3024	4.09756	0.374553	0.0668825	0.066207
GOTERM_BP_DIRECT	GO:0006520~amino acid metabolic process	6	0.567644	0.012153	Q9VCR0, Q9I7K3, Q9VCR2, Q8T490, Q9VCQ9, Q9VCQ8	1006	16	10900	4.06312	1	0.316188	0.307807
KEGG_PATHWAY	dme01210:2-Oxocarboxylic acid metabolism	6	0.567644	0.0923249	Q9VCR0, Q9I7K3, Q9VCR2, Q8T490, Q9VCQ9, Q9VCQ8	287	26	3024	2.43152	0.999932	0.76168	0.753986
KEGG_PATHWAY	dme01230:Biosynthesis of amino acids	7	0.662252	0.350936	Q9VCR0, Q95RV5, Q9I7K3, Q9VCR2, Q8T490, Q9VCQ9, Q9VCQ8	287	51	3024	1.4462	1	1	1
Annotation Cluster 13	Enrichment Score: 1.2906829839423475
Category	Term	Count	%	PValue	Genes	List Total	Pop Hits	Pop Total	Fold Enrichment	Bonferroni	Benjamini	FDR
GOTERM_BP_DIRECT	GO:0048526~imaginal disc-derived wing expansion	4	0.37843	0.0307363	Q9VXJ5, Q9VH14, Q9V9W8, A1ZA01	1006	8	10900	5.4175	1	0.539315	0.525019
GOTERM_BP_DIRECT	GO:0060232~delamination	3	0.283822	0.044923	Q9VXJ5, Q9VH14, Q9V9W8	1006	4	10900	8.12624	1	0.664975	0.647348
GOTERM_BP_DIRECT	GO:0007472~wing disc morphogenesis	6	0.567644	0.0972368	Q9VXJ5, Q9VPQ5, P11346, Q9VH14, Q8T8R1, Q9V9W8	1006	27	10900	2.40778	1	1	0.974138
Annotation Cluster 14	Enrichment Score: 1.1068533309086281
Category	Term	Count	%	PValue	Genes	List Total	Pop Hits	Pop Total	Fold Enrichment	Bonferroni	Benjamini	FDR
GOTERM_BP_DIRECT	GO:1903343~positive regulation of meiotic DNA double-strand break formation	3	0.283822	0.0239171	Q9VWI4, Q8IMM9, O76908	1006	3	10900	10.835	1	0.477952	0.465282
GOTERM_BP_DIRECT	GO:0007131~reciprocal meiotic recombination	6	0.567644	0.0853893	Q9VWI4, Q8IMZ4, Q9VF30, Q8IMM9, Q9VGI8, O76908	1006	26	10900	2.50038	1	0.983606	0.957533
GOTERM_BP_DIRECT	GO:0007129~homologous chromosome pairing at meiosis	3	0.283822	0.0992135	Q9VWI4, Q8IMM9, O76908	1006	6	10900	5.4175	1	1	0.974138
GOTERM_CC_DIRECT	GO:0000795~synaptonemal complex	3	0.283822	0.184461	Q9VWI4, Q8IMM9, O76908	1017	9	11545	3.78401	1	1	0.972145
Annotation Cluster 15	Enrichment Score: 0.9675289475412974
Category	Term	Count	%	PValue	Genes	List Total	Pop Hits	Pop Total	Fold Enrichment	Bonferroni	Benjamini	FDR
GOTERM_BP_DIRECT	GO:0090140~regulation of mitochondrial fission	4	0.37843	0.0126311	Q9VN18, Q9W3I6, M9PDP1, Q9VB61	1006	6	10900	7.22333	1	0.323057	0.314494
KEGG_PATHWAY	dme04137:Mitophagy - animal	11	1.04068	0.128498	Q94981, Q9VN18, Q9W3I6, Q9W0H9, Q8T3Y0, P21461, Q7KTX7, M9PDP1, Q9VB61, P15357, Q9VZJ9	287	71	3024	1.63243	0.999999	0.908663	0.899484
GOTERM_CC_DIRECT	GO:0005741~mitochondrial outer membrane	6	0.567644	0.771037	Q27237, D3DN23, Q9VN18, Q9W3I6, A0A0B4K7M9, M9PDP1, Q9VB61, Q9VZJ9	1017	72	11545	0.946001	1	1	0.972145
Annotation Cluster 16	Enrichment Score: 0.8539632654343423
Category	Term	Count	%	PValue	Genes	List Total	Pop Hits	Pop Total	Fold Enrichment	Bonferroni	Benjamini	FDR
GOTERM_BP_DIRECT	GO:0009972~cytidine deamination	3	0.283822	0.0239171	Q7KTJ2, Q9VLR2, Q9VWA2	1006	3	10900	10.835	1	0.477952	0.465282
KEGG_PATHWAY	dme00240:Pyrimidine metabolism	5	0.473037	0.314027	Q7KTJ2, P05990, Q9VLR2, Q9VWA2, Q8IPQ2	287	30	3024	1.7561	1	1	1
KEGG_PATHWAY	dme01232:Nucleotide metabolism	6	0.567644	0.365119	Q8IQR3, Q7KTJ2, Q9VLR2, Q9VMY9, X2JEY5, Q9VWA2	287	42	3024	1.50523	1	1	1
Annotation Cluster 17	Enrichment Score: 0.7665789461909521
Category	Term	Count	%	PValue	Genes	List Total	Pop Hits	Pop Total	Fold Enrichment	Bonferroni	Benjamini	FDR
GOTERM_BP_DIRECT	GO:0000398~mRNA splicing, via spliceosome	24	2.27058	0.0549039	Q95RB1, O46106, Q27294, Q9VPU4, P41073, Q9VR26, Q9VU15, Q9W3R9, Q8MSG8, Q9V3C0, Q9VZF0, A0A023GRW3, Q7JVH0, Q9VPY4, Q9VAQ7, Q86BI3, Q94901, Q9V3V0, Q9VSD7, Q9VEJ1, Q9VDP8, Q9VE17, Q9VHR5, Q94535	1006	176	10900	1.4775	1	0.760091	0.739943
GOTERM_CC_DIRECT	GO:0071011~precatalytic spliceosome	15	1.41911	0.24369	Q95RB1, O46106, Q9VPU4, P41073, Q9VU15, Q9W3R9, Q8MSG8, Q9V3C0, Q9VPY4, Q86BI3, Q94901, Q9V3V0, Q9VEJ1, Q9VHR5, Q94535	1017	129	11545	1.32	1	1	0.972145
GOTERM_CC_DIRECT	GO:0071013~catalytic step 2 spliceosome	12	1.13529	0.37482	Q95RB1, Q9V3C0, O46106, Q27294, Q2PE14, P41073, Q86BI3, Q94901, Q9V3V0, Q9VHR5, Q9VU15, Q9W3R9	1017	110	11545	1.2384	1	1	0.972145
Annotation Cluster 18	Enrichment Score: 0.7346476976861965
Category	Term	Count	%	PValue	Genes	List Total	Pop Hits	Pop Total	Fold Enrichment	Bonferroni	Benjamini	FDR
GOTERM_BP_DIRECT	GO:0006289~nucleotide-excision repair	5	0.473037	0.122047	P28518, Q9VPX4, Q24492, Q9VNP8, Q7KPG8	1006	21	10900	2.57976	1	1	0.974138
GOTERM_CC_DIRECT	GO:0005675~transcription factor TFIIH holo complex	3	0.283822	0.151944	Q9VPX4, Q9VNP8, Q7KPG8	1017	8	11545	4.25701	1	1	0.972145
GOTERM_BP_DIRECT	GO:0006367~transcription initiation at RNA polymerase II promoter	7	0.662252	0.215949	Q24325, Q27294, P29052, A0A0B4K652, Q9VPX4, Q9VNP8, Q7KPG8	1006	44	10900	1.72375	1	1	0.974138
KEGG_PATHWAY	dme03022:Basal transcription factors	6	0.567644	0.287637	Q24325, Q9V4D4, P29052, Q9VPX4, Q9VNP8, Q7KPG8	287	38	3024	1.66367	1	1	1
Annotation Cluster 19	Enrichment Score: 0.729423810118408
Category	Term	Count	%	PValue	Genes	List Total	Pop Hits	Pop Total	Fold Enrichment	Bonferroni	Benjamini	FDR
GOTERM_BP_DIRECT	GO:0046716~muscle cell cellular homeostasis	7	0.662252	0.0605651	Q7YU29, Q9VDW3, A8DYB7, B7YZK8, Q9NK54, P28166, O16011, Q9VDW6, Q0KI50, Q24175	1006	31	10900	2.44661	1	0.79472	0.773654
GOTERM_CC_DIRECT	GO:0016010~dystrophin-associated glycoprotein complex	3	0.283822	0.120751	Q7YU29, Q9VDW3, A8DYB7, Q9VDW6, Q0KI50, Q24175	1017	7	11545	4.86515	1	1	0.972145
GOTERM_BP_DIRECT	GO:0050804~modulation of chemical synaptic transmission	3	0.283822	0.886371	Q7YU29, Q9VDW3, A8DYB7, Q9VDW6, Q0KI50, Q24175	1006	39	10900	0.833461	1	1	0.974138
Annotation Cluster 20	Enrichment Score: 0.7059610186477098
Category	Term	Count	%	PValue	Genes	List Total	Pop Hits	Pop Total	Fold Enrichment	Bonferroni	Benjamini	FDR
GOTERM_BP_DIRECT	GO:0045004~DNA replication proofreading	3	0.283822	0.0703527	P54358, P26019, Q9VCN1	1006	5	10900	6.50099	1	0.877374	0.854117
GOTERM_BP_DIRECT	GO:0006260~DNA replication	9	0.851466	0.161871	Q9V461, Q9NK54, Q95RQ8, P26019, Q9VGI8, Q9VCN1, Q24492, P49735, Q9VIE6	1006	58	10900	1.68129	1	1	0.974138
KEGG_PATHWAY	dme03030:DNA replication	6	0.567644	0.179675	P54358, Q9V461, P26019, Q9VCN1, Q24492, P49735	287	32	3024	1.97561	1	1	1
GOTERM_BP_DIRECT	GO:0006270~DNA replication initiation	5	0.473037	0.19429	Q9V461, Q9VF30, P26019, P49735, Q9VIE6	1006	25	10900	2.167	1	1	0.974138
UP_KW_BIOLOGICAL_PROCESS	KW-0235~DNA replication	9	0.851466	0.35721	P54358, Q9V461, Q9NK54, P26019, Q9VGI8, Q9VCN1, Q24492, P49735, Q9VIE6	410	55	3344	1.33463	1	1	0.970588
GOTERM_BP_DIRECT	GO:0006261~DNA-templated DNA replication	4	0.37843	0.409187	P54358, P26019, Q9VCN1, Q24492	1006	25	10900	1.7336	1	1	0.974138
Annotation Cluster 21	Enrichment Score: 0.6957179086900749
Category	Term	Count	%	PValue	Genes	List Total	Pop Hits	Pop Total	Fold Enrichment	Bonferroni	Benjamini	FDR
GOTERM_BP_DIRECT	GO:0007601~visual perception	11	1.04068	0.0462706	P16376, Q9N658, P16375, P23792, P27398, P13360, O16011, Q27934, P13677, Q9VLT5, P21461, Q09103	1006	60	10900	1.98641	1	0.664975	0.647348
UP_KW_BIOLOGICAL_PROCESS	KW-0844~Vision	11	1.04068	0.177284	P16376, Q9N658, P16375, P23792, P27398, P13360, O16011, Q27934, P13677, Q9VLT5, P21461, Q09103	410	59	3344	1.52063	0.999999	1	0.970588
UP_KW_BIOLOGICAL_PROCESS	KW-0716~Sensory transduction	11	1.04068	0.997406	P16376, Q9N658, P16375, P23792, P27398, P13360, O16011, Q27934, P13677, Q9VLT5, P21461, Q09103	410	164	3344	0.547055	1	1	0.997406
Annotation Cluster 22	Enrichment Score: 0.6825745838972359
Category	Term	Count	%	PValue	Genes	List Total	Pop Hits	Pop Total	Fold Enrichment	Bonferroni	Benjamini	FDR
GOTERM_CC_DIRECT	GO:0005838~proteasome regulatory particle	5	0.473037	0.0562249	P25161, P55035, Q9V3P6, Q9V3H2, Q9VW54	1017	17	11545	3.33883	1	0.749665	0.726759
GOTERM_BP_DIRECT	GO:0042176~regulation of protein catabolic process	3	0.283822	0.0703527	P25161, Q9V3P6, Q9VW54	1006	5	10900	6.50099	1	0.877374	0.854117
GOTERM_CC_DIRECT	GO:0008540~proteasome regulatory particle, base subcomplex	3	0.283822	0.120751	P55035, Q9V3P6, Q9VW54	1017	7	11545	4.86515	1	1	0.972145
GOTERM_CC_DIRECT	GO:0000502~proteasome complex	5	0.473037	0.3714	P25161, P55035, Q9V3P6, Q9V3H2, Q9VW54	1017	35	11545	1.62172	1	1	0.972145
UP_KW_CELLULAR_COMPONENT	KW-0647~Proteasome	5	0.473037	0.666295	P25161, P55035, Q9V3P6, Q9V3H2, Q9VW54	627	47	6580	1.11643	1	1	1
KEGG_PATHWAY	dme03050:Proteasome	5	0.473037	0.679116	P25161, P55035, Q9V3P6, Q9V3H2, Q9VW54	287	48	3024	1.09756	1	1	1
Annotation Cluster 23	Enrichment Score: 0.6408573110928124
Category	Term	Count	%	PValue	Genes	List Total	Pop Hits	Pop Total	Fold Enrichment	Bonferroni	Benjamini	FDR
GOTERM_BP_DIRECT	GO:0034058~endosomal vesicle fusion	5	0.473037	0.0194631	Q8SX81, Q24314, Q7PL76, Q9VLS5, Q9VRX2	1006	12	10900	4.51458	1	0.444997	0.433201
GOTERM_CC_DIRECT	GO:0030897~HOPS complex	4	0.37843	0.038137	Q8SX81, Q24314, Q7PL76, Q9VRX2	1017	9	11545	5.04534	0.999999	0.617508	0.598639
GOTERM_BP_DIRECT	GO:0007032~endosome organization	5	0.473037	0.0774498	P14199, Q8SX81, O76902, Q24314, Q9VRX2	1006	18	10900	3.00972	1	0.905983	0.881968
GOTERM_BP_DIRECT	GO:0016197~endosomal transport	6	0.567644	0.152099	Q7K9H6, Q8SX81, Q24314, Q960X8, Q9VI20, Q9VRX2	1006	31	10900	2.09709	1	1	0.974138
GOTERM_BP_DIRECT	GO:0035542~regulation of SNARE complex assembly	3	0.283822	0.163965	Q8SX81, Q24314, Q7PL76	1006	8	10900	4.06312	1	1	0.974138
GOTERM_BP_DIRECT	GO:0007041~lysosomal transport	3	0.283822	0.269434	Q8SX81, Q24314, Q7PL76	1006	11	10900	2.955	1	1	0.974138
UP_KW_CELLULAR_COMPONENT	KW-0458~Lysosome	8	0.756859	0.281143	Q9VQ89, Q9VKK2, Q8SX81, Q24314, Q7PL76, Q9V9Y4, Q9W4V2, Q9XZ25, Q8IRV4	627	56	6580	1.4992	0.999974	1	1
KEGG_PATHWAY	dme04148:Efferocytosis	7	0.662252	0.403664	Q8SX81, Q24314, Q7PL76, Q9VAC5, Q9VRX2, Q9VK34, Q9VAI2	287	54	3024	1.36585	1	1	1
GOTERM_BP_DIRECT	GO:0097352~autophagosome maturation	4	0.37843	0.409187	Q8SX81, Q24314, Q7PL76, O96838	1006	25	10900	1.7336	1	1	0.974138
UP_KW_BIOLOGICAL_PROCESS	KW-0072~Autophagy	6	0.567644	0.504159	Q8SX81, Q24314, Q7PL76, Q9XZ25, Q9W293, Q7KTX7	410	38	3344	1.2878	1	1	0.970588
GOTERM_BP_DIRECT	GO:0009267~cellular response to starvation	6	0.567644	0.644726	Q8SX81, Q24314, Q8IRR5, Q7PL76, Q8IMZ4, P11346	1006	59	10900	1.10186	1	1	0.974138
KEGG_PATHWAY	dme04140:Autophagy - animal	9	0.851466	0.800158	Q9W3I9, Q8SX81, Q9VML2, Q24314, Q7PL76, P83099, Q9W293, Q7YU03, P15357	287	106	3024	0.894616	1	1	1
GOTERM_BP_DIRECT	GO:0016192~vesicle-mediated transport	4	0.37843	0.999907	Q24314, Q7PL76, Q9W0H9, Q9VRX2	1006	145	10900	0.298896	1	1	0.999907
Annotation Cluster 24	Enrichment Score: 0.608591402363566
Category	Term	Count	%	PValue	Genes	List Total	Pop Hits	Pop Total	Fold Enrichment	Bonferroni	Benjamini	FDR
GOTERM_BP_DIRECT	GO:0046339~diacylglycerol metabolic process	3	0.283822	0.044923	Q01583, Q09103, A8JQ65	1006	4	10900	8.12624	1	0.664975	0.647348
GOTERM_BP_DIRECT	GO:0006654~phosphatidic acid biosynthetic process	3	0.283822	0.0992135	Q01583, Q09103, A8JQ65	1006	6	10900	5.4175	1	1	0.974138
GOTERM_BP_DIRECT	GO:0007200~phospholipase C-activating G protein-coupled receptor signaling pathway	3	0.283822	0.233825	Q01583, Q09103, A8JQ65	1006	10	10900	3.2505	1	1	0.974138
KEGG_PATHWAY	dme04070:Phosphatidylinositol signaling system	7	0.662252	0.265079	P05130, P13677, O96838, Q01583, Q7YU03, Q09103, A8JQ65	287	46	3024	1.60339	1	1	1
KEGG_PATHWAY	dme00561:Glycerolipid metabolism	3	0.283822	0.846275	Q01583, Q09103, A8JQ65	287	34	3024	0.929699	1	1	1
KEGG_PATHWAY	dme00564:Glycerophospholipid metabolism	3	0.283822	0.95419	Q01583, Q09103, A8JQ65	287	49	3024	0.645097	1	1	1
Annotation Cluster 25	Enrichment Score: 0.563724069694043
Category	Term	Count	%	PValue	Genes	List Total	Pop Hits	Pop Total	Fold Enrichment	Bonferroni	Benjamini	FDR
GOTERM_BP_DIRECT	GO:0090110~COPII-coated vesicle cargo loading	3	0.283822	0.044923	M9PC99, A1Z813, A0A0B4K5Z8	1006	4	10900	8.12624	1	0.664975	0.647348
GOTERM_CC_DIRECT	GO:0030127~COPII vesicle coat	3	0.283822	0.0646561	M9PC99, A1Z813, A0A0B4K5Z8	1017	5	11545	6.81121	1	0.758713	0.73553
UP_KW_CELLULAR_COMPONENT	KW-0968~Cytoplasmic vesicle	9	0.851466	0.377441	Q9VU52, Q9VSX7, M9PC99, Q24314, Q7PL76, M9PBE2, A1Z813, Q9XZ25, A0A0B4K5Z8	627	72	6580	1.3118	1	1	1
GOTERM_CC_DIRECT	GO:0070971~endoplasmic reticulum exit site	3	0.283822	0.385434	M9PC99, A1Z813, A0A0B4K5Z8	1017	15	11545	2.2704	1	1	0.972145
GOTERM_BP_DIRECT	GO:0006888~endoplasmic reticulum to Golgi vesicle-mediated transport	3	0.283822	0.987184	M9PC99, A1Z813, A0A0B4K5Z8	1006	66	10900	0.4925	1	1	0.987184
GOTERM_BP_DIRECT	GO:0006886~intracellular protein transport	6	0.567644	0.993985	A0A0B4K6M2, M9PC99, Q24314, A1Z813, A0A0B4K5Z8, Q9W2R9	1006	129	10900	0.503953	1	1	0.993985
Annotation Cluster 26	Enrichment Score: 0.5058900205160733
Category	Term	Count	%	PValue	Genes	List Total	Pop Hits	Pop Total	Fold Enrichment	Bonferroni	Benjamini	FDR
GOTERM_CC_DIRECT	GO:0061700~GATOR2 complex	3	0.283822	0.0914374	Q9VQ89, Q9VKK2, Q9XZ25	1017	6	11545	5.67601	1	0.968161	0.938578
GOTERM_CC_DIRECT	GO:0035859~Seh1-associated complex	3	0.283822	0.151944	Q9VQ89, Q9VKK2, Q9XZ25	1017	8	11545	4.25701	1	1	0.972145
UP_KW_CELLULAR_COMPONENT	KW-0458~Lysosome	8	0.756859	0.281143	Q9VQ89, Q9VKK2, Q8SX81, Q24314, Q7PL76, Q9V9Y4, Q9W4V2, Q9XZ25, Q8IRV4	627	56	6580	1.4992	0.999974	1	1
GOTERM_BP_DIRECT	GO:0032008~positive regulation of TOR signaling	3	0.283822	0.408727	Q9VQ89, Q9VKK2, Q9XZ25	1006	15	10900	2.167	1	1	0.974138
GOTERM_BP_DIRECT	GO:1904263~positive regulation of TORC1 signaling	4	0.37843	0.434634	Q9VQ89, Q9VKK2, Q9V9Y4, Q9XZ25	1006	26	10900	1.66692	1	1	0.974138
GOTERM_BP_DIRECT	GO:0034198~cellular response to amino acid starvation	3	0.283822	0.441671	Q9VQ89, Q9VKK2, Q9XZ25	1006	16	10900	2.03156	1	1	0.974138
KEGG_PATHWAY	dme04150:mTOR signaling pathway	6	0.567644	0.938381	Q9VQ89, Q9VKK2, Q9XZ25, P11346, P05130, P13677	287	90	3024	0.702439	1	1	1
Annotation Cluster 27	Enrichment Score: 0.29918507352722745
Category	Term	Count	%	PValue	Genes	List Total	Pop Hits	Pop Total	Fold Enrichment	Bonferroni	Benjamini	FDR
GOTERM_BP_DIRECT	GO:0090263~positive regulation of canonical Wnt signaling pathway	7	0.662252	0.215949	Q9VH90, Q9VBP3, Q23985, P51592, B7YZP6, M9PI74, Q9VVV9	1006	44	10900	1.72375	1	1	0.974138
GOTERM_BP_DIRECT	GO:0016055~Wnt signaling pathway	4	0.37843	0.742404	Q9VH90, P22265, M9PI74, Q9VVV9	1006	41	10900	1.05707	1	1	0.974138
UP_KW_BIOLOGICAL_PROCESS	KW-0879~Wnt signaling pathway	5	0.473037	0.789683	Q9VH90, P22265, Q9V9W8, M9PI74, Q9VVV9	410	43	3344	0.948383	1	1	0.970588
Annotation Cluster 28	Enrichment Score: 0.19642597534446196
Category	Term	Count	%	PValue	Genes	List Total	Pop Hits	Pop Total	Fold Enrichment	Bonferroni	Benjamini	FDR
GOTERM_BP_DIRECT	GO:0140965~secondary piRNA processing	3	0.283822	0.504344	Q9VE55, Q9VFP5, A1ZAC4	1006	18	10900	1.80583	1	1	0.974138
GOTERM_BP_DIRECT	GO:0034587~piRNA processing	3	0.283822	0.663026	Q9VE55, Q9VFP5, A1ZAC4	1006	24	10900	1.35437	1	1	0.974138
GOTERM_CC_DIRECT	GO:0043186~P granule	4	0.37843	0.769953	Q9VE55, Q9VLT5, Q9VFP5, A1ZAC4	1017	45	11545	1.00907	1	1	0.972145
Annotation Cluster 29	Enrichment Score: 0.12945914373073927
Category	Term	Count	%	PValue	Genes	List Total	Pop Hits	Pop Total	Fold Enrichment	Bonferroni	Benjamini	FDR
GOTERM_CC_DIRECT	GO:0005643~nuclear pore	5	0.473037	0.492655	Q9VYX1, A0A0B4K7J2, Q9I7N2, Q9VVR6, Q9VXE6	1017	41	11545	1.38439	1	1	0.972145
UP_KW_BIOLOGICAL_PROCESS	KW-0509~mRNA transport	5	0.473037	0.832062	Q9VIV2, A0A0B4K7J2, Q9VSK8, Q9VVR6, Q9VXE6	410	46	3344	0.886532	1	1	0.970588
UP_KW_BIOLOGICAL_PROCESS	KW-0811~Translocation	3	0.283822	0.997526	A0A0B4K7J2, Q9VVR6, Q9VXE6	410	63	3344	0.388386	1	1	0.997526
Annotation Cluster 30	Enrichment Score: 0.12656624810308945
Category	Term	Count	%	PValue	Genes	List Total	Pop Hits	Pop Total	Fold Enrichment	Bonferroni	Benjamini	FDR
GOTERM_CC_DIRECT	GO:0005643~nuclear pore	5	0.473037	0.492655	Q9VYX1, A0A0B4K7J2, Q9I7N2, Q9VVR6, Q9VXE6	1017	41	11545	1.38439	1	1	0.972145
GOTERM_CC_DIRECT	GO:0031965~nuclear membrane	4	0.37843	0.857012	Q9VYX1, Q9I7N3, Q9I7N2, Q9VXE6	1017	53	11545	0.856756	1	1	0.972145
KEGG_PATHWAY	dme03013:Nucleocytoplasmic transport	5	0.473037	0.988033	A0A0B4K7J2, Q9I7N3, Q9I7N2, Q9VXE6, Q9VYS3	287	99	3024	0.532151	1	1	1
Annotation Cluster 31	Enrichment Score: 0.029892386971845247
Category	Term	Count	%	PValue	Genes	List Total	Pop Hits	Pop Total	Fold Enrichment	Bonferroni	Benjamini	FDR
GOTERM_BP_DIRECT	GO:0051301~cell division	10	0.946074	0.779803	Q9VQ89, Q8MR37, Q9VH19, Q9V461, Q24314, Q08605, Q9VF30, Q9XZ25, Q7KA43, P49735	1006	119	10900	0.910503	1	1	0.974138
UP_KW_BIOLOGICAL_PROCESS	KW-0131~Cell cycle	17	1.60833	0.982601	Q9VQ89, Q8MR37, Q9VH19, Q9V461, Q9W252, Q9VS50, Q9VFE8, Q9XZ25, P30052, Q7K4M4, Q08605, Q9VF30, Q27934, Q7KA43, Q7KPG8, P49735, Q9VB08	410	201	3344	0.689819	1	1	0.982601
UP_KW_BIOLOGICAL_PROCESS	KW-0498~Mitosis	7	0.662252	0.994619	Q9VQ89, Q8MR37, Q9VH19, Q9V461, Q08605, Q9XZ25, Q7KA43	410	109	3344	0.523786	1	1	0.994619
UP_KW_BIOLOGICAL_PROCESS	KW-0132~Cell division	9	0.851466	0.996349	Q9VQ89, Q8MR37, Q9VH19, Q9V461, Q08605, Q9VF30, Q9XZ25, Q7KA43, P49735	410	137	3344	0.535802	1	1	0.996349
Annotation Cluster 32	Enrichment Score: 0.020766682771471673
Category	Term	Count	%	PValue	Genes	List Total	Pop Hits	Pop Total	Fold Enrichment	Bonferroni	Benjamini	FDR
GOTERM_CC_DIRECT	GO:0022627~cytosolic small ribosomal subunit	3	0.283822	0.87844	A0A0C4DHE8, Q9VBU9, P15357	1017	40	11545	0.851401	1	1	0.972145
GOTERM_BP_DIRECT	GO:0002181~cytoplasmic translation	7	0.662252	0.918162	A0A0C4DHE8, Q9W1U6, Q7JWR9, Q9VMU4, Q9VBU9, P15357, Q9VXX8	1006	102	10900	0.743578	1	1	0.974138
GOTERM_CC_DIRECT	GO:0022626~cytosolic ribosome	5	0.473037	0.925808	A0A0C4DHE8, Q9VMU4, Q9VBU9, P15357, Q9VXX8	1017	79	11545	0.718482	1	1	0.972145
GOTERM_CC_DIRECT	GO:0022625~cytosolic large ribosomal subunit	3	0.283822	0.9574	Q9W1U6, Q9VMU4, Q9VXX8	1017	54	11545	0.630668	1	1	0.972145
GOTERM_CC_DIRECT	GO:0005840~ribosome	7	0.662252	0.981524	Q9VJ39, A0A0C4DHE8, Q9W1U6, Q9VMU4, Q9VBU9, P15357, Q9VXX8	1017	134	11545	0.593016	1	1	0.981524
GOTERM_BP_DIRECT	GO:0006412~translation	9	0.851466	0.981996	Q9V9Z1, Q9VJ39, A0A0C4DHE8, Q9W1U6, Q9VMU4, Q9VBU9, P28668, P15357, Q9VXX8	1006	158	10900	0.617183	1	1	0.981996
KEGG_PATHWAY	dme03010:Ribosome	7	0.662252	0.990884	Q9V9Z1, A0A0C4DHE8, Q9W1U6, Q9VMU4, Q9VBU9, P15357, Q9VXX8	287	134	3024	0.550419	1	1	1
GOTERM_CC_DIRECT	GO:1990904~ribonucleoprotein complex	4	0.37843	0.999049	A0A0C4DHE8, Q9VMU4, P15357, Q9VXX8	1017	123	11545	0.369171	1	1	0.999049

## Sheet: M. musculus
Annotation Cluster 1	Enrichment Score: 237.7847831426174
Category	Term	Count	%	PValue	Genes	List Total	Pop Hits	Pop Total	Fold Enrichment	Bonferroni	Benjamini	FDR
UP_KW_CELLULAR_COMPONENT	KW-0539~Nucleus	1255	53.5638	1.01144e-254	Q07230, Q9Z116, P06537, P52431, Q80Y84, Q9D361, O35253, O70494, O35490, Q64267, Q80Y81, Q9QXZ7, Q07231, Q64028, Q9DB38, Q99PP7, B2RTN3, Q99LH4, A2ART0, Q99PP2, Q9Z2U2, A6H5X4, Q1H9T6, Q8R1D1, Q9D115, Q9D0P5, Q9Z129, Q3U827, Q7M6Y1, Q7M6Y0, Q5HZG4, Q69ZX6, P97358, Q80W31, Q9CR50, P39689, Q5HZG9, P53776, A2AQ14, Q5SXC4, P17679, Q99LG0, E9PZZ1, Q6KAQ7, A0A1C7CYV3, Q811F1, Q9WVE0, Q3TIX9, Q9JJ00, P63…	1962	5242	17998	2.1962	4.55148e-253	4.65262e-253	4.24805e-253
GOTERM_BP_DIRECT	GO:0006357~regulation of transcription by RNA polymerase II	656	27.9983	2.09309e-243	Q9Z117, Q07230, Q9Z116, P06537, Q3U4L8, P97467, O35253, A2AU83, Q80V23, O70494, Q9ERQ3, Q9QX96, Q07231, Q8BIC7, Q8BP18, Q9DB38, B2RTN3, Q99LH4, A2ART0, G3X952, Q9Z2U2, Q1H9T6, Q8R1D1, P97471, P10925, Q9Z248, Q7M6Y1, Q7M6Y0, Q5HZG4, Q80W31, A2ART4, A2ART2, Q8BMJ8, Q8BIB6, P53776, Q0VAW7, A0A0J9YVH3, Q5SXC4, Q9DC47, Q99LG0, G3X964, A0A1C7CYV3, Q6KAQ7, Q811F1, P63330, A2CE44, A0A158SIS7, Q7TPX5, Q6P…	2290	1557	20700	3.80847	1.11876e-239	1.11855e-239	1.09468e-239
UP_KW_BIOLOGICAL_PROCESS	KW-0804~Transcription	819	34.9552	5.43584e-229	Q07230, Q9Z116, P06537, Q80Y84, O35253, O70494, Q9QXZ7, Q07231, Q9DB38, Q99PP7, Q99LH4, A2ART0, Q99PP2, Q9Z2U2, A6H5X4, Q1H9T6, Q8R1D1, Q7M6Y1, Q7M6Y0, Q5HZG4, A2ART4, P97358, Q80W31, A2ART2, Q5HZG9, P53776, P17679, Q99LG0, E9PZZ1, Q6KAQ7, A0A1C7CYV3, Q811F1, A0A158SIS7, Q9Z2V5, Q6P9S1, Q99LG7, Q3U3I9, Q64249, O70237, E9Q5N9, Q9Z2V6, Q7TPV4, O89091, O89090, Q7M6X2, Q8CE64, O70230, Q8JZL0, Q7M6X5,…	1562	2148	11130	2.71684	6.19685e-227	6.19685e-227	5.8707e-227
UP_KW_BIOLOGICAL_PROCESS	KW-0805~Transcription regulation	805	34.3577	6.30774e-227	Q07230, Q9Z116, P06537, Q80Y84, O35253, O70494, Q9QXZ7, Q07231, Q9DB38, Q99PP7, Q99LH4, A2ART0, Q99PP2, Q9Z2U2, A6H5X4, Q1H9T6, Q8R1D1, Q7M6Y1, Q7M6Y0, Q5HZG4, A2ART4, P97358, Q80W31, A2ART2, Q5HZG9, P53776, P17679, Q99LG0, E9PZZ1, Q6KAQ7, A0A1C7CYV3, Q811F1, A0A158SIS7, Q9Z2V5, Q6P9S1, Q99LG7, Q3U3I9, Q64249, O70237, E9Q5N9, Q9Z2V6, Q7TPV4, O89091, O89090, Q7M6X2, Q8CE64, O70230, Q8JZL0, Q7M6X5,…	1562	2092	11130	2.74188	7.19082e-225	3.59541e-225	3.40618e-225
Annotation Cluster 2	Enrichment Score: 9.312033417394213
Category	Term	Count	%	PValue	Genes	List Total	Pop Hits	Pop Total	Fold Enrichment	Bonferroni	Benjamini	FDR
UP_KW_BIOLOGICAL_PROCESS	KW-0864~Zinc transport	23	0.981647	2.97429e-18	P97441, Q75N73, Q9D856, Q78IQ7, Q8R4H9, Q99K24, Q8BZH0, Q8BFU1, Q6P5F6, Q3UVU3, Q9JKN1, O35149, G3X943, Q9QZ03, Q8BWY7, Q2HJ10, Q8BGG0, Q60738, Q8C145, Q31125, Q8BJM5, Q5IRJ6, Q91W10	1562	23	11130	7.12548	3.39069e-16	8.47673e-17	8.03058e-17
GOTERM_BP_DIRECT	GO:0071577~zinc ion transmembrane transport	22	0.938967	1.08761e-17	P97441, Q923J1, Q75N73, Q9D856, Q78IQ7, Q99K24, J9SQF3, Q8BZH0, Q8BFU1, Q6P5F6, Q3UVU3, O35149, G3X943, Q9QZ03, Q8BWY7, Q2HJ10, Q8BGG0, Q60738, Q8C145, Q31125, Q5IRJ6, Q91W10	2290	24	20700	8.28603	5.8133e-14	4.29699e-15	4.20533e-15
GOTERM_BP_DIRECT	GO:0006829~zinc ion transport	20	0.853606	1.12571e-17	P97441, Q923J1, Q75N73, Q9D856, Q78IQ7, P28184, Q8R4H9, Q99K24, Q8BZH0, Q3UVU3, Q9JKN1, G3X943, Q9QZ03, Q2HJ10, Q8BGG0, Q60738, Q31125, Q8BJM5, Q5IRJ6, Q91W10	2290	20	20700	9.0393	6.01692e-14	4.29699e-15	4.20533e-15
GOTERM_BP_DIRECT	GO:0006882~intracellular zinc ion homeostasis	20	0.853606	1.03023e-11	Q75N73, Q9D856, Q78IQ7, P28184, Q8R4H9, Q8BZH0, Q8BFU1, Q6P5F6, Q3UVU3, Q8VEH6, Q9JKN1, P02802, Q2HJ10, Q8BGG0, Q60738, Q8C145, Q31125, P02798, Q5IRJ6, Q91W10	2290	30	20700	6.0262	5.50659e-08	1.96772e-09	1.92574e-09
GOTERM_BP_DIRECT	GO:0071578~zinc ion import across plasma membrane	10	0.426803	2.19602e-08	Q5FWH7, Q75N73, Q9D856, Q78IQ7, Q8BWY7, Q8R4H9, Q8BGG0, Q8C145, Q6P5F6, Q91W10	2290	10	20700	9.0393	0.000117371	2.86233e-06	2.80127e-06
GOTERM_BP_DIRECT	GO:0030003~intracellular monoatomic cation homeostasis	9	0.384123	6.93508e-05	Q5FWH7, Q75N73, Q9D856, P02802, Q78IQ7, P28184, Q8C145, Q6P5F6, Q91W10	2290	15	20700	5.42358	0.309744	0.00481312	0.00471045
KEGG_PATHWAY	mmu05012:Parkinson disease	24	1.02433	0.558246	Q5FWH7, Q75N73, Q78IQ7, O35593, Q99K24, Q6P5F6, P11881, O55042, Q9D881, P70227, Q91W10, P02340, P08228, Q9D856, Q8BZH0, Q8BFU1, Q9Z329, Q9WVS6, P19536, G3X943, Q9QZ03, Q8BWY7, A0A158SIS7, Q8C145, Q31125, P62983	790	263	8909	1.0291	1	1	0.906452
UP_KW_BIOLOGICAL_PROCESS	KW-0406~Ion transport	50	2.13402	0.999999	Q75N73, Q14B80, Q6ZPR4, Q78IQ7, Q91XP5, Q99K24, P11881, Q6P5F6, P70227, Q01097, Q9QX15, Q91W10, Q8BG22, Q8BZH0, J9SQF3, Q8BFU1, Q9D7Z6, Q9Z329, Q9WVM1, P15388, Q7TNC8, Q2HJ10, Q8BGG0, Q8C145, Q8BJM5, Q9Z0V1, Q9Z0V2, Q8R1C0, Q5DTL9, P97441, Q923J1, Q63959, Q80YW5, P35436, Q3UVU3, Q9JKN1, O35149, Q5IRJ6, Q64018, Q8CIR4, Q9D856, Q9Z1M0, Q8R4H9, G3X943, O88427, Q9QZ03, Q8BWY7, Q60738, Q31125, Q03719	1562	618	11130	0.576495	1	1	0.999999
Annotation Cluster 3	Enrichment Score: 7.461483086141357
Category	Term	Count	%	PValue	Genes	List Total	Pop Hits	Pop Total	Fold Enrichment	Bonferroni	Benjamini	FDR
GOTERM_BP_DIRECT	GO:0030574~collagen catabolic process	26	1.10969	1.84332e-16	P28862, P57748, O70138, Q9WTR0, P34960, Q8K3F2, D3YV89, P33435, Q3U435, P33434, O88839, Q02853, O88676, P53690, Q9EPL5, Q8CGV8, Q9EPL6, Q9R0S2, Q9R0S3, Q10738, O55123, P41245, Q9JHI0, Q8C9W3, O54732, P06797	2290	36	20700	6.52838	1.18683e-12	5.79454e-14	5.67093e-14
GOTERM_BP_DIRECT	GO:0030198~extracellular matrix organization	49	2.09134	6.29387e-09	Q69Z28, O70138, P59509, E9PX39, E9PUN6, P34960, Q03157, Q8K3F2, P33435, Q3U435, P58459, Q64104, P33434, Q05722, Q8BNJ2, Q02853, P39061, P53690, Q91W10, Q9EPL5, Q9EPL6, Q9R001, P59511, Q4VC17, P12023, Q10738, P41245, Q9JHI0, Q68SA9, O54732, Q811B3, P28862, P57748, E9Q4D1, Q8CG64, Q9WTR0, D3YV89, E9Q287, P57110, O88676, D3Z1A5, Q8CGV8, Q9R0S2, Q9R0S3, Q769J6, P97857, O55123, P59384, Q8C9W3	2290	182	20700	2.43366	3.36401e-05	9.09038e-07	8.89646e-07
GOTERM_CC_DIRECT	GO:0031012~extracellular matrix	51	2.1767	3.86547e-05	Q69Z28, O70138, P59509, E9PX39, E9PUN6, P34960, Q9JHB3, Q8K3F2, P33435, Q3U435, P58459, P33434, Q8BNJ2, Q02853, P53690, Q9EPL5, Q9EPL6, Q9R001, P59511, Q4VC17, Q10738, P41245, P12032, Q9JHI0, Q8R4V4, Q68SA9, O54732, Q811B3, P28862, Q62226, P57748, Q60841, E9Q4D1, Q9WTR0, D3YV89, P39876, E9Q287, P57110, O88676, D3Z1A5, P25785, Q8CGV8, Q9R0S2, Q9R0S3, P97812, Q769J6, P97857, O55123, P59384, Q8C9W3,…	2304	257	21020	1.81045	0.0283125	0.00113049	0.00106963
UP_KW_CELLULAR_COMPONENT	KW-0272~Extracellular matrix	40	1.70721	0.0317941	Q69Z28, P28862, P57748, O70138, Q60841, Q5U901, P59509, E9Q4D1, E9PX39, E9PUN6, P34960, P39876, P33435, P58459, P33434, E9Q287, Q05722, P57110, Q8BNJ2, Q02853, P39061, D3Z1A5, P98063, Q9EPL5, Q9EPL6, Q9R0S2, Q9R001, Q9R0S3, P59511, Q4VC17, P97857, Q10738, O55123, P41245, P59384, Q9JHI0, Q8C9W3, Q8R4V4, Q68SA9, Q811B3	1962	265	17998	1.38465	0.76636	0.208933	0.190765
Annotation Cluster 4	Enrichment Score: 5.991754543055123
Category	Term	Count	%	PValue	Genes	List Total	Pop Hits	Pop Total	Fold Enrichment	Bonferroni	Benjamini	FDR
GOTERM_BP_DIRECT	GO:0044790~suppression of viral release by host	22	0.938967	1.08761e-17	Q61510, E9PVL6, Q60953, Q62318, Q99M02, Q99PQ1, Q8CH72, G3UY57, P15533, D3Z3L3, Q9QUS6, Q62158, Q99PJ2, Q80VI1, Q99PN3, Q62191, Q8C006, Q99PQ2, Q9CYB0, E9PWL0, D3YVI9, E9PV98	2290	24	20700	8.28603	5.8133e-14	4.29699e-15	4.20533e-15
GOTERM_BP_DIRECT	GO:0046597~host-mediated suppression of symbiont invasion	17	0.725566	1.4831e-07	Q61510, E9PVL6, Q99PQ1, P70388, P15533, D3Z3L3, Q9QUS6, Q99PJ2, Q80VI1, Q922Y2, Q99PN3, Q99PQ2, Q9WUH5, E9PWL0, D3YVI9, E9PV98, Q8R0K2	2290	34	20700	4.51965	0.000792402	1.65118e-05	1.61596e-05
GOTERM_BP_DIRECT	GO:0046596~regulation of viral entry into host cell	10	0.426803	3.92189e-07	Q61510, Q5SZ99, E9PVL6, E9PWL0, Q99PQ1, D3YVI9, P15533, D3Z3L3, Q80V85, E9PV98	2290	12	20700	7.53275	0.00209406	3.95445e-05	3.8701e-05
GOTERM_CC_DIRECT	GO:1990462~omegasome	8	0.341443	1.36002e-06	Q810J8, E9PVL6, E9PWL0, Q99PQ1, D3YVI9, P15533, D3Z3L3, E9PV98	2304	8	21020	9.12326	0.00100999	4.94146e-05	4.67543e-05
GOTERM_BP_DIRECT	GO:0031664~regulation of lipopolysaccharide-mediated signaling pathway	8	0.341443	9.57948e-05	E9PVL6, E9PWL0, Q99PQ1, D3YVI9, P15533, D3Z3L3, B2RX14, E9PV98	2290	12	20700	6.0262	0.400733	0.00624302	0.00610984
GOTERM_BP_DIRECT	GO:0002218~activation of innate immune response	11	0.469484	0.0850587	Q8BPK2, Q8R151, E9PVL6, E9PWL0, Q99PQ1, D3YVI9, Q8K310, P15533, D3Z3L3, E9PV98, Q8C6L5	2290	56	20700	1.77558	1	0.943801	0.923668
GOTERM_BP_DIRECT	GO:0032880~regulation of protein localization	17	0.725566	0.162919	Q61510, Q61115, Q499E4, Q7TNM2, E9PVL6, Q99PQ1, P11103, P15533, D3Z3L3, Q7TPM3, Q922B6, Q80XJ2, Q7TPH6, E9PWL0, P01326, D3YVI9, E9PV98	2290	111	20700	1.3844	1	1	0.978851
Annotation Cluster 5	Enrichment Score: 5.238634503853706
Category	Term	Count	%	PValue	Genes	List Total	Pop Hits	Pop Total	Fold Enrichment	Bonferroni	Benjamini	FDR
GOTERM_CC_DIRECT	GO:0016581~NuRD complex	11	0.469484	1.04938e-06	O09106, Q924K8, Q8CHY6, A2A8L1, P70288, Q8VHR5, Q9Z2E1, Q6PDQ2, Q9ER74, Q8K4B0, Q9R190	2304	16	21020	6.27224	0.000779383	4.33159e-05	4.0984e-05
GOTERM_BP_DIRECT	GO:2000736~regulation of stem cell differentiation	12	0.512164	1.91348e-06	Q8VCD7, O09106, Q924K8, Q8CHY6, P70288, Q8VHR5, Q6PCM1, Q3TYX3, Q6PDQ2, Q8K4B0, Q80V63, Q9R190	2290	20	20700	5.42358	0.0101754	0.000167633	0.000164057
GOTERM_BP_DIRECT	GO:0042659~regulation of cell fate specification	8	0.341443	9.57948e-05	O09106, Q924K8, Q8CHY6, P70288, Q8VHR5, Q6PDQ2, Q8K4B0, Q9R190	2290	12	20700	6.0262	0.400733	0.00624302	0.00610984
Annotation Cluster 6	Enrichment Score: 4.985522808861305
Category	Term	Count	%	PValue	Genes	List Total	Pop Hits	Pop Total	Fold Enrichment	Bonferroni	Benjamini	FDR
GOTERM_BP_DIRECT	GO:0006281~DNA repair	63	2.68886	1.83712e-07	P26187, Q9D842, Q9D720, P52431, P97386, Q9CWY9, Q91VL9, P70388, Q64267, Q9EPU0, Q9JJN0, Q8VDF2, P51949, Q8CHK4, P62878, Q8VID5, Q61687, Q9CR14, O70445, Q9Z129, Q60710, Q99PT3, Q9JIC3, Q69ZT1, Q6PCN7, P48754, Q5NC05, O09053, Q68G58, Q8K387, Q3U8K7, Q8K2R5, Q91W36, Q8K339, O70157, P11103, G5E870, Q61493, Q6P1D7, Q8BX32, Q6Q783, Q8BKJ9, Q9WVF7, Q9DBR1, Q99ML9, Q7TPQ3, Q4U2R1, Q6NZP1, P33609, Q8K4Q6,…	2290	288	20700	1.97735	0.000981461	1.96352e-05	1.92163e-05
UP_KW_BIOLOGICAL_PROCESS	KW-0227~DNA damage	90	3.84123	2.4542e-05	Q5D1E7, P26187, Q9D842, Q9D720, P52431, P97386, Q9Z277, Q9CWQ2, P70388, P59941, P97868, P70347, Q64267, O88939, Q9Z1B8, G3X912, Q9JJN0, Q8VDF2, Q8CHK4, Q91VT1, Q3UIR3, P62878, Q8C3R1, Q0VBD2, Q8VID5, Q9D479, Q61687, Q9CR14, O70445, Q60710, Q8VD12, Q8BZH4, Q99PT3, Q9JIC3, Q69ZT1, P46737, Q80XJ2, Q9QXK2, O88522, P48754, Q6P9S1, O09053, Q68G58, Q8VIG6, Q8R216, E9Q7F2, Q91W36, Q8K339, Q5U5Q9, Q9JIB4,…	1562	418	11130	1.53419	0.00279391	0.000466298	0.000441756
UP_KW_BIOLOGICAL_PROCESS	KW-0234~DNA repair	73	3.11566	0.000245122	P26187, Q9D842, Q9D720, P52431, P97386, Q9CWQ2, P70388, P59941, Q64267, O88939, G3X912, Q9JJN0, Q8VDF2, Q8CHK4, Q91VT1, Q3UIR3, P62878, Q8VID5, Q9D479, Q61687, Q9CR14, O70445, Q60710, Q8BZH4, Q99PT3, Q9JIC3, Q69ZT1, P46737, Q80XJ2, Q9QXK2, P48754, O09053, Q68G58, Q8VIG6, E9Q7F2, Q8K339, Q5U5Q9, Q9JIB4, O35593, P11103, G5E870, Q61493, E9Q5F9, Q6P1D7, Q8BX32, Q3UN58, Q8BKJ9, Q00899, Q0VGT4, Q8CIK8,…	1562	344	11130	1.51209	0.0275604	0.00349299	0.00330915
Annotation Cluster 7	Enrichment Score: 4.966717424836793
Category	Term	Count	%	PValue	Genes	List Total	Pop Hits	Pop Total	Fold Enrichment	Bonferroni	Benjamini	FDR
GOTERM_BP_DIRECT	GO:0045087~innate immune response	116	4.95092	1.80321e-14	Q1XH17, Q9QXA7, Q91VL9, Q99PQ1, G3UY57, Q08288, P59470, Q99PP6, Q80U04, Q3UWZ0, Q3UWA4, P86448, Q3U9F6, P86449, A1A547, K7N6K2, Q923T7, Q8R0K2, G3X9G7, Q60875, Q64438, Q9ERP3, P31725, Q60636, Q8BZT9, Q8CDV4, P12023, D3Z3L3, P15533, Q922Y2, Q80X56, Q3TL54, Q0VB07, E9PWL0, E9PV98, A0A140LIN5, Q9R016, Q80YW5, Q62101, Q80V85, Q80VI1, O88839, Q99PN3, Q8JZK6, Q62191, Q9CYB0, Q9DBR0, Q8VH31, Q9JLC3, P39…	2290	504	20700	2.08047	9.61331e-11	4.81818e-12	4.71539e-12
UP_KW_BIOLOGICAL_PROCESS	KW-0399~Innate immunity	66	2.8169	0.0705283	Q61510, Q5SZ99, Q91VL9, Q08288, Q99J87, P59470, A2AIV8, Q8CHK4, Q3U9F6, Q3UIR3, A1A547, Q8K310, Q8R0K2, Q99J72, Q60875, Q3UPF5, Q60710, Q60953, P31725, Q60636, F7BJB9, Q8BZT9, Q0VB07, Q6Q899, Q8C2S0, Q60641, P28862, Q9CWS1, Q9JIB6, Q80TQ2, P11103, Q9R016, Q99MU3, E9Q5F9, Q62101, Q80V85, A2A9T0, Q80VI1, Q99PJ2, Q99PN3, Q8R2Q0, P58242, Q9CYB0, Q059Y8, Q91YT2, O88593, P27005, Q9DBR0, Q8BFW4, Q9JLC3,…	1562	388	11130	1.21207	0.999761	0.644036	0.610139
UP_KW_BIOLOGICAL_PROCESS	KW-0391~Immunity	89	3.79855	0.989551	Q5D1E7, Q61510, Q5SZ99, P41183, Q91VL9, Q69Z66, Q08288, Q99J87, Q6NZQ8, Q8BZ03, Q9DBD2, P59470, A2AIV8, Q8CHK4, Q3U9F6, Q3UIR3, A1A547, Q8K310, Q8R0K2, Q9D9R0, Q99J72, Q60875, Q3UPF5, Q60710, Q60953, P31725, Q60636, F7BJB9, Q8BZT9, Q6PFH3, P24604, Q0VB07, Q6Q899, Q8C2S0, E9Q555, Q60641, P28862, Q9CWS1, Q8VCS0, Q9JIB6, Q80TQ2, P11103, Q9R016, Q99MU3, E9Q5F9, Q62101, Q80V85, A2A9T0, Q03526, Q80VI1,…	1562	774	11130	0.819338	1	1	0.989551
Annotation Cluster 8	Enrichment Score: 4.009408541208037
Category	Term	Count	%	PValue	Genes	List Total	Pop Hits	Pop Total	Fold Enrichment	Bonferroni	Benjamini	FDR
GOTERM_BP_DIRECT	GO:0050793~regulation of developmental process	9	0.384123	3.58473e-05	Q9D8Y8, Q8BRB7, Q62226, G5E8P1, B2KF05, Q8BZ21, O09100, B2RRD7, P23772	2290	14	20700	5.81098	0.174369	0.00262422	0.00256824
GOTERM_BP_DIRECT	GO:1903706~regulation of hemopoiesis	8	0.341443	9.57948e-05	Q9D8Y8, Q8BRB7, G5E8P1, O70237, B2KF05, Q8BZ21, B2RRD7, Q69Z66	2290	12	20700	6.0262	0.400733	0.00624302	0.00610984
GOTERM_CC_DIRECT	GO:0070776~MOZ/MORF histone acetyltransferase complex	6	0.256082	0.000272883	Q9D8Y8, Q8BRB7, G5E8P1, B2KF05, Q8BZ21, B2RRD7	2304	7	21020	7.81994	0.183542	0.00675839	0.00639455
Annotation Cluster 9	Enrichment Score: 3.198618689080511
Category	Term	Count	%	PValue	Genes	List Total	Pop Hits	Pop Total	Fold Enrichment	Bonferroni	Benjamini	FDR
UP_KW_BIOLOGICAL_PROCESS	KW-0090~Biological rhythms	39	1.66453	0.000155796	P55200, P45481, Q7TPV4, O89091, P70288, Q80Y84, O89090, P51448, Q8K4B0, Q9EQQ0, P37238, O09106, P41230, Q7TPH6, Q8BGJ9, P08046, P23204, O54864, O88895, P49698, Q61818, Q60674, P02340, Q60953, P51450, P70398, O08759, P59997, Q3UXZ9, Q923E4, Q3UV55, P70336, Q8R1B8, O88623, Q06986, P63318, A0A158SIS7, O35739, B2RWS6	1562	150	11130	1.85262	0.0176053	0.00253725	0.00240371
GOTERM_BP_DIRECT	GO:0042752~regulation of circadian rhythm	19	0.810926	0.000259668	Q60674, Q60953, O89091, P70398, Q80Y84, O08759, P51448, P59997, P59941, P70336, Q3UV55, P37238, Q8R1B8, P41230, Q06986, P63318, P23204, O88895, P49698	2290	67	20700	2.56338	0.750453	0.0141599	0.0138578
GOTERM_BP_DIRECT	GO:0048511~rhythmic process	19	0.810926	0.00626858	P02340, P45481, P70398, Q80Y84, O08759, O89090, P70336, P35436, P37238, Q8R1B8, Q01097, P41230, Q06986, Q8BGJ9, P08046, P63318, A0A158SIS7, O35739, O88895, P49698	2290	87	20700	1.9741	1	0.199378	0.195125
Annotation Cluster 10	Enrichment Score: 2.6069872992574816
Category	Term	Count	%	PValue	Genes	List Total	Pop Hits	Pop Total	Fold Enrichment	Bonferroni	Benjamini	FDR
GOTERM_BP_DIRECT	GO:0035610~protein side chain deglutamylation	6	0.256082	8.97304e-05	Q09M05, Q641K1, Q8CDK2, Q8CDP0, Q09LZ8, Q09M02	2290	6	20700	9.0393	0.380988	0.00606986	0.00594038
GOTERM_BP_DIRECT	GO:0035609~C-terminal protein deglutamylation	4	0.170721	0.0049548	Q09M05, Q641K1, Q09LZ8, Q09M02	2290	4	20700	9.0393	1	0.166519	0.162967
GOTERM_BP_DIRECT	GO:0035608~protein deglutamylation	3	0.128041	0.0339682	Q641K1, Q09LZ8, Q09M02	2290	3	20700	9.0393	1	0.593399	0.58074
Annotation Cluster 11	Enrichment Score: 2.506711213466583
Category	Term	Count	%	PValue	Genes	List Total	Pop Hits	Pop Total	Fold Enrichment	Bonferroni	Benjamini	FDR
GOTERM_CC_DIRECT	GO:0000123~histone acetyltransferase complex	12	0.512164	1.70741e-05	Q9D8Y8, B2KF05, P45481, B2RRD7, Q6ZQF7, Q8BLG0, Q6IE82, Q6ZPI0, Q8C0D7, Q5SVQ0, Q9D1P2, B2RWS6	2304	24	21020	4.56163	0.012606	0.000528585	0.000500129
GOTERM_BP_DIRECT	GO:2000278~regulation of DNA biosynthetic process	7	0.298762	0.000256899	Q9D8Y8, Q6ZQF7, Q6IE82, Q6ZPI0, Q8C0D7, Q5SVQ0, P39689	2290	10	20700	6.32751	0.746731	0.0141533	0.0138514
GOTERM_BP_DIRECT	GO:0140889~DNA replication-dependent chromatin disassembly	3	0.128041	0.0339682	Q9D8Y8, Q8C0D7, Q5SVQ0	2290	3	20700	9.0393	1	0.593399	0.58074
GOTERM_BP_DIRECT	GO:0001558~regulation of cell growth	7	0.298762	0.630932	Q9D8Y8, Q6ZQF7, Q6IE82, Q6ZPI0, Q8C0D7, Q5SVQ0, Q80WY3	2290	58	20700	1.09095	1	1	0.978851
Annotation Cluster 12	Enrichment Score: 2.4453307377221423
Category	Term	Count	%	PValue	Genes	List Total	Pop Hits	Pop Total	Fold Enrichment	Bonferroni	Benjamini	FDR
GOTERM_BP_DIRECT	GO:0016045~detection of bacterium	9	0.384123	3.58473e-05	Q9QUK4, Q8VCS0, Q9JIB6, Q9JIB3, Q0VB07, Q9QWK5, Q9R016, A1A547, O88593	2290	14	20700	5.81098	0.174369	0.00262422	0.00256824
GOTERM_BP_DIRECT	GO:0010804~negative regulation of tumor necrosis factor-mediated signaling pathway	12	0.512164	7.1071e-05	Q60641, Q6ZQM0, Q9QUK4, Q9JIB6, Q9JIB3, Q60989, Q9QWK5, Q9R016, Q8VIG6, P70347, A2AWP0, Q9JM05	2290	27	20700	4.01747	0.316062	0.00486927	0.0047654
GOTERM_CC_DIRECT	GO:0072557~IPAF inflammasome complex	5	0.213402	0.0038272	Q9QUK4, Q9JIB6, Q9JIB3, Q9QWK5, Q9R016	2304	7	21020	6.51662	0.942101	0.0661304	0.0625702
GOTERM_BP_DIRECT	GO:0070269~pyroptotic inflammatory response	9	0.384123	0.0770027	Q9JJ26, Q62191, Q9QUK4, Q9JIB6, Q9JIB3, Q9R0G7, Q9QWK5, Q9R016, Q9WVQ5	2290	41	20700	1.98424	1	0.878179	0.859445
KEGG_PATHWAY	mmu05134:Legionellosis	5	0.213402	0.790334	Q9QUK4, Q9JIB6, Q9JIB3, Q9QWK5, Q9R016	790	60	8909	0.939768	1	1	0.906452
Annotation Cluster 13	Enrichment Score: 2.2282983778099896
Category	Term	Count	%	PValue	Genes	List Total	Pop Hits	Pop Total	Fold Enrichment	Bonferroni	Benjamini	FDR
GOTERM_CC_DIRECT	GO:0071144~heteromeric SMAD protein complex	8	0.341443	1.36002e-06	P97471, P97454, P70340, O35253, Q9JIW5, O35182, Q8BUN5, Q62432	2304	8	21020	9.12326	0.00100999	4.94146e-05	4.67543e-05
GOTERM_BP_DIRECT	GO:0001657~ureteric bud development	16	0.682885	0.000224088	P97471, Q8CGV9, P11416, P97454, P70340, O35253, P32114, O35182, Q8BUN5, Q9ER74, Q62432, P22605, Q9WVG7, Q9JIW5, P22561, P63006	2290	50	20700	2.89258	0.698169	0.0126056	0.0123367
GOTERM_BP_DIRECT	GO:0060395~SMAD protein signal transduction	10	0.426803	0.00177822	P97471, Q60953, Q6P1E1, P97454, P70340, O35253, Q9JIW5, O35182, Q8BUN5, Q62432	2290	27	20700	3.34789	0.999926	0.073665	0.0720935
KEGG_PATHWAY	mmu04350:TGF-beta signaling pathway	19	0.810926	0.00766584	P97471, Q60698, P97454, P45481, P70340, Q80U44, P70288, O89090, O35253, A2A8R0, O35182, P70335, Q8BUN5, Q62432, O09106, P63330, P62878, Q9JIW5, B2RWS6	790	110	8909	1.94788	0.908669	0.0822096	0.0742794
GOTERM_BP_DIRECT	GO:0007179~transforming growth factor beta receptor signaling pathway	17	0.725566	0.061464	P97471, P02340, Q60953, Q6P1E1, P97454, P70340, P70398, O35253, P11103, Q923E4, P53349, A2A8R0, Q8BUN5, Q62432, Q4LDD4, Q61072, A0A158SIS7, Q9JIW5	2290	96	20700	1.60071	1	0.791938	0.775044
GOTERM_BP_DIRECT	GO:0009880~embryonic pattern specification	8	0.341443	0.0654651	P97454, P70340, P97812, Q3UQ17, P63006, Q8BUN5, Q62521, Q62432	2290	33	20700	2.19135	1	0.813594	0.796239
GOTERM_BP_DIRECT	GO:0009653~anatomical structure morphogenesis	10	0.426803	0.243144	P97471, P97454, P70340, O35253, Q8CCH7, Q9JIW5, O35182, P63006, Q8BUN5, Q62432	2290	62	20700	1.45795	1	1	0.978851
GOTERM_BP_DIRECT	GO:0030279~negative regulation of ossification	6	0.256082	0.366952	P06802, O35253, O35182, P48281, Q8BUN5, Q62432	2290	36	20700	1.50655	1	1	0.978851
Annotation Cluster 14	Enrichment Score: 2.1853589426807583
Category	Term	Count	%	PValue	Genes	List Total	Pop Hits	Pop Total	Fold Enrichment	Bonferroni	Benjamini	FDR
GOTERM_CC_DIRECT	GO:0000428~DNA-directed RNA polymerase complex	9	0.384123	0.00032581	P59470, O35134, Q9CQZ7, P20664, Q791N7, Q6P1E7, P60898, P70700, P08775	2304	18	21020	4.56163	0.215035	0.0075649	0.00715764
UP_KW_CELLULAR_COMPONENT	KW-9994~DNA-directed RNA polymerase	12	0.512164	0.000365597	P59470, Q8CFI7, O35134, Q9CQZ7, P20664, Q63871, Q791N7, Q6P1E7, P60898, P70700, P08775, P62876	1962	32	17998	3.43998	0.0163202	0.0033635	0.00307102
UP_KW_CELLULAR_COMPONENT	KW-0240~DNA-directed RNA polymerase	12	0.512164	0.000365597	P59470, Q8CFI7, O35134, Q9CQZ7, P20664, Q63871, Q791N7, Q6P1E7, P60898, P70700, P08775, P62876	1962	32	17998	3.43998	0.0163202	0.0033635	0.00307102
KEGG_PATHWAY	mmu03020:RNA polymerase	10	0.426803	0.00108104	P59470, Q8CFI7, O35134, Q9CQZ7, Q63871, Q791N7, P60898, P70700, P08775, P62876	790	31	8909	3.63781	0.285652	0.0233693	0.0211151
GOTERM_BP_DIRECT	GO:0042793~plastid transcription	5	0.213402	0.00186049	P59470, Q8CFI7, O35134, P70700, P08775	2290	6	20700	7.53275	0.999952	0.0741974	0.0726146
GOTERM_BP_DIRECT	GO:0001059~transcription by RNA polymerase IV	5	0.213402	0.00186049	P59470, Q8CFI7, O35134, P70700, P08775	2290	6	20700	7.53275	0.999952	0.0741974	0.0726146
GOTERM_BP_DIRECT	GO:0001060~transcription by RNA polymerase V	5	0.213402	0.00186049	P59470, Q8CFI7, O35134, P70700, P08775	2290	6	20700	7.53275	0.999952	0.0741974	0.0726146
GOTERM_BP_DIRECT	GO:0006360~transcription by RNA polymerase I	7	0.298762	0.0138125	P59470, Q8CFI7, O35134, P97358, P70700, P08775, P62876	2290	19	20700	3.33027	1	0.35571	0.348122
GOTERM_CC_DIRECT	GO:0005736~RNA polymerase I complex	5	0.213402	0.0457286	O35134, Q63871, Q791N7, P70700, P62876	2304	13	21020	3.50895	1	0.548006	0.518503
GOTERM_CC_DIRECT	GO:0005665~RNA polymerase II, core complex	5	0.213402	0.0732601	Q8CFI7, Q63871, P60898, P08775, P62876	2304	15	21020	3.04109	1	0.800474	0.75738
GOTERM_BP_DIRECT	GO:0006390~mitochondrial transcription	5	0.213402	0.0753127	P59470, Q8CFI7, O35134, P70700, P08775	2290	15	20700	3.0131	1	0.863671	0.845247
GOTERM_BP_DIRECT	GO:0006383~transcription by RNA polymerase III	5	0.213402	0.129931	Q8CFI7, O35134, Q8CFK2, P70700, P08775	2290	18	20700	2.51092	1	1	0.978851
GOTERM_CC_DIRECT	GO:0005666~RNA polymerase III complex	4	0.170721	0.283617	P59470, Q9CQZ7, Q63871, P62876	2304	17	21020	2.14665	1	1	0.947439
Annotation Cluster 15	Enrichment Score: 2.0743754889280894
Category	Term	Count	%	PValue	Genes	List Total	Pop Hits	Pop Total	Fold Enrichment	Bonferroni	Benjamini	FDR
GOTERM_BP_DIRECT	GO:0044029~positive regulation of gene expression via chromosomal CpG island demethylation	8	0.341443	1.77577e-05	P51908, Q4JK59, Q9WVE0, Q8BG87, P08046, Q3URK3, Q80W54, Q9WV35	2290	10	20700	7.23144	0.0905504	0.00137532	0.00134598
GOTERM_BP_DIRECT	GO:0141167~chromosomal 5-methylcytosine DNA demethylation, oxidation pathway	3	0.128041	0.0339682	Q4JK59, Q8BG87, Q3URK3	2290	3	20700	9.0393	1	0.593399	0.58074
GOTERM_BP_DIRECT	GO:0006493~protein O-linked glycosylation	3	0.128041	0.991778	Q4JK59, Q8BG87, Q3URK3	2290	59	20700	0.459625	1	1	0.991778
Annotation Cluster 16	Enrichment Score: 2.0176718079915297
Category	Term	Count	%	PValue	Genes	List Total	Pop Hits	Pop Total	Fold Enrichment	Bonferroni	Benjamini	FDR
GOTERM_BP_DIRECT	GO:0016045~detection of bacterium	9	0.384123	3.58473e-05	Q9QUK4, Q8VCS0, Q9JIB6, Q9JIB3, Q0VB07, Q9QWK5, Q9R016, A1A547, O88593	2290	14	20700	5.81098	0.174369	0.00262422	0.00256824
GOTERM_BP_DIRECT	GO:0051701~biological process involved in interaction with host	4	0.170721	0.0049548	Q8VCS0, Q0VB07, A1A547, O88593	2290	4	20700	9.0393	1	0.166519	0.162967
GOTERM_BP_DIRECT	GO:0032827~negative regulation of natural killer cell differentiation involved in immune response	4	0.170721	0.0049548	Q8VCS0, Q0VB07, A1A547, O88593	2290	4	20700	9.0393	1	0.166519	0.162967
GOTERM_BP_DIRECT	GO:0009253~peptidoglycan catabolic process	4	0.170721	0.0208735	Q8VCS0, Q0VB07, A1A547, O88593	2290	6	20700	6.0262	1	0.469513	0.459498
GOTERM_BP_DIRECT	GO:0032689~negative regulation of type II interferon production	10	0.426803	0.0427184	Q5D1E7, Q60641, P11416, Q8VCS0, Q0VB07, Q99JB6, I7HJS4, A1A547, P23772, O88593	2290	43	20700	2.10216	1	0.681454	0.666917
GOTERM_BP_DIRECT	GO:0031640~killing of cells of another organism	3	0.128041	0.998274	Q0VB07, A1A547, O88593	2290	74	20700	0.366458	1	1	0.998274
Annotation Cluster 17	Enrichment Score: 1.9565374904012514
Category	Term	Count	%	PValue	Genes	List Total	Pop Hits	Pop Total	Fold Enrichment	Bonferroni	Benjamini	FDR
GOTERM_BP_DIRECT	GO:1902459~positive regulation of stem cell population maintenance	15	0.640205	0.000967148	Q61103, Q9ESK4, Q61539, Q6P1G2, P70288, Q3URK3, P59941, Q9QXV3, Q8BZ89, Q8VIG1, O09106, O88574, Q9D8M7, Q5SQF8, E9Q3T6	2290	51	20700	2.65862	0.994326	0.0427144	0.0418032
GOTERM_BP_DIRECT	GO:1902455~negative regulation of stem cell population maintenance	8	0.341443	0.0057311	Q9D115, O09106, Q9ESK4, P70288, Q3URK3, Q9QXV3, O88574, Q5SQF8	2290	21	20700	3.44354	1	0.185618	0.181658
GOTERM_CC_DIRECT	GO:0070822~Sin3-type complex	8	0.341443	0.00724163	O09106, Q9ESK4, P70288, Q3URK3, Q9QXV3, Q5SPL2, O88574, Q5SQF8	2304	22	21020	3.31755	0.995484	0.114479	0.108316
GOTERM_BP_DIRECT	GO:0030512~negative regulation of transforming growth factor beta receptor signaling pathway	20	0.853606	0.00829088	A2A935, Q60698, P02340, Q8CIV7, Q9ESK4, P70288, Q3URK3, O35253, Q923E4, O35182, Q9QXV3, O88939, P37238, O09106, Q9Z0F8, Q8C0P7, Q7TN75, P23204, A0A158SIS7, O88574, Q5SQF8	2290	96	20700	1.88319	1	0.244787	0.239565
GOTERM_BP_DIRECT	GO:0030336~negative regulation of cell migration	18	0.768246	0.495616	E9Q7E2, Q62226, Q9ESK4, Q91ZS8, P31428, Q8BH75, P70288, Q3URK3, A2A484, Q9QXV3, Q60793, O88839, O09106, P49698, Q5DTM8, Q99KH8, O88574, Q5SQF8	2290	150	20700	1.08472	1	1	0.978851
Annotation Cluster 18	Enrichment Score: 1.8946131024504729
Category	Term	Count	%	PValue	Genes	List Total	Pop Hits	Pop Total	Fold Enrichment	Bonferroni	Benjamini	FDR
GOTERM_BP_DIRECT	GO:0042447~hormone catabolic process	5	0.213402	0.000679983	Q9JHR7, Q4PZA2, P09470, Q61391, Q6P8K8	2290	5	20700	9.0393	0.973636	0.0319369	0.0312556
GOTERM_BP_DIRECT	GO:0010815~bradykinin catabolic process	5	0.213402	0.0039608	Q9JJN5, Q9JHR7, Q4PZA2, P09470, Q61391	2290	7	20700	6.45664	1	0.145976	0.142862
GOTERM_BP_DIRECT	GO:0010814~substance P catabolic process	3	0.128041	0.0339682	Q4PZA2, P09470, Q61391	2290	3	20700	9.0393	1	0.593399	0.58074
GOTERM_BP_DIRECT	GO:0050435~amyloid-beta metabolic process	4	0.170721	0.288532	Q4KUS2, Q9JHR7, P09470, Q61391	2290	17	20700	2.12689	1	1	0.978851
Annotation Cluster 19	Enrichment Score: 1.840190318575678
Category	Term	Count	%	PValue	Genes	List Total	Pop Hits	Pop Total	Fold Enrichment	Bonferroni	Benjamini	FDR
GOTERM_BP_DIRECT	GO:0046834~lipid phosphorylation	8	0.341443	1.77577e-05	Q6NS52, D3YXJ0, E9PUQ8, Q80UP3, Q9R1C6, Q6P5E8, O88673, Q91WG7	2290	10	20700	7.23144	0.0905504	0.00137532	0.00134598
GOTERM_BP_DIRECT	GO:0046339~diacylglycerol metabolic process	8	0.341443	0.000187699	Q6NS52, D3YXJ0, E9PUQ8, Q80UP3, Q9R1C6, Q6P5E8, O88673, Q91WG7	2290	13	20700	5.56265	0.63335	0.0107856	0.0105556
GOTERM_BP_DIRECT	GO:0046486~glycerolipid metabolic process	8	0.341443	0.000575977	Q6NS52, D3YXJ0, E9PUQ8, Q80UP3, Q9R1C6, Q6P5E8, O88673, Q91WG7	2290	15	20700	4.82096	0.954017	0.0282387	0.0276363
KEGG_PATHWAY	mmu04070:Phosphatidylinositol signaling system	17	0.725566	0.00716586	Q9Z1T6, E9PUQ8, Q80UP3, Q6P5E8, P11881, Q91WG7, Q9Z329, P70227, P68404, Q6NS52, D3YXJ0, P63318, Q9R1C6, Q8K296, P20444, O88673, Q91XS1	790	93	8909	2.06143	0.89318	0.0795923	0.0719145
GOTERM_BP_DIRECT	GO:0006654~phosphatidic acid biosynthetic process	8	0.341443	0.00761574	Q6NS52, D3YXJ0, E9PUQ8, Q80UP3, Q9R1C6, Q6P5E8, O88673, Q91WG7	2290	22	20700	3.28702	1	0.227366	0.222516
KEGG_PATHWAY	mmu05231:Choline metabolism in cancer	13	0.554844	0.148013	E9PUQ8, O89090, Q99N57, Q80UP3, Q6P5E8, Q91WG7, P68404, Q6NS52, D3YXJ0, P63318, Q9R1C6, P20444, O88673	790	97	8909	1.51138	1	0.645187	0.58295
KEGG_PATHWAY	mmu00561:Glycerolipid metabolism	9	0.384123	0.16878	Q6NS52, Q64516, D3YXJ0, E9PUQ8, Q80UP3, Q9R1C6, Q6P5E8, O88673, Q91WG7	790	61	8909	1.66385	1	0.681697	0.615939
GOTERM_BP_DIRECT	GO:0007200~phospholipase C-activating G protein-coupled receptor signaling pathway	16	0.682885	0.335534	E9PUQ8, Q8BTM9, Q80UP3, Q6P5E8, P11881, P19785, Q62101, Q91WG7, Q8BZ03, Q6NS52, Q62083, D3YXJ0, Q8K1Y2, P63318, Q9R1C6, O88673	2290	119	20700	1.21537	1	1	0.978851
KEGG_PATHWAY	mmu00564:Glycerophospholipid metabolism	10	0.426803	0.531198	Q6NS52, D3YXJ0, E9PUQ8, Q80UP3, Q99KS6, Q9R1C6, Q6P5E8, O88673, Q91WG7, Q8VEB4	790	100	8909	1.12772	1	1	0.906452
KEGG_PATHWAY	mmu04072:Phospholipase D signaling pathway	11	0.469484	0.849661	Q6NS52, D3YXJ0, E9PUQ8, Q99N57, P01326, Q80UP3, Q9R1C6, Q6P5E8, P20444, O88673, Q91WG7	790	147	8909	0.843873	1	1	0.906452
Annotation Cluster 20	Enrichment Score: 1.6368919489321159
Category	Term	Count	%	PValue	Genes	List Total	Pop Hits	Pop Total	Fold Enrichment	Bonferroni	Benjamini	FDR
KEGG_PATHWAY	mmu04614:Renin-angiotensin system	11	0.469484	0.00106817	Q8C129, Q91YP2, P15089, Q8C1A5, P00756, D0G895, P09470, Q61391, P16406, P97449, Q8R0I0	790	37	8909	3.35269	0.282783	0.0233693	0.0211151
GOTERM_BP_DIRECT	GO:0002003~angiotensin maturation	6	0.256082	0.00428413	P15089, P09470, Q61391, P16406, P97449, Q8R0I0	2290	11	20700	4.93053	1	0.151904	0.148664
GOTERM_BP_DIRECT	GO:0003081~regulation of systemic arterial blood pressure by renin-angiotensin	4	0.170721	0.0680899	D0G895, P09470, P16406, Q8R0I0	2290	9	20700	4.01747	1	0.816486	0.799068
GOTERM_CC_DIRECT	GO:0031526~brush border membrane	7	0.298762	0.909596	P68404, Q8CIR4, P09470, P16406, P97449, Q64444, Q8R0I0	2304	84	21020	0.760272	1	1	0.947439
Annotation Cluster 21	Enrichment Score: 1.5290452634173832
Category	Term	Count	%	PValue	Genes	List Total	Pop Hits	Pop Total	Fold Enrichment	Bonferroni	Benjamini	FDR
GOTERM_CC_DIRECT	GO:0035631~CD40 receptor complex	6	0.256082	0.00411325	P70191, P70196, P39429, Q60803, Q62210, Q924T7	2304	11	21020	4.97633	0.953227	0.0694578	0.0657185
GOTERM_BP_DIRECT	GO:0023035~CD40 signaling pathway	5	0.213402	0.018094	P70191, P70196, P39429, Q924T7, Q99JG7	2290	10	20700	4.51965	1	0.433607	0.424357
GOTERM_BP_DIRECT	GO:0097400~interleukin-17-mediated signaling pathway	3	0.128041	0.347652	P70191, P70196, P39429	2290	11	20700	2.46526	1	1	0.978851
Annotation Cluster 22	Enrichment Score: 1.4803997669947955
Category	Term	Count	%	PValue	Genes	List Total	Pop Hits	Pop Total	Fold Enrichment	Bonferroni	Benjamini	FDR
GOTERM_BP_DIRECT	GO:0003180~aortic valve morphogenesis	9	0.384123	0.0138961	P59509, Q9R001, P97489, P60324, Q08369, O35182, P70313, P23772, Q62432	2290	30	20700	2.71179	1	0.35571	0.348122
GOTERM_BP_DIRECT	GO:0003184~pulmonary valve morphogenesis	6	0.256082	0.0510451	P59509, Q9R001, P60324, O35182, P70313, Q62432	2290	19	20700	2.85452	1	0.715972	0.700698
GOTERM_BP_DIRECT	GO:0003203~endocardial cushion morphogenesis	6	0.256082	0.0510451	Q9R001, P23804, P60324, O35618, P70313, Q62432	2290	19	20700	2.85452	1	0.715972	0.700698
Annotation Cluster 23	Enrichment Score: 1.469345564028446
Category	Term	Count	%	PValue	Genes	List Total	Pop Hits	Pop Total	Fold Enrichment	Bonferroni	Benjamini	FDR
GOTERM_BP_DIRECT	GO:0061158~3'-UTR-mediated mRNA destabilization	8	0.341443	0.00211172	Q5D1E7, P23949, Q9EPU0, Q4VGL6, Q1PSW8, Q8BIY3, P22893, P23950	2290	18	20700	4.01747	0.999988	0.082978	0.0812079
GOTERM_BP_DIRECT	GO:0000288~nuclear-transcribed mRNA catabolic process, deadenylation-dependent decay	6	0.256082	0.00668093	P23949, Q4VGL6, P0C090, P22893, Q5ISE2, P23950	2290	12	20700	4.51965	1	0.208789	0.204335
GOTERM_BP_DIRECT	GO:0006402~mRNA catabolic process	9	0.384123	0.0459413	Q5D1E7, P23949, Q9DCN1, Q8BIY3, Q3UE17, P22893, P60322, Q8C0C0, P23950	2290	37	20700	2.19875	1	0.715655	0.700388
GOTERM_BP_DIRECT	GO:0043488~regulation of mRNA stability	8	0.341443	0.161567	P23949, Q4VGL6, Q05921, Q8BJ05, P22893, Q8CFK2, Q9JM05, P23950	2290	41	20700	1.76377	1	1	0.978851
GOTERM_BP_DIRECT	GO:1900153~positive regulation of nuclear-transcribed mRNA catabolic process, deadenylation-dependent decay	3	0.128041	0.429778	P23949, P22893, P23950	2290	13	20700	2.08599	1	1	0.978851
Annotation Cluster 24	Enrichment Score: 1.3938065930067343
Category	Term	Count	%	PValue	Genes	List Total	Pop Hits	Pop Total	Fold Enrichment	Bonferroni	Benjamini	FDR
GOTERM_CC_DIRECT	GO:0070531~BRCA1-A complex	6	0.256082	0.00135444	P46737, O70445, Q7M757, Q5U5Q9, P48754, Q3TV65	2304	9	21020	6.08218	0.634698	0.0279541	0.0264492
KEGG_PATHWAY	mmu03440:Homologous recombination	10	0.426803	0.0084367	Q8VEE4, P46737, O70445, Q7M757, P52431, O88700, Q5U5Q9, O70157, P48754, P70388	790	41	8909	2.75054	0.928277	0.0874605	0.0790238
GOTERM_CC_DIRECT	GO:0000152~nuclear ubiquitin ligase complex	4	0.170721	0.032747	P46737, O70445, Q7M757, P48754	2304	7	21020	5.21329	1	0.4195	0.396916
GOTERM_BP_DIRECT	GO:0071479~cellular response to ionizing radiation	11	0.469484	0.0445903	P46737, O70445, Q7M757, P02340, O88700, Q3U2K5, P48754, P97469, A0A158SIS7, Q923E4, P70347, P39689	2290	50	20700	1.98865	1	0.705001	0.689962
GOTERM_BP_DIRECT	GO:0044818~mitotic G2/M transition checkpoint	6	0.256082	0.0743615	P46737, O70445, Q5U5Q9, P48754, Q810L3, P70388	2290	21	20700	2.58266	1	0.863671	0.845247
GOTERM_BP_DIRECT	GO:2000001~regulation of DNA damage checkpoint	5	0.213402	0.0919782	P46737, O70445, Q8CIK8, P48754, Q9Z2G0	2290	16	20700	2.82478	1	0.960023	0.939543
GOTERM_BP_DIRECT	GO:0007095~mitotic G2 DNA damage checkpoint signaling	8	0.341443	0.161567	P46737, Q7M757, O88700, Q5U5Q9, Q9ESN2, Q8CHX6, P48754, P39689	2290	41	20700	1.76377	1	1	0.978851
GOTERM_BP_DIRECT	GO:0010165~response to X-ray	4	0.170721	0.383547	P46737, P02340, O88700, A0A158SIS7, P39689	2290	20	20700	1.80786	1	1	0.978851
Annotation Cluster 25	Enrichment Score: 1.3604987933484263
Category	Term	Count	%	PValue	Genes	List Total	Pop Hits	Pop Total	Fold Enrichment	Bonferroni	Benjamini	FDR
GOTERM_CC_DIRECT	GO:0005677~chromatin silencing complex	5	0.213402	0.0175287	Q80U70, Q91YE5, Q00899, O54864, Q923E4	2304	10	21020	4.56163	0.999998	0.255369	0.241621
GOTERM_BP_DIRECT	GO:0000183~rDNA heterochromatin formation	4	0.170721	0.0493547	Q91YE5, Q8VDQ8, O54864, Q923E4	2290	8	20700	4.51965	1	0.715972	0.700698
GOTERM_CC_DIRECT	GO:0033553~rDNA heterochromatin	3	0.128041	0.0958131	Q91YE5, O54864, Q923E4	2304	5	21020	5.47396	1	0.962015	0.910224
Annotation Cluster 26	Enrichment Score: 1.348475514747676
Category	Term	Count	%	PValue	Genes	List Total	Pop Hits	Pop Total	Fold Enrichment	Bonferroni	Benjamini	FDR
GOTERM_BP_DIRECT	GO:0009953~dorsal/ventral pattern formation	13	0.554844	0.0133925	Q61115, Q62226, Q8CIV7, Q7TN16, Q61602, P50481, Q0VGT2, Q8BMJ8, P47806, Q9WVM6, Q62381, P63006, P98063	2290	54	20700	2.17613	1	0.347425	0.340013
KEGG_PATHWAY	mmu05217:Basal cell carcinoma	11	0.469484	0.0488694	Q61115, Q62226, P47806, P27782, P02340, Q7TN16, Q61602, Q9QUG2, A0A158SIS7, Q0VGT2, O08734, P39689	790	63	8909	1.96904	1	0.323269	0.292086
KEGG_PATHWAY	mmu04340:Hedgehog signaling pathway	9	0.384123	0.137618	Q61488, Q61115, Q62226, P47806, Q7TN16, Q61602, Q9D074, P97812, Q0VGT2	790	58	8909	1.74991	1	0.611417	0.552438
Annotation Cluster 27	Enrichment Score: 1.2980060539121743
Category	Term	Count	%	PValue	Genes	List Total	Pop Hits	Pop Total	Fold Enrichment	Bonferroni	Benjamini	FDR
GOTERM_BP_DIRECT	GO:1904357~negative regulation of telomere maintenance via telomere lengthening	4	0.170721	0.0335581	P11103, Q6PFX9, Q3UES3, Q6P1D7	2290	7	20700	5.16532	1	0.593399	0.58074
GOTERM_BP_DIRECT	GO:0070212~protein poly-ADP-ribosylation	4	0.170721	0.0335581	P06802, P11103, Q6PFX9, Q3UES3	2290	7	20700	5.16532	1	0.593399	0.58074
GOTERM_BP_DIRECT	GO:0070213~protein auto-ADP-ribosylation	4	0.170721	0.113341	Q8BZ20, P11103, Q6PFX9, Q3UES3	2290	11	20700	3.28702	1	1	0.978851
Annotation Cluster 28	Enrichment Score: 1.267689334953733
Category	Term	Count	%	PValue	Genes	List Total	Pop Hits	Pop Total	Fold Enrichment	Bonferroni	Benjamini	FDR
GOTERM_BP_DIRECT	GO:0001823~mesonephros development	7	0.298762	0.000928612	Q9WVG7, Q3UQ17, P22561, P32114, Q91ZD1, P63006, P23772	2290	12	20700	5.27293	0.993027	0.0417017	0.0408121
GOTERM_BP_DIRECT	GO:0048793~pronephros development	4	0.170721	0.0335581	Q9WVG7, P32114, Q91ZD1, P63006	2290	7	20700	5.16532	1	0.593399	0.58074
GOTERM_BP_DIRECT	GO:0072207~metanephric epithelium development	3	0.128041	0.0629816	Q9WVG7, P22561, P32114	2290	4	20700	6.77948	1	0.791938	0.775044
GOTERM_BP_DIRECT	GO:0001655~urogenital system development	5	0.213402	0.129931	Q9WVG7, O09100, P32114, Q91ZD1, P63006	2290	18	20700	2.51092	1	1	0.978851
GOTERM_BP_DIRECT	GO:0072075~metanephric mesenchyme development	3	0.128041	0.13565	Q9WVG7, P22561, P32114	2290	6	20700	4.51965	1	1	0.978851
GOTERM_BP_DIRECT	GO:0001656~metanephros development	8	0.341443	0.176612	Q62226, Q8CGV9, Q9WVG7, Q61602, P22561, P32114, Q91ZD1, P63006	2290	42	20700	1.72177	1	1	0.978851
GOTERM_BP_DIRECT	GO:2000543~positive regulation of gastrulation	3	0.128041	0.218865	Q9WVG7, Q91ZD1, P63006	2290	8	20700	3.38974	1	1	0.978851
Annotation Cluster 29	Enrichment Score: 1.2482208356036593
Category	Term	Count	%	PValue	Genes	List Total	Pop Hits	Pop Total	Fold Enrichment	Bonferroni	Benjamini	FDR
GOTERM_BP_DIRECT	GO:0061158~3'-UTR-mediated mRNA destabilization	8	0.341443	0.00211172	Q5D1E7, P23949, Q9EPU0, Q4VGL6, Q1PSW8, Q8BIY3, P22893, P23950	2290	18	20700	4.01747	0.999988	0.082978	0.0812079
GOTERM_BP_DIRECT	GO:0061014~positive regulation of mRNA catabolic process	5	0.213402	0.0919782	Q5D1E7, Q9EPU0, Q4VGL6, Q3UPF5, P22893	2290	16	20700	2.82478	1	0.960023	0.939543
GOTERM_BP_DIRECT	GO:0000184~nuclear-transcribed mRNA catabolic process, nonsense-mediated decay	3	0.128041	0.926866	Q5D1E7, Q9EPU0, Q4VGL6	2290	37	20700	0.732916	1	1	0.978851
Annotation Cluster 30	Enrichment Score: 1.2014893883212674
Category	Term	Count	%	PValue	Genes	List Total	Pop Hits	Pop Total	Fold Enrichment	Bonferroni	Benjamini	FDR
GOTERM_BP_DIRECT	GO:0003417~growth plate cartilage development	6	0.256082	0.00987921	P22605, P18911, Q05722, P11416, Q80W54, P33435	2290	13	20700	4.17199	1	0.282013	0.275997
GOTERM_BP_DIRECT	GO:0031641~regulation of myelination	8	0.341443	0.0293925	P22605, P18911, P11416, P28705, Q8VDQ8, P28704, Q62384, P28700	2290	28	20700	2.58266	1	0.588291	0.575741
GOTERM_BP_DIRECT	GO:0002068~glandular epithelial cell development	3	0.128041	0.176487	P22605, P18911, P11416	2290	7	20700	3.87399	1	1	0.978851
GOTERM_BP_DIRECT	GO:0061037~negative regulation of cartilage development	3	0.128041	0.30505	P22605, P18911, P11416	2290	10	20700	2.71179	1	1	0.978851
Annotation Cluster 31	Enrichment Score: 1.1553604513983606
Category	Term	Count	%	PValue	Genes	List Total	Pop Hits	Pop Total	Fold Enrichment	Bonferroni	Benjamini	FDR
GOTERM_BP_DIRECT	GO:0031054~pre-miRNA processing	6	0.256082	0.0139889	Q5BLK4, Q5HZJ0, Q8K3Y3, Q45KJ6, Q99MU3, B2RX14	2290	14	20700	3.87399	1	0.35571	0.348122
GOTERM_BP_DIRECT	GO:0031123~RNA 3'-end processing	5	0.213402	0.0470858	Q5BLK4, Q8R3F9, Q8K3Y3, Q45KJ6, B2RX14	2290	13	20700	3.47665	1	0.715972	0.700698
GOTERM_BP_DIRECT	GO:0010587~miRNA catabolic process	4	0.170721	0.0493547	Q5D1E7, Q8K3Y3, Q45KJ6, B2RX14	2290	8	20700	4.51965	1	0.715972	0.700698
GOTERM_BP_DIRECT	GO:0010586~miRNA metabolic process	4	0.170721	0.0680899	Q5BLK4, Q5HZJ0, Q8K3Y3, B2RX14	2290	9	20700	4.01747	1	0.816486	0.799068
UP_KW_BIOLOGICAL_PROCESS	KW-0943~RNA-mediated gene silencing	8	0.341443	0.75529	Q99MV1, Q8C7Q4, Q9WVL5, Q1PSW8, Q8K3Y3, Q8VE92, Q45KJ6, Q99MU3, B2RX14	1562	60	11130	0.950064	1	1	0.955752
Annotation Cluster 32	Enrichment Score: 1.1458524801673782
Category	Term	Count	%	PValue	Genes	List Total	Pop Hits	Pop Total	Fold Enrichment	Bonferroni	Benjamini	FDR
GOTERM_BP_DIRECT	GO:0051239~regulation of multicellular organismal process	5	0.213402	0.00723048	Q61169, O09100, P97489, Q08369, P23772	2290	8	20700	5.64956	1	0.219544	0.21486
GOTERM_BP_DIRECT	GO:0060575~intestinal epithelial cell differentiation	4	0.170721	0.0680899	Q61169, O70374, P97489, Q08369	2290	9	20700	4.01747	1	0.816486	0.799068
GOTERM_BP_DIRECT	GO:0048738~cardiac muscle tissue development	4	0.170721	0.741639	Q61169, P97489, Q08369, Q8CCH7	2290	34	20700	1.06345	1	1	0.978851
Annotation Cluster 33	Enrichment Score: 1.143756460488518
Category	Term	Count	%	PValue	Genes	List Total	Pop Hits	Pop Total	Fold Enrichment	Bonferroni	Benjamini	FDR
GOTERM_CC_DIRECT	GO:0098831~presynaptic active zone cytoplasmic component	6	0.256082	0.0600743	O88737, Q4KUS2, Q99NE5, Q8VII8, Q9EQZ7, Q9QYX7	2304	20	21020	2.73698	1	0.686639	0.649673
GOTERM_BP_DIRECT	GO:0048790~maintenance of presynaptic active zone structure	4	0.170721	0.0680899	O88737, Q99NE5, Q9EQZ7, Q9QYX7	2290	9	20700	4.01747	1	0.816486	0.799068
GOTERM_CC_DIRECT	GO:0060077~inhibitory synapse	7	0.298762	0.0905648	Q64018, O88737, O70585, Q99NE5, Q9EQZ7, Q9QYX7, Q68FF6	2304	29	21020	2.20217	1	0.947741	0.896719
Annotation Cluster 34	Enrichment Score: 1.1385627916771968
Category	Term	Count	%	PValue	Genes	List Total	Pop Hits	Pop Total	Fold Enrichment	Bonferroni	Benjamini	FDR
GOTERM_BP_DIRECT	GO:0051646~mitochondrion localization	5	0.213402	0.0259854	Q9D0L1, Q8VCM5, Q9Z2V5, Q8C3R1, Q9WVS6	2290	11	20700	4.10877	1	0.532053	0.520703
GOTERM_BP_DIRECT	GO:0010821~regulation of mitochondrion organization	7	0.298762	0.0425048	Q8BKJ9, F7D3W5, Q8VCM5, Q9Z2V5, Q922S4, Q5IRJ6, Q9WVS6, B2RWS6	2290	24	20700	2.63646	1	0.680078	0.66557
GOTERM_BP_DIRECT	GO:1905091~positive regulation of type 2 mitophagy	3	0.128041	0.347652	Q8VCM5, Q9Z2V5, Q9WVS6	2290	11	20700	2.46526	1	1	0.978851
Annotation Cluster 35	Enrichment Score: 1.1285212960484214
Category	Term	Count	%	PValue	Genes	List Total	Pop Hits	Pop Total	Fold Enrichment	Bonferroni	Benjamini	FDR
KEGG_PATHWAY	mmu05223:Non-small cell lung cancer	16	0.682885	0.00135257	P02340, P04627, Q99N57, Q5EBH1, O08734, P39689, P22605, P68404, Q9QUG2, P28705, P63318, A0A158SIS7, P28704, Q99MK9, P20444, P28028, P28700	790	72	8909	2.50605	0.343566	0.0233693	0.0211151
KEGG_PATHWAY	mmu05219:Bladder cancer	11	0.469484	0.00248588	Q9EPL5, P41245, Q9EPL6, P02340, P04627, P23804, A0A158SIS7, Q99N57, Q99MK9, P39689, P28028, P33434	790	41	8909	3.02559	0.538869	0.0386555	0.0349267
KEGG_PATHWAY	mmu05216:Thyroid cancer	10	0.426803	0.00412173	P27782, P02340, Q9QUG2, P28705, A0A158SIS7, P28704, O08734, P39689, P28028, P28700, P37238	790	37	8909	3.0479	0.723213	0.0557329	0.0503567
KEGG_PATHWAY	mmu05220:Chronic myeloid leukemia	15	0.640205	0.00626747	P97471, P02340, P04627, P70288, Q99N57, P14404, O08734, P39689, Q8BUN5, O09106, Q9QUG2, P23804, O88522, A0A158SIS7, P22682, P28028	790	76	8909	2.22577	0.85848	0.0743134	0.0671449
KEGG_PATHWAY	mmu05215:Prostate cancer	15	0.640205	0.053012	P28862, P19091, Q64318, P27782, P02340, P45481, P04627, Q99N57, P39689, P41245, P23804, O88522, A0A158SIS7, P01326, P28028, B2RWS6	790	99	8909	1.70867	1	0.323269	0.292086
KEGG_PATHWAY	mmu05214:Glioma	11	0.469484	0.116292	P68404, P02340, Q9QUG2, P04627, P23804, P63318, A0A158SIS7, Q99N57, O08734, P20444, P39689, P28028	790	74	8909	1.67634	1	0.556413	0.502739
KEGG_PATHWAY	mmu05212:Pancreatic cancer	11	0.469484	0.132371	P97471, P02340, Q9QUG2, P04627, O88522, A0A158SIS7, Q99N57, O08734, P39689, Q8BUN5, P28028, Q62432	790	76	8909	1.63223	1	0.596627	0.539075
KEGG_PATHWAY	mmu05210:Colorectal cancer	12	0.512164	0.153284	P97471, P27782, P02340, O70201, P04627, Q99N57, O08734, P39689, Q8BUN5, Q62432, Q9QUG2, A0A158SIS7, P28028	790	88	8909	1.5378	1	0.645187	0.58295
KEGG_PATHWAY	mmu05213:Endometrial cancer	8	0.341443	0.251313	P27782, P02340, Q9QUG2, P04627, A0A158SIS7, Q99N57, O08734, P39689, P28028	790	58	8909	1.55548	1	0.822719	0.743357
KEGG_PATHWAY	mmu01522:Endocrine resistance	11	0.469484	0.307787	P41245, P02340, P04627, P23804, O89090, A0A158SIS7, Q99N57, P19785, P39689, P28028, P33434, O08537	790	93	8909	1.33386	1	0.894597	0.808301
KEGG_PATHWAY	mmu05226:Gastric cancer	16	0.682885	0.340151	P97471, Q62226, P27782, P02340, P04627, Q99N57, O08734, P39689, Q8BUN5, Q62432, P22605, Q9QUG2, P28705, A0A158SIS7, P28704, P28028, P28700	790	149	8909	1.21098	1	0.953035	0.861103
KEGG_PATHWAY	mmu05225:Hepatocellular carcinoma	18	0.768246	0.344844	P97471, E9Q7E2, P27782, P02340, P04627, Q99N57, P58269, O08734, P39689, Q8BUN5, Q9QX66, Q62432, P68404, Q9QUG2, P63318, A0A158SIS7, P20444, Q9D8M7, P28028	790	171	8909	1.18708	1	0.955788	0.86359
KEGG_PATHWAY	mmu05211:Renal cell carcinoma	8	0.341443	0.397278	P45481, P04627, P62878, Q99N57, P39689, Q91YE3, P28028, B2RWS6	790	68	8909	1.32673	1	1	0.906452
KEGG_PATHWAY	mmu05218:Melanoma	8	0.341443	0.45686	P02340, Q9QUG2, P04627, P23804, A0A158SIS7, Q99N57, O08734, P39689, P28028	790	72	8909	1.25302	1	1	0.906452
KEGG_PATHWAY	mmu05224:Breast cancer	13	0.554844	0.659964	P27782, P02340, P04627, O89090, Q99N57, O08734, P19785, P39689, Q00175, O08537, Q9QUG2, P48754, A0A158SIS7, P28028	790	147	8909	0.997305	1	1	0.906452
Annotation Cluster 36	Enrichment Score: 1.089449373138426
Category	Term	Count	%	PValue	Genes	List Total	Pop Hits	Pop Total	Fold Enrichment	Bonferroni	Benjamini	FDR
GOTERM_BP_DIRECT	GO:0110025~DNA strand resection involved in replication fork processing	4	0.170721	0.0493547	O70445, Q60710, P48754, P70388	2290	8	20700	4.51965	1	0.715972	0.700698
GOTERM_BP_DIRECT	GO:0044818~mitotic G2/M transition checkpoint	6	0.256082	0.0743615	P46737, O70445, Q5U5Q9, P48754, Q810L3, P70388	2290	21	20700	2.58266	1	0.863671	0.845247
GOTERM_BP_DIRECT	GO:0035825~homologous recombination	4	0.170721	0.0895167	O70445, P48754, P70388, Q6P3E7	2290	10	20700	3.61572	1	0.949161	0.928913
GOTERM_CC_DIRECT	GO:0070533~BRCA1-C complex	3	0.128041	0.133543	O70445, P48754, P70388	2304	6	21020	4.56163	1	1	0.947439
Annotation Cluster 37	Enrichment Score: 1.0782790178414299
Category	Term	Count	%	PValue	Genes	List Total	Pop Hits	Pop Total	Fold Enrichment	Bonferroni	Benjamini	FDR
GOTERM_BP_DIRECT	GO:0071559~response to transforming growth factor beta	6	0.256082	0.00987921	P97471, Q61329, P70336, P70335, Q8BUN5, Q62432	2290	13	20700	4.17199	1	0.282013	0.275997
GOTERM_CC_DIRECT	GO:0071141~SMAD protein complex	4	0.170721	0.0110745	P97471, P52927, Q8BUN5, Q62432	2304	5	21020	7.29861	0.999745	0.167925	0.158885
GOTERM_BP_DIRECT	GO:0051098~regulation of binding	4	0.170721	0.011367	P97471, O88700, Q8BUN5, Q62432	2290	5	20700	7.23144	1	0.305253	0.298741
GOTERM_BP_DIRECT	GO:0030325~adrenal gland development	8	0.341443	0.0351629	P97471, P06537, P52927, P33242, P22561, Q8BUN5, Q9ER74, Q62432	2290	29	20700	2.4936	1	0.597014	0.584278
GOTERM_BP_DIRECT	GO:0007369~gastrulation	6	0.256082	0.366952	P97471, P02340, Q9QZB6, A0A158SIS7, Q8BUN5, Q62521, Q62432	2290	36	20700	1.50655	1	1	0.978851
GOTERM_BP_DIRECT	GO:0010718~positive regulation of epithelial to mesenchymal transition	8	0.341443	0.369748	P97471, P27782, E9PXD8, Q05910, P70288, P0CL69, Q8BUN5, Q02085, Q62432	2290	53	20700	1.36442	1	1	0.978851
GOTERM_BP_DIRECT	GO:0007492~endoderm development	6	0.256082	0.523772	P97471, O09106, A2A654, P63006, Q8BUN5, Q62432	2290	43	20700	1.2613	1	1	0.978851
GOTERM_BP_DIRECT	GO:0032924~activin receptor signaling pathway	3	0.128041	0.760911	P97471, Q8BUN5, Q62432	2290	24	20700	1.12991	1	1	0.978851
Annotation Cluster 38	Enrichment Score: 1.0745966307913264
Category	Term	Count	%	PValue	Genes	List Total	Pop Hits	Pop Total	Fold Enrichment	Bonferroni	Benjamini	FDR
GOTERM_BP_DIRECT	GO:0046639~negative regulation of alpha-beta T cell differentiation	3	0.128041	0.0339682	Q62226, Q61602, P97812	2290	3	20700	9.0393	1	0.593399	0.58074
GOTERM_BP_DIRECT	GO:0046638~positive regulation of alpha-beta T cell differentiation	4	0.170721	0.0895167	Q62226, Q61602, P03958, P97812	2290	10	20700	3.61572	1	0.949161	0.928913
GOTERM_BP_DIRECT	GO:0048557~embryonic digestive tract morphogenesis	5	0.213402	0.196442	Q62226, Q8CIV7, Q61602, Q08369, P97812	2290	21	20700	2.15221	1	1	0.978851
Annotation Cluster 39	Enrichment Score: 1.0668671064753759
Category	Term	Count	%	PValue	Genes	List Total	Pop Hits	Pop Total	Fold Enrichment	Bonferroni	Benjamini	FDR
GOTERM_BP_DIRECT	GO:0030850~prostate gland development	6	0.256082	0.0191072	Q61115, Q62226, P47806, Q3UVI3, P11416, Q61602, O88898	2290	15	20700	3.61572	1	0.453817	0.444136
GOTERM_BP_DIRECT	GO:0048646~anatomical structure formation involved in morphogenesis	6	0.256082	0.0878512	Q62226, Q3UVI3, Q61602, O88898, Q0VGT2, P63006, P23772	2290	22	20700	2.46526	1	0.949161	0.928913
GOTERM_BP_DIRECT	GO:0009954~proximal/distal pattern formation	5	0.213402	0.375366	P47806, Q3UVI3, Q61602, O88898, Q0VGT2, Q8BMJ8	2290	28	20700	1.61416	1	1	0.978851
Annotation Cluster 40	Enrichment Score: 1.0502446795176363
Category	Term	Count	%	PValue	Genes	List Total	Pop Hits	Pop Total	Fold Enrichment	Bonferroni	Benjamini	FDR
GOTERM_BP_DIRECT	GO:0019933~cAMP-mediated signaling	12	0.512164	0.00325111	Q64338, O89084, Q8CG03, F7D3W5, Q01063, Q61481, B1AWC9, Q6P5E8, Q01065, Q8C6L5, Q3UEI1, O70628, Q922S4	2290	40	20700	2.71179	1	0.122352	0.119742
GOTERM_BP_DIRECT	GO:0006198~cAMP catabolic process	4	0.170721	0.0680899	O89084, Q3UEI1, Q01063, B1AWC9	2290	9	20700	4.01747	1	0.816486	0.799068
KEGG_PATHWAY	mmu05032:Morphine addiction	11	0.469484	0.284385	Q64338, P68404, O89084, Q3UEI1, F7D3W5, Q01063, P63318, Q61481, B1AWC9, Q922S4, P20444, Q01065	790	91	8909	1.36318	1	0.870462	0.786494
KEGG_PATHWAY	mmu04740:Olfactory transduction	4	0.170721	1	Q64338, F7D3W5, Q61481, Q922S4, Q01065	790	1152	8909	0.039157	1	1	1
Annotation Cluster 41	Enrichment Score: 1.009597575577405
Category	Term	Count	%	PValue	Genes	List Total	Pop Hits	Pop Total	Fold Enrichment	Bonferroni	Benjamini	FDR
GOTERM_BP_DIRECT	GO:0016079~synaptic vesicle exocytosis	9	0.384123	0.0112569	Q4KUS2, P47708, Q9Z1M0, O55042, Q8C7M3, P28028, Q8K0T7, Q9Z1N9	2290	29	20700	2.8053	1	0.305253	0.298741
GOTERM_BP_DIRECT	GO:0097151~positive regulation of inhibitory postsynaptic potential	5	0.213402	0.018094	Q99NE5, Q9EQZ7, P35436, Q9Z1N9, Q01097	2290	10	20700	4.51965	1	0.433607	0.424357
GOTERM_BP_DIRECT	GO:0016082~synaptic vesicle priming	7	0.298762	0.0350526	Q4KUS2, P47708, Q99NE5, Q9EQZ7, O55042, Q8K0T7, Q9Z1N9	2290	23	20700	2.75109	1	0.597014	0.584278
GOTERM_BP_DIRECT	GO:0016081~synaptic vesicle docking	5	0.213402	0.0470858	Q4KUS2, Q99NE5, Q9EQZ7, Q8K0T7, Q9Z1N9	2290	13	20700	3.47665	1	0.715972	0.700698
GOTERM_BP_DIRECT	GO:0061789~dense core granule priming	3	0.128041	0.0629816	Q4KUS2, Q8K0T7, Q9Z1N9	2290	4	20700	6.77948	1	0.791938	0.775044
GOTERM_BP_DIRECT	GO:0061669~spontaneous neurotransmitter secretion	4	0.170721	0.0680899	P47708, Q99NE5, Q9EQZ7, Q9Z1N9	2290	9	20700	4.01747	1	0.816486	0.799068
GOTERM_BP_DIRECT	GO:1903861~positive regulation of dendrite extension	7	0.298762	0.0937673	Q3TEL6, Q4KUS2, Q9Z268, Q8VCM5, Q99NE5, Q9EQZ7, Q9WVS6	2290	29	20700	2.1819	1	0.965602	0.945003
GOTERM_BP_DIRECT	GO:0007269~neurotransmitter secretion	4	0.170721	0.702799	Q4KUS2, Q99NE5, Q9EQZ7, O55042	2290	32	20700	1.12991	1	1	0.978851
UP_KW_BIOLOGICAL_PROCESS	KW-0268~Exocytosis	8	0.341443	0.86831	Q768S4, Q1XH17, Q4KUS2, Q8CJ19, Q99NE5, Q9EQZ7, Q8K0T7, Q9Z1N9	1562	69	11130	0.826143	1	1	0.955752
KEGG_PATHWAY	mmu04721:Synaptic vesicle cycle	4	0.170721	0.971863	Q4KUS2, Q99NE5, Q8K0T7, Q9Z1N9	790	77	8909	0.585829	1	1	0.971863
Annotation Cluster 42	Enrichment Score: 0.9483580910052333
Category	Term	Count	%	PValue	Genes	List Total	Pop Hits	Pop Total	Fold Enrichment	Bonferroni	Benjamini	FDR
GOTERM_BP_DIRECT	GO:0048589~developmental growth	9	0.384123	0.0340791	P97471, Q62226, Q6P1E1, Q61602, Q80V76, Q0VGT2, Q8BUN5, P23772, Q62432	2290	35	20700	2.32439	1	0.593399	0.58074
GOTERM_BP_DIRECT	GO:0021522~spinal cord motor neuron differentiation	7	0.298762	0.0508788	Q68FG0, Q61115, Q62226, P40694, Q61602, Q0VGT2, F6ZE64	2290	25	20700	2.531	1	0.715972	0.700698
GOTERM_BP_DIRECT	GO:0007442~hindgut morphogenesis	3	0.128041	0.0629816	Q62226, Q61602, Q0VGT2	2290	4	20700	6.77948	1	0.791938	0.775044
GOTERM_BP_DIRECT	GO:0035295~tube development	3	0.128041	0.0629816	Q62226, Q61602, Q0VGT2	2290	4	20700	6.77948	1	0.791938	0.775044
GOTERM_BP_DIRECT	GO:0048646~anatomical structure formation involved in morphogenesis	6	0.256082	0.0878512	Q62226, Q3UVI3, Q61602, O88898, Q0VGT2, P63006, P23772	2290	22	20700	2.46526	1	0.949161	0.928913
GOTERM_BP_DIRECT	GO:0048856~anatomical structure development	5	0.213402	0.129931	Q62226, Q9D0P5, Q61602, Q80V76, Q0VGT2	2290	18	20700	2.51092	1	1	0.978851
KEGG_PATHWAY	mmu04340:Hedgehog signaling pathway	9	0.384123	0.137618	Q61488, Q61115, Q62226, P47806, Q7TN16, Q61602, Q9D074, P97812, Q0VGT2	790	58	8909	1.74991	1	0.611417	0.552438
GOTERM_BP_DIRECT	GO:0021513~spinal cord dorsal/ventral patterning	3	0.128041	0.347652	Q62226, Q61602, Q0VGT2	2290	11	20700	2.46526	1	1	0.978851
GOTERM_BP_DIRECT	GO:0048754~branching morphogenesis of an epithelial tube	4	0.170721	0.776326	Q62226, Q61602, P53690, Q0VGT2	2290	36	20700	1.00437	1	1	0.978851
Annotation Cluster 43	Enrichment Score: 0.9319859016901239
Category	Term	Count	%	PValue	Genes	List Total	Pop Hits	Pop Total	Fold Enrichment	Bonferroni	Benjamini	FDR
GOTERM_CC_DIRECT	GO:0030127~COPII vesicle coat	6	0.256082	0.0184099	Q6NXL1, Q01405, G3X972, Q80ZX0, Q9D662, Q3U2P1	2304	15	21020	3.64931	0.999999	0.26305	0.248888
GOTERM_BP_DIRECT	GO:0090110~COPII-coated vesicle cargo loading	6	0.256082	0.0326803	Q6NXL1, Q01405, G3X972, Q80ZX0, Q9D662, Q3U2P1	2290	17	20700	3.19034	1	0.593399	0.58074
GOTERM_CC_DIRECT	GO:0070971~endoplasmic reticulum exit site	6	0.256082	0.314161	Q6NXL1, Q01405, G3X972, Q80ZX0, Q9D662, Q3U2P1	2304	34	21020	1.60999	1	1	0.947439
GOTERM_BP_DIRECT	GO:0006888~endoplasmic reticulum to Golgi vesicle-mediated transport	7	0.298762	0.989842	Q9JHK4, Q6NXL1, G3X972, Q80ZX0, Q9D662, Q3U2P1, P53612	2290	114	20700	0.555045	1	1	0.989842
Annotation Cluster 44	Enrichment Score: 0.852226410024421
Category	Term	Count	%	PValue	Genes	List Total	Pop Hits	Pop Total	Fold Enrichment	Bonferroni	Benjamini	FDR
GOTERM_BP_DIRECT	GO:0006188~IMP biosynthetic process	3	0.128041	0.0339682	Q3V1D3, O08739, Q9DBT5	2290	3	20700	9.0393	1	0.593399	0.58074
GOTERM_BP_DIRECT	GO:0032264~IMP salvage	4	0.170721	0.0680899	Q3V1D3, P03958, O08739, Q9DBT5	2290	9	20700	4.01747	1	0.816486	0.799068
GOTERM_BP_DIRECT	GO:0046033~AMP metabolic process	3	0.128041	0.176487	Q3V1D3, O08739, Q9DBT5	2290	7	20700	3.87399	1	1	0.978851
GOTERM_BP_DIRECT	GO:0032263~GMP salvage	3	0.128041	0.30505	Q3V1D3, P03958, Q9DBT5	2290	10	20700	2.71179	1	1	0.978851
UP_KW_BIOLOGICAL_PROCESS	KW-0546~Nucleotide metabolism	5	0.213402	0.440179	Z4YL50, Q3V1D3, Q80SY6, P03958, O08739, Q9DBT5	1562	24	11130	1.48448	1	1	0.955752
Annotation Cluster 45	Enrichment Score: 0.8492154895289009
Category	Term	Count	%	PValue	Genes	List Total	Pop Hits	Pop Total	Fold Enrichment	Bonferroni	Benjamini	FDR
GOTERM_BP_DIRECT	GO:0003195~tricuspid valve formation	3	0.128041	0.0629816	Q08369, Q8CCH7, O35615	2290	4	20700	6.77948	1	0.791938	0.775044
GOTERM_BP_DIRECT	GO:0003181~atrioventricular valve morphogenesis	5	0.213402	0.0753127	P23804, O35618, Q08369, Q8CCH7, O35615	2290	15	20700	3.0131	1	0.863671	0.845247
GOTERM_BP_DIRECT	GO:0003192~mitral valve formation	3	0.128041	0.0973913	Q08369, Q8CCH7, O35615	2290	5	20700	5.42358	1	0.965602	0.945003
GOTERM_BP_DIRECT	GO:0003151~outflow tract morphogenesis	6	0.256082	0.868032	Q3U5C7, Q08369, Q8CCH7, Q80ZX0, P16951, O35615	2290	66	20700	0.821755	1	1	0.978851
Annotation Cluster 46	Enrichment Score: 0.8306932815151237
Category	Term	Count	%	PValue	Genes	List Total	Pop Hits	Pop Total	Fold Enrichment	Bonferroni	Benjamini	FDR
GOTERM_BP_DIRECT	GO:0023051~regulation of signaling	6	0.256082	0.0510451	Q80XL1, Q4KUS2, Q3TTA7, P63318, P22682, Q9Z1N9	2290	19	20700	2.85452	1	0.715972	0.700698
GOTERM_BP_DIRECT	GO:0060384~innervation	5	0.213402	0.245427	E9QAU8, Q4KUS2, Q91ZS8, P63318, Q9Z1N9	2290	23	20700	1.96507	1	1	0.978851
GOTERM_BP_DIRECT	GO:0010646~regulation of cell communication	4	0.170721	0.257066	E9PYI1, Q4KUS2, P63318, Q9Z1N9	2290	16	20700	2.25983	1	1	0.978851
Annotation Cluster 47	Enrichment Score: 0.7657290217251953
Category	Term	Count	%	PValue	Genes	List Total	Pop Hits	Pop Total	Fold Enrichment	Bonferroni	Benjamini	FDR
GOTERM_BP_DIRECT	GO:0000398~mRNA splicing, via spliceosome	26	1.10969	0.0318879	Q6P9L4, Q62203, Q8BTI8, Q91VN6, Q64707, Q62241, Q923B1, Q14B01, Q9D883, Q9CPW7, Q8BHJ9, Q91YE7, P83870, Q8BGJ9, Q61048, Q8R3P8, Q9D554, Q9CZ96, F8WH71, Q64213, Q62377, Q99KG3, Q3TIX9, S4R1W5, P26369, A2A6A1	2290	154	20700	1.52612	1	0.593399	0.58074
UP_KW_CELLULAR_COMPONENT	KW-0747~Spliceosome	24	1.02433	0.0612548	Q61048, Q8K136, Q62203, Q8BHS3, Q9CQR5, Q9D554, Q8BTI8, Q91VN6, Q64707, Q9CZ96, Q9CYA6, Q9D361, Q64213, Q9D883, Q9CPW7, Q62377, Q8BHJ9, Q91YE7, Q3TIX9, P83870, Q8BGJ9, Q9D6J3, Q5NC05, Q8R1N0	1962	151	17998	1.45801	0.941837	0.352215	0.321588
GOTERM_BP_DIRECT	GO:0008380~RNA splicing	29	1.23773	0.077487	Q8K136, Q62203, F7BGR7, Q8BL97, P97762, Q9D361, Q62384, P56959, Q8BHJ9, Q9JKP5, E9Q784, Q9D6J3, Q8R003, Q4V9W2, E9QML5, Q61048, Q8C181, Q9CQR5, O88291, Q9R020, Q9CYA6, Q61464, E9PZM7, Q8C7Q4, Q8BQ46, Q5NC05, Q8VE92, A0A0R4J098, P22561, Q8R1N0, P26369	2290	192	20700	1.36531	1	0.881044	0.862249
UP_KW_BIOLOGICAL_PROCESS	KW-0507~mRNA processing	58	2.47546	0.279243	Q62203, Q8BL97, Q8BTI8, Q64707, Q9D361, Q9D883, Q9WV35, Q9CPW7, P51908, Q9JKP5, Q8BHJ9, Q91YE7, E9Q784, Q497M3, Q4V9W2, Q61048, Q8C181, Q9D554, Q91ZS8, O88291, Q9CZ96, F8WH71, Q62377, Q8C7Q4, Q3TIX9, Q9WVE0, Q5NC05, Q9QXK7, Q9JI20, P23950, Q8K136, Q6P9L4, F7BGR7, Q8K339, Q91VN6, P70166, Q62384, Q923B1, Q640Q5, Q99MU3, Q3UQS8, P83870, Q8BGJ9, Q9D6J3, Q8R003, Q8BQZ5, Q9DBR1, Q8BHS3, Q9CQR5, Q91XI1,…	1562	375	11130	1.10207	1	1	0.955752
GOTERM_CC_DIRECT	GO:0005681~spliceosomal complex	18	0.768246	0.353145	Q61048, Q8K136, Q62203, Q9D554, Q91VN6, Q64707, Q62241, F8WH71, Q64213, Q9D883, Q62377, Q8BHJ9, Q91YE7, Q3TIX9, Q8BGJ9, Q5NC05, Q8R1N0, P26369	2304	139	21020	1.18143	1	1	0.947439
KEGG_PATHWAY	mmu03040:Spliceosome	14	0.597525	0.418544	Q62203, Q8BHS3, Q8BL97, Q9D554, P97762, Q62241, P56959, Q9D883, Q9CPW7, Q8BHJ9, Q3TIX9, P83870, Q8BGJ9, P26369	790	135	8909	1.16949	1	1	0.906452
UP_KW_BIOLOGICAL_PROCESS	KW-0508~mRNA splicing	40	1.70721	0.698592	Q6P9L4, Q8K136, Q62203, F7BGR7, Q8BL97, Q8BTI8, Q91VN6, Q64707, Q9D361, Q62384, Q9D883, Q3UQS8, Q9CPW7, Q8BHJ9, Q9JKP5, Q91YE7, E9Q784, P83870, Q8BGJ9, Q9D6J3, Q8R003, Q4V9W2, Q61048, Q8BHS3, Q8C181, Q9CQR5, Q9D554, O88291, Q9R020, Q9CZ96, Q9CYA6, F8WH71, Q64213, Q62377, Q8C7Q4, Q3TIX9, Q5NC05, Q8VE92, A0A0R4J098, Q8R1N0, P26369	1562	297	11130	0.959661	1	1	0.955752
Annotation Cluster 48	Enrichment Score: 0.7642073288749498
Category	Term	Count	%	PValue	Genes	List Total	Pop Hits	Pop Total	Fold Enrichment	Bonferroni	Benjamini	FDR
GOTERM_BP_DIRECT	GO:0051205~protein insertion into membrane	4	0.170721	0.0208735	Q9ER80, Q5QGU6, Q8C8C1, Q80ZI2	2290	6	20700	6.0262	1	0.469513	0.459498
GOTERM_BP_DIRECT	GO:0006612~protein targeting to membrane	8	0.341443	0.313736	Q5Y5T1, Q9ER80, Q5QGU6, Q9JM13, Q9Z1T6, Q8C8C1, Q8BGJ0, Q80ZI2	2290	50	20700	1.44629	1	1	0.978851
GOTERM_BP_DIRECT	GO:0001580~detection of chemical stimulus involved in sensory perception of bitter taste	5	0.213402	0.778427	Q9ER80, Q5QGU6, Q8C8C1, P18761, Q80ZI2	2290	47	20700	0.961628	1	1	0.978851
Annotation Cluster 49	Enrichment Score: 0.7610382327947667
Category	Term	Count	%	PValue	Genes	List Total	Pop Hits	Pop Total	Fold Enrichment	Bonferroni	Benjamini	FDR
GOTERM_BP_DIRECT	GO:0006527~arginine catabolic process	4	0.170721	0.0208735	Q9CWS0, P29477, P60324, P70313	2290	6	20700	6.0262	1	0.469513	0.459498
GOTERM_BP_DIRECT	GO:0006809~nitric oxide biosynthetic process	5	0.213402	0.296694	Q9CWS0, P29477, P60324, P51448, P70313	2290	25	20700	1.80786	1	1	0.978851
GOTERM_BP_DIRECT	GO:0001974~blood vessel remodeling	5	0.213402	0.841357	P29477, P23804, P60324, O08734, P70313	2290	52	20700	0.869164	1	1	0.978851
Annotation Cluster 50	Enrichment Score: 0.7371363437544929
Category	Term	Count	%	PValue	Genes	List Total	Pop Hits	Pop Total	Fold Enrichment	Bonferroni	Benjamini	FDR
GOTERM_BP_DIRECT	GO:0097720~calcineurin-mediated signaling	5	0.213402	0.0118843	P48453, P63328, P48455, P33242, P45448	2290	9	20700	5.02183	1	0.314403	0.307696
GOTERM_CC_DIRECT	GO:0005955~calcineurin complex	4	0.170721	0.0203528	P48453, P63328, P48455, P11881	2304	6	21020	6.08218	1	0.280039	0.264963
GOTERM_CC_DIRECT	GO:0008287~protein serine/threonine phosphatase complex	4	0.170721	0.0481995	P48453, P63330, P63328, P48455	2304	8	21020	4.56163	1	0.568449	0.537846
GOTERM_BP_DIRECT	GO:1905949~negative regulation of calcium ion import across plasma membrane	3	0.128041	0.13565	P48453, P63328, P48455	2290	6	20700	4.51965	1	1	0.978851
KEGG_PATHWAY	mmu04370:VEGF signaling pathway	8	0.341443	0.251313	P68404, P48453, P63328, P63318, Q99N57, P48455, P20444, P70313	790	58	8909	1.55548	1	0.822719	0.743357
GOTERM_BP_DIRECT	GO:1905665~positive regulation of calcium ion import across plasma membrane	3	0.128041	0.429778	P48453, P63328, P48455	2290	13	20700	2.08599	1	1	0.978851
GOTERM_BP_DIRECT	GO:0070886~positive regulation of calcineurin-NFAT signaling cascade	4	0.170721	0.5046	P48453, Q8VEE1, P63328, P48455	2290	24	20700	1.50655	1	1	0.978851
GOTERM_BP_DIRECT	GO:0033173~calcineurin-NFAT signaling cascade	3	0.128041	0.665527	P48453, P63328, P48455	2290	20	20700	1.3559	1	1	0.978851
KEGG_PATHWAY	mmu04658:Th1 and Th2 cell differentiation	7	0.298762	0.803162	P48453, O88522, P63328, P48455, Q02111, P06332, P23772	790	88	8909	0.897051	1	1	0.906452
GOTERM_BP_DIRECT	GO:0006470~protein dephosphorylation	6	0.256082	0.923003	P48453, P63330, P63328, P48455, Q8K296, P35821	2290	74	20700	0.732916	1	1	0.978851
Annotation Cluster 51	Enrichment Score: 0.6953802400661433
Category	Term	Count	%	PValue	Genes	List Total	Pop Hits	Pop Total	Fold Enrichment	Bonferroni	Benjamini	FDR
GOTERM_BP_DIRECT	GO:0048169~regulation of long-term neuronal synaptic plasticity	8	0.341443	0.0416355	Q8C129, P08046, Q99NE5, P50114, O55042, P12023, P35436, Q01097	2290	30	20700	2.41048	1	0.674242	0.659859
GOTERM_BP_DIRECT	GO:0048168~regulation of neuronal synaptic plasticity	6	0.256082	0.298595	P08152, P70166, P50114, O55042, P35436, Q01097	2290	33	20700	1.64351	1	1	0.978851
GOTERM_BP_DIRECT	GO:0050806~positive regulation of synaptic transmission	4	0.170721	0.659649	Q02956, P50114, O55042, Q01097	2290	30	20700	1.20524	1	1	0.978851
Annotation Cluster 52	Enrichment Score: 0.6863372036820439
Category	Term	Count	%	PValue	Genes	List Total	Pop Hits	Pop Total	Fold Enrichment	Bonferroni	Benjamini	FDR
GOTERM_BP_DIRECT	GO:0046514~ceramide catabolic process	4	0.170721	0.0208735	Q8R4X1, Q8VD53, Q9JHE3, Q9D099	2290	6	20700	6.0262	1	0.469513	0.459498
GOTERM_BP_DIRECT	GO:0046512~sphingosine biosynthetic process	4	0.170721	0.226112	Q8R4X1, Q8VD53, Q9JHE3, Q9D099	2290	15	20700	2.41048	1	1	0.978851
KEGG_PATHWAY	mmu00600:Sphingolipid metabolism	6	0.256082	0.527569	Q8R4X1, Q8VD53, Q3TIW9, Q9JHE3, Q04519, Q9D099	790	54	8909	1.25302	1	1	0.906452
UP_KW_BIOLOGICAL_PROCESS	KW-0746~Sphingolipid metabolism	5	0.213402	0.721859	Q5MPP0, Q8R4X1, Q8VD53, Q9JHE3, Q9D099	1562	34	11130	1.04786	1	1	0.955752
Annotation Cluster 53	Enrichment Score: 0.6462885352689012
Category	Term	Count	%	PValue	Genes	List Total	Pop Hits	Pop Total	Fold Enrichment	Bonferroni	Benjamini	FDR
GOTERM_BP_DIRECT	GO:0010887~negative regulation of cholesterol storage	5	0.213402	0.0919782	Q60644, P35396, P23204, Q9Z0Y9, P37238	2290	16	20700	2.82478	1	0.960023	0.939543
GOTERM_BP_DIRECT	GO:0045923~positive regulation of fatty acid metabolic process	3	0.128041	0.0973913	P35396, P23204, P37238	2290	5	20700	5.42358	1	0.965602	0.945003
GOTERM_BP_DIRECT	GO:0046321~positive regulation of fatty acid oxidation	3	0.128041	0.30505	P35396, P23204, P37238	2290	10	20700	2.71179	1	1	0.978851
GOTERM_BP_DIRECT	GO:0006631~fatty acid metabolic process	9	0.384123	0.951196	Q5MPP0, Q8BL86, P35396, P06802, Q8C165, P23204, O55042, Q8VEB4, P37238	2290	116	20700	0.701325	1	1	0.978851
Annotation Cluster 54	Enrichment Score: 0.6305805319048465
Category	Term	Count	%	PValue	Genes	List Total	Pop Hits	Pop Total	Fold Enrichment	Bonferroni	Benjamini	FDR
GOTERM_BP_DIRECT	GO:0016540~protein autoprocessing	8	0.341443	0.024296	Q61488, Q9D8H7, Q62226, G3X912, Q8JZQ2, P11103, P97812, P06797	2290	27	20700	2.67831	1	0.523393	0.512228
GOTERM_BP_DIRECT	GO:0016539~intein-mediated protein splicing	3	0.128041	0.0339682	Q61488, Q62226, P97812	2290	3	20700	9.0393	1	0.593399	0.58074
GOTERM_BP_DIRECT	GO:0097264~self proteolysis	3	0.128041	0.468749	Q61488, Q62226, P97812	2290	14	20700	1.93699	1	1	0.978851
GOTERM_BP_DIRECT	GO:0001708~cell fate specification	5	0.213402	0.527563	Q61488, Q62226, P97812, P70338, E9Q3T6	2290	34	20700	1.32931	1	1	0.978851
GOTERM_BP_DIRECT	GO:0045880~positive regulation of smoothened signaling pathway	4	0.170721	0.888006	Q61488, Q62226, P47806, P97812	2290	45	20700	0.803493	1	1	0.978851
GOTERM_BP_DIRECT	GO:0007267~cell-cell signaling	7	0.298762	0.908403	Q61488, Q62226, P17679, P61375, Q08369, P97812, P63006	2290	83	20700	0.762351	1	1	0.978851
Annotation Cluster 55	Enrichment Score: 0.5861043179661323
Category	Term	Count	%	PValue	Genes	List Total	Pop Hits	Pop Total	Fold Enrichment	Bonferroni	Benjamini	FDR
KEGG_PATHWAY	mmu03022:Basal transcription factors	7	0.298762	0.150608	Q8VD76, Q8BQ46, P62915, Q5HZG4, Q9JIB4, P51949, Q9D0D5	790	41	8909	1.92538	1	0.645187	0.58295
GOTERM_CC_DIRECT	GO:0000439~transcription factor TFIIH core complex	3	0.128041	0.301084	Q8VD76, Q9JIB4, P51949	2304	10	21020	2.73698	1	1	0.947439
GOTERM_CC_DIRECT	GO:0005675~transcription factor TFIIH holo complex	3	0.128041	0.384726	Q8VD76, Q9JIB4, P51949	2304	12	21020	2.28082	1	1	0.947439
Annotation Cluster 56	Enrichment Score: 0.5560215928634763
Category	Term	Count	%	PValue	Genes	List Total	Pop Hits	Pop Total	Fold Enrichment	Bonferroni	Benjamini	FDR
KEGG_PATHWAY	mmu00270:Cysteine and methionine metabolism	9	0.384123	0.0929327	O88508, O88509, P60334, A6H5Y3, Q8BZT9, P13864, O35490, Q91WS4, Q9WVQ5	790	53	8909	1.915	1	0.475303	0.429454
GOTERM_BP_DIRECT	GO:0009086~methionine biosynthetic process	3	0.128041	0.176487	A6H5Y3, O35490, Q91WS4	2290	7	20700	3.87399	1	1	0.978851
KEGG_PATHWAY	mmu04981:Folate transport and metabolism	4	0.170721	0.432799	A6H5Y3, O35409, O35490, Q91WS4	790	27	8909	1.6707	1	1	0.906452
KEGG_PATHWAY	mmu00670:One carbon pool by folate	3	0.128041	0.840902	A6H5Y3, O35490, Q91WS4	790	36	8909	0.939768	1	1	0.906452
Annotation Cluster 57	Enrichment Score: 0.5445794639783405
Category	Term	Count	%	PValue	Genes	List Total	Pop Hits	Pop Total	Fold Enrichment	Bonferroni	Benjamini	FDR
GOTERM_CC_DIRECT	GO:1990788~GLI-SUFU complex	3	0.128041	0.0619176	P47806, Q61602, Q0VGT2	2304	4	21020	6.84245	1	0.686639	0.649673
GOTERM_BP_DIRECT	GO:0009954~proximal/distal pattern formation	5	0.213402	0.375366	P47806, Q3UVI3, Q61602, O88898, Q0VGT2, Q8BMJ8	2290	28	20700	1.61416	1	1	0.978851
GOTERM_CC_DIRECT	GO:0005930~axoneme	4	0.170721	0.999983	P47806, Q499E4, Q61602, Q0VGT2	2304	138	21020	0.264442	1	1	0.999983
Annotation Cluster 58	Enrichment Score: 0.5387611668028558
Category	Term	Count	%	PValue	Genes	List Total	Pop Hits	Pop Total	Fold Enrichment	Bonferroni	Benjamini	FDR
GOTERM_BP_DIRECT	GO:0001709~cell fate determination	5	0.213402	0.110224	Q61115, O08792, O09100, P32114, P23772	2290	17	20700	2.65862	1	1	0.978851
GOTERM_BP_DIRECT	GO:0090102~cochlea development	7	0.298762	0.258186	Q0P5V2, P97310, O09100, P12658, O35598, P32114, P23772	2290	39	20700	1.62244	1	1	0.978851
GOTERM_BP_DIRECT	GO:0042472~inner ear morphogenesis	7	0.298762	0.850177	Q0P5V2, Q9QZB6, O09100, P46684, P32114, P23772, P70338	2290	75	20700	0.843668	1	1	0.978851
Annotation Cluster 59	Enrichment Score: 0.5133282627217304
Category	Term	Count	%	PValue	Genes	List Total	Pop Hits	Pop Total	Fold Enrichment	Bonferroni	Benjamini	FDR
GOTERM_BP_DIRECT	GO:0048169~regulation of long-term neuronal synaptic plasticity	8	0.341443	0.0416355	Q8C129, P08046, Q99NE5, P50114, O55042, P12023, P35436, Q01097	2290	30	20700	2.41048	1	0.674242	0.659859
GOTERM_BP_DIRECT	GO:2000463~positive regulation of excitatory postsynaptic potential	8	0.341443	0.133333	Q60841, Q02956, Q4ACU6, Q99NE5, Q9EQZ7, P12023, P35436, Q01097	2290	39	20700	1.85422	1	1	0.978851
GOTERM_BP_DIRECT	GO:1900273~positive regulation of long-term synaptic potentiation	6	0.256082	0.276236	Q64337, Q60841, Q4ACU6, Q61391, O70628, P12023	2290	32	20700	1.69487	1	1	0.978851
GOTERM_BP_DIRECT	GO:0051968~positive regulation of synaptic transmission, glutamatergic	6	0.256082	0.435471	Q60841, Q8CGV9, Q4ACU6, Q9Z2V5, P35436, Q01097	2290	39	20700	1.39066	1	1	0.978851
GOTERM_BP_DIRECT	GO:0035235~ionotropic glutamate receptor signaling pathway	4	0.170721	0.445387	Q7TN98, P12023, P35436, Q01097	2290	22	20700	1.64351	1	1	0.978851
GOTERM_BP_DIRECT	GO:0008306~associative learning	4	0.170721	0.919178	Q60841, Q4ACU6, P12023, Q01097	2290	49	20700	0.737902	1	1	0.978851
GOTERM_BP_DIRECT	GO:0007612~learning	6	0.256082	0.933091	Q60841, Q4ACU6, P12023, Q9WVS6, P35436, Q01097	2290	76	20700	0.713629	1	1	0.978851
Annotation Cluster 60	Enrichment Score: 0.5003082904812629
Category	Term	Count	%	PValue	Genes	List Total	Pop Hits	Pop Total	Fold Enrichment	Bonferroni	Benjamini	FDR
GOTERM_BP_DIRECT	GO:0032754~positive regulation of interleukin-5 production	4	0.170721	0.166889	Q02956, P11416, Q01063, P23772	2290	13	20700	2.78132	1	1	0.978851
GOTERM_BP_DIRECT	GO:0032753~positive regulation of interleukin-4 production	5	0.213402	0.349083	Q02956, P11416, Q02111, Q99JB6, P23772	2290	27	20700	1.67394	1	1	0.978851
GOTERM_BP_DIRECT	GO:0032736~positive regulation of interleukin-13 production	3	0.128041	0.541651	Q02956, P11416, P23772	2290	16	20700	1.69487	1	1	0.978851
Annotation Cluster 61	Enrichment Score: 0.4876851096470712
Category	Term	Count	%	PValue	Genes	List Total	Pop Hits	Pop Total	Fold Enrichment	Bonferroni	Benjamini	FDR
GOTERM_BP_DIRECT	GO:2000781~positive regulation of double-strand break repair	9	0.384123	0.155263	E9Q7E2, Q61103, P26187, P58269, P59941, Q923E4, Q9D8M7, Q9QX66, Q6IR42	2290	48	20700	1.69487	1	1	0.978851
GOTERM_CC_DIRECT	GO:0016514~SWI/SNF complex	6	0.256082	0.226937	E9Q7E2, Q61103, Q99PV8, P58269, Q9D8M7, Q9QYE3	2304	30	21020	1.82465	1	1	0.947439
GOTERM_BP_DIRECT	GO:2000819~regulation of nucleotide-excision repair	6	0.256082	0.232704	E9Q7E2, Q61103, P58269, Q5SVQ0, Q9D8M7, Q9QX66	2290	30	20700	1.80786	1	1	0.978851
GOTERM_BP_DIRECT	GO:0045597~positive regulation of cell differentiation	10	0.426803	0.320359	E9Q7E2, P19091, P27782, P70340, P58269, Q9JIW5, Q63ZV0, Q9D8M7, P23772, Q9QX66	2290	67	20700	1.34915	1	1	0.978851
GOTERM_BP_DIRECT	GO:0070316~regulation of G0 to G1 transition	5	0.213402	0.349083	E9Q7E2, Q61103, P58269, Q9D8M7, Q9QX66	2290	27	20700	1.67394	1	1	0.978851
GOTERM_BP_DIRECT	GO:2000045~regulation of G1/S transition of mitotic cell cycle	9	0.384123	0.395791	E9Q7E2, Q61103, P51949, P63330, P58269, P39689, Q9D8M7, Q9QX66, Q8K1S5	2290	63	20700	1.29133	1	1	0.978851
GOTERM_BP_DIRECT	GO:0030071~regulation of mitotic metaphase/anaphase transition	5	0.213402	0.57428	E9Q7E2, Q61103, P58269, Q9D8M7, Q9QX66	2290	36	20700	1.25546	1	1	0.978851
GOTERM_CC_DIRECT	GO:0071565~nBAF complex	3	0.128041	0.601987	Q61103, P58269, Q9QX66	2304	18	21020	1.52054	1	1	0.947439
Annotation Cluster 62	Enrichment Score: 0.4761607060243347
Category	Term	Count	%	PValue	Genes	List Total	Pop Hits	Pop Total	Fold Enrichment	Bonferroni	Benjamini	FDR
GOTERM_BP_DIRECT	GO:0010273~detoxification of copper ion	3	0.128041	0.176487	P02802, P28184, P02798	2290	7	20700	3.87399	1	1	0.978851
GOTERM_BP_DIRECT	GO:0071280~cellular response to copper ion	4	0.170721	0.320252	P02802, P28184, P02798, O55042	2290	18	20700	2.00873	1	1	0.978851
GOTERM_BP_DIRECT	GO:0071276~cellular response to cadmium ion	4	0.170721	0.659649	P41245, P02802, P28184, P02798	2290	30	20700	1.20524	1	1	0.978851
Annotation Cluster 63	Enrichment Score: 0.4741967319785616
Category	Term	Count	%	PValue	Genes	List Total	Pop Hits	Pop Total	Fold Enrichment	Bonferroni	Benjamini	FDR
GOTERM_BP_DIRECT	GO:0044282~small molecule catabolic process	5	0.213402	0.000679983	Q64437, Q9QYY9, E9Q5Z6, P00329, A0A1D5RMB0	2290	5	20700	9.0393	0.973636	0.0319369	0.0312556
GOTERM_BP_DIRECT	GO:0010430~fatty acid omega-oxidation	3	0.128041	0.0973913	Q64437, Q9QYY9, P28474	2290	5	20700	5.42358	1	0.965602	0.945003
KEGG_PATHWAY	mmu00350:Tyrosine metabolism	6	0.256082	0.278082	Q64437, Q9QYY9, P00329, P28474, P07147, P29812	790	40	8909	1.69158	1	0.870462	0.786494
KEGG_PATHWAY	mmu00620:Pyruvate metabolism	6	0.256082	0.33169	Q64437, Q9QYY9, P00329, P28474, Q99KB8, Q9CPU0	790	43	8909	1.57356	1	0.94638	0.85509
GOTERM_BP_DIRECT	GO:0042573~retinoic acid metabolic process	4	0.170721	0.532951	Q64437, E9Q5Z6, P00329, A0A1D5RMB0	2290	25	20700	1.44629	1	1	0.978851
GOTERM_BP_DIRECT	GO:0006068~ethanol catabolic process	3	0.128041	0.607293	Q64437, P00329, P28474	2290	18	20700	1.50655	1	1	0.978851
GOTERM_BP_DIRECT	GO:0001523~retinoid metabolic process	4	0.170721	0.659649	Q64437, Q9QYY9, P00329, P28474	2290	30	20700	1.20524	1	1	0.978851
GOTERM_BP_DIRECT	GO:0042572~retinol metabolic process	5	0.213402	0.805671	Q64437, Q9QYY9, E9Q5Z6, P00329, A0A1D5RMB0	2290	49	20700	0.922378	1	1	0.978851
KEGG_PATHWAY	mmu00071:Fatty acid degradation	4	0.170721	0.841854	Q64437, Q9QYY9, P00329, P28474	790	51	8909	0.884487	1	1	0.906452
KEGG_PATHWAY	mmu00982:Drug metabolism - cytochrome P450	4	0.170721	0.910486	Q64437, Q9QYY9, P00329, P28474	790	60	8909	0.751814	1	1	0.910486
KEGG_PATHWAY	mmu00010:Glycolysis / Gluconeogenesis	4	0.170721	0.926506	Q64437, Q9QYY9, P00329, P28474	790	63	8909	0.716014	1	1	0.926506
KEGG_PATHWAY	mmu00980:Metabolism of xenobiotics by cytochrome P450	4	0.170721	0.931233	Q64437, Q9QYY9, P00329, P28474	790	64	8909	0.704826	1	1	0.931233
KEGG_PATHWAY	mmu00830:Retinol metabolism	4	0.170721	0.985249	Q64437, Q9QYY9, P00329, P28474	790	86	8909	0.524522	1	1	0.985249
Annotation Cluster 64	Enrichment Score: 0.4737157973768454
Category	Term	Count	%	PValue	Genes	List Total	Pop Hits	Pop Total	Fold Enrichment	Bonferroni	Benjamini	FDR
GOTERM_BP_DIRECT	GO:0006248~CMP catabolic process	3	0.128041	0.176487	P56389, Q8VC97, Q9EQF5	2290	7	20700	3.87399	1	1	0.978851
GOTERM_BP_DIRECT	GO:0006249~dCMP catabolic process	3	0.128041	0.218865	P56389, Q8VC97, Q9EQF5	2290	8	20700	3.38974	1	1	0.978851
KEGG_PATHWAY	mmu00983:Drug metabolism - other enzymes	4	0.170721	0.981667	P56389, Q8VC97, P04184, Q9EQF5	790	83	8909	0.54348	1	1	0.981667
Annotation Cluster 65	Enrichment Score: 0.45028569257160445
Category	Term	Count	%	PValue	Genes	List Total	Pop Hits	Pop Total	Fold Enrichment	Bonferroni	Benjamini	FDR
KEGG_PATHWAY	mmu04720:Long-term potentiation	16	0.682885	0.00036409	P48453, P45481, P04627, Q99N57, P11881, Q9Z329, P35436, P70227, Q01097, P68404, P63328, P63318, P48455, P20444, P28028, B2RWS6	790	64	8909	2.8193	0.107075	0.0108781	0.00982873
KEGG_PATHWAY	mmu04972:Pancreatic secretion	17	0.725566	0.0237111	Q8BG22, Q7TPZ8, Q9JHH6, Q9D7Z6, P11881, Q9Z329, P70227, Q504N0, P68404, P15089, Q9QX15, Q6Q473, B2RS76, P63318, P00920, P20444	790	106	8909	1.80861	0.999426	0.184354	0.16657
KEGG_PATHWAY	mmu05031:Amphetamine addiction	12	0.512164	0.0321892	P68404, O09106, P48453, P70288, P63328, P63318, P48455, Q923E4, P20444, P35436, P16951, Q01097	790	67	8909	2.0198	0.999962	0.2415	0.218204
KEGG_PATHWAY	mmu05017:Spinocerebellar ataxia	20	0.853606	0.0396186	Q60841, P62915, Q63959, P39429, O35593, Q8JZQ2, O89090, P51448, P11881, Q9Z329, P35436, Q920A7, P70227, Q01097, Q9D8H7, P68404, Q8CHK4, P63318, P20444, Q9Z0V1	790	140	8909	1.61103	0.999997	0.27538	0.248816
KEGG_PATHWAY	mmu04925:Aldosterone synthesis and secretion	15	0.640205	0.053012	P12813, F7D3W5, P11881, Q62101, Q9Z329, Q8BZ03, P16951, P70227, P68404, O88427, P16054, Q06219, Q8K1Y2, P63318, Q922S4, P20444	790	99	8909	1.70867	1	0.323269	0.292086
KEGG_PATHWAY	mmu04730:Long-term depression	10	0.426803	0.0615237	P68404, P63330, P04627, P63318, Q99N57, P11881, P20444, Q9Z329, P28028, P70227	790	57	8909	1.97846	1	0.347889	0.31433
KEGG_PATHWAY	mmu05214:Glioma	11	0.469484	0.116292	P68404, P02340, Q9QUG2, P04627, P23804, P63318, A0A158SIS7, Q99N57, O08734, P20444, P39689, P28028	790	74	8909	1.67634	1	0.556413	0.502739
KEGG_PATHWAY	mmu04929:GnRH secretion	9	0.384123	0.179827	P68404, O88427, P63318, Q99N57, P11881, P20444, Q9Z329, P70227, O08537	790	62	8909	1.63702	1	0.688643	0.622215
KEGG_PATHWAY	mmu05170:Human immunodeficiency virus 1 infection	25	1.06701	0.233012	P48453, P11881, P70227, P63328, P62878, P70191, Q99J72, Q60710, P70196, D3Z497, Q99K90, P39429, Q99N57, O08734, Q9Z329, D3Z3L3, Q8C6L5, P68404, O88522, E9PWL0, Q9WTZ1, P63318, P48455, P20444, P06332, E9PV98	790	231	8909	1.22048	1	0.805185	0.727515
KEGG_PATHWAY	mmu04650:Natural killer cell mediated cytotoxicity	13	0.554844	0.246516	P27870, P48453, P50592, P04627, Q99N57, Q60992, P68404, P63328, P63318, Q9R0C8, P48455, P20444, P28028	790	108	8909	1.35744	1	0.822719	0.743357
KEGG_PATHWAY	mmu04912:GnRH signaling pathway	11	0.469484	0.250323	P68404, P08046, P53690, Q99N57, P53349, P11881, P20444, P28867, Q9Z329, P70227, P33434	790	88	8909	1.40965	1	0.822719	0.743357
KEGG_PATHWAY	mmu04370:VEGF signaling pathway	8	0.341443	0.251313	P68404, P48453, P63328, P63318, Q99N57, P48455, P20444, P70313	790	58	8909	1.55548	1	0.822719	0.743357
KEGG_PATHWAY	mmu04918:Thyroid hormone synthesis	9	0.384123	0.291087	P68404, P07724, P63318, Q5NC05, P11881, P20444, Q9Z329, P16951, P70227	790	71	8909	1.42951	1	0.870462	0.786494
GOTERM_BP_DIRECT	GO:2000300~regulation of synaptic vesicle exocytosis	8	0.341443	0.332272	P68404, Q9JLQ2, P63318, Q99NE5, Q8R307, P20444, Q9EQZ7, Q68FF6	2290	51	20700	1.41793	1	1	0.978851
KEGG_PATHWAY	mmu04270:Vascular smooth muscle contraction	15	0.640205	0.34728	P04627, Q99N57, Q02111, P70336, P11881, P70335, Q9Z329, P70227, P68404, P16054, P63318, P23298, P20444, P28867, P28028	790	139	8909	1.21697	1	0.955788	0.86359
GOTERM_BP_DIRECT	GO:0006816~calcium ion transport	15	0.640205	0.355295	Q923J1, Q9Z1M0, Q80YW5, Q9D7Z6, P11881, P48281, P70313, Q9Z329, P35436, P70227, Q01097, P68404, O88427, P60324, P63328	2290	112	20700	1.21062	1	1	0.978851
KEGG_PATHWAY	mmu04922:Glucagon signaling pathway	11	0.469484	0.404761	P48453, P45481, P63328, P23204, P48455, Q923E4, P11881, Q9Z329, P16951, P70227, B2RWS6	790	101	8909	1.22821	1	1	0.906452
KEGG_PATHWAY	mmu04961:Endocrine and other factor-regulated calcium reabsorption	7	0.298762	0.425311	P68404, P12658, P00756, P63318, P19785, P20444, P48281	790	59	8909	1.33797	1	1	0.906452
KEGG_PATHWAY	mmu04724:Glutamatergic synapse	12	0.512164	0.429466	P68404, P48453, Q4ACU6, P63328, P63318, P48455, P11881, P20444, Q9Z329, P35436, P70227, Q01097	790	114	8909	1.18708	1	1	0.906452
KEGG_PATHWAY	mmu04960:Aldosterone-regulated sodium reabsorption	5	0.213402	0.437851	P68404, P63318, P01326, Q8VII8, P20444	790	38	8909	1.48384	1	1	0.906452
KEGG_PATHWAY	mmu04935:Growth hormone synthesis, secretion and action	12	0.512164	0.452785	P68404, P45481, P63318, Q99N57, P06880, P53349, P11881, P20444, Q9Z329, P16951, P70227, B2RWS6	790	116	8909	1.16661	1	1	0.906452
KEGG_PATHWAY	mmu04012:ErbB signaling pathway	9	0.384123	0.469659	P68404, Q3TTA7, P04627, P63318, Q99N57, P22682, P20444, P39689, P28028	790	84	8909	1.20827	1	1	0.906452
GOTERM_BP_DIRECT	GO:0099171~presynaptic modulation of chemical synaptic transmission	8	0.341443	0.48218	P68404, P16054, Q9JLQ2, Q91XP5, P63318, Q8VII8, P20444, Q68FF6	2290	59	20700	1.22567	1	1	0.978851
KEGG_PATHWAY	mmu04911:Insulin secretion	9	0.384123	0.48331	P68404, B2RUS7, P63318, P01326, P20444, Q9EQZ7, Q9QYX7, P16951, P70227	790	85	8909	1.19406	1	1	0.906452
KEGG_PATHWAY	mmu04728:Dopaminergic synapse	13	0.554844	0.484921	P48453, P11881, Q9Z329, P35436, P16951, P70227, Q01097, P68404, P63330, P63328, P63318, P48455, P20444	790	130	8909	1.12772	1	1	0.906452
KEGG_PATHWAY	mmu04022:cGMP-PKG signaling pathway	16	0.682885	0.507495	Q8CG03, P48453, F7D3W5, Q99N57, Q08369, P70336, P11881, P70335, P70313, Q9Z329, P16951, P70227, P16054, P63328, P01326, P48455, Q922S4	790	166	8909	1.08696	1	1	0.906452
KEGG_PATHWAY	mmu05163:Human cytomegalovirus infection	23	0.981647	0.514171	P70191, P02340, P48453, P39429, O89090, Q99N57, P70336, O08734, P11881, P39689, P70335, Q9Z329, P16951, Q8C6L5, P70227, P68404, E9Q394, P23804, P63328, O88522, P63318, A0A158SIS7, P48455, P20444	790	246	8909	1.05437	1	1	0.906452
KEGG_PATHWAY	mmu04921:Oxytocin signaling pathway	14	0.597525	0.565352	P48453, Q99N57, P70336, P11881, P39689, P70335, P70313, Q9Z329, P70227, P68404, P63328, P63318, P48455, P20444	790	149	8909	1.0596	1	1	0.906452
KEGG_PATHWAY	mmu04971:Gastric acid secretion	7	0.298762	0.636731	P68404, P63318, P00920, P11881, P20444, Q9Z329, P70227	790	73	8909	1.08138	1	1	0.906452
KEGG_PATHWAY	mmu04916:Melanogenesis	9	0.384123	0.648167	P68404, P27782, P45481, P63318, Q99N57, P07147, P20444, P29812, B2RWS6	790	98	8909	1.03566	1	1	0.906452
KEGG_PATHWAY	mmu05143:African trypanosomiasis	4	0.170721	0.666476	P68404, Q8C1A5, P63318, P20444	790	38	8909	1.18708	1	1	0.906452
KEGG_PATHWAY	mmu04750:Inflammatory mediator regulation of TRP channels	11	0.469484	0.678975	P68404, P16054, P00757, P63318, Q02111, P23298, P11881, P20444, P28867, Q9Z329, P70227	790	125	8909	0.992395	1	1	0.906452
KEGG_PATHWAY	mmu05167:Kaposi sarcoma-associated herpesvirus infection	18	0.768246	0.724857	P27782, P02340, P48453, P45481, P39429, Q99N57, O08734, P11881, P39689, Q9Z329, P70227, Q60803, P63328, O88522, P22893, A0A158SIS7, P48455, P62983, B2RWS6	790	215	8909	0.944139	1	1	0.906452
KEGG_PATHWAY	mmu04713:Circadian entrainment	8	0.341443	0.738132	P68404, O88427, P63318, P11881, P20444, P35436, P70227, Q01097	790	94	8909	0.959763	1	1	0.906452
KEGG_PATHWAY	mmu04726:Serotonergic synapse	11	0.469484	0.743142	P68404, P04627, P63318, Q99N57, P11881, P20444, Q9Z329, P12023, P28028, P70227, Q9Z0V2	790	132	8909	0.939768	1	1	0.906452
KEGG_PATHWAY	mmu04540:Gap junction	7	0.298762	0.755566	P68404, P63318, Q99N57, P11881, P20444, Q9Z329, P70227	790	83	8909	0.95109	1	1	0.906452
KEGG_PATHWAY	mmu04970:Salivary secretion	6	0.256082	0.823782	P68404, P63318, P11881, P20444, Q9Z329, P70227	790	77	8909	0.878744	1	1	0.906452
KEGG_PATHWAY	mmu01521:EGFR tyrosine kinase inhibitor resistance	6	0.256082	0.840393	P68404, P04627, P63318, Q99N57, P20444, P28028	790	79	8909	0.856497	1	1	0.906452
KEGG_PATHWAY	mmu04020:Calcium signaling pathway	19	0.810926	0.858027	Q64338, P29477, P48453, Q9Z1M0, Q61481, P11881, P70313, Q9Z329, Q01065, P35436, P70227, Q01097, P68404, O88427, P00757, P63328, P63318, P48455, P20444	790	251	8909	0.853654	1	1	0.906452
GOTERM_BP_DIRECT	GO:0051209~release of sequestered calcium ion into cytosol	5	0.213402	0.861953	Q9Z1M0, Q5U431, P11881, Q9Z329, P70227	2290	54	20700	0.836972	1	1	0.978851
GOTERM_BP_DIRECT	GO:0019722~calcium-mediated signaling	10	0.426803	0.936562	P63328, P03958, P11881, Q9Z329, P06332, P12023, P35436, P70227, Q01097, Q3UVC0	2290	123	20700	0.734903	1	1	0.978851
KEGG_PATHWAY	mmu04360:Axon guidance	11	0.469484	0.965192	Q61115, Q62226, Q02956, P48453, P63328, Q99N57, P48455, P70336, P20444, Q8BL65, P70335	790	181	8909	0.685356	1	1	0.965192
GOTERM_CC_DIRECT	GO:0016529~sarcoplasmic reticulum	4	0.170721	0.969643	P11881, Q64444, Q9Z329, P70227	2304	61	21020	0.598247	1	1	0.969643
KEGG_PATHWAY	mmu04725:Cholinergic synapse	6	0.256082	0.973363	P68404, P63318, P11881, P20444, Q9Z329, P70227	790	111	8909	0.609579	1	1	0.973363
KEGG_PATHWAY	mmu04723:Retrograde endocannabinoid signaling	8	0.341443	0.979708	P68404, P63318, Q8BH82, Q99NE5, P11881, P20444, Q9Z329, P70227	790	147	8909	0.613726	1	1	0.979708
KEGG_PATHWAY	mmu05022:Pathways of neurodegeneration - multiple diseases	31	1.32309	0.98137	P29477, P48453, O35593, P56959, P70347, P11881, O55042, P35436, Q9D881, Q01097, P70227, P63328, Q64337, P08228, Q9WU84, P04627, P39429, Q99N57, Q8K3K8, O08734, P12023, Q9Z329, Q9WVS6, Q810J8, P19536, P68404, P67871, P63318, P48455, P62983, P20444, P28028	790	469	8909	0.745402	1	1	0.98137
KEGG_PATHWAY	mmu05020:Prion disease	15	0.640205	0.990874	P08228, P48453, O35593, P11881, Q9Z329, Q9D881, P35436, P16951, P70227, Q01097, P19536, P67871, P63328, P08046, P48455, P28867	790	267	8909	0.633551	1	1	0.990874
KEGG_PATHWAY	mmu05146:Amoebiasis	4	0.170721	0.996938	P68404, P29477, P63318, P20444	790	107	8909	0.421578	1	1	0.996938
KEGG_PATHWAY	mmu04727:GABAergic synapse	3	0.128041	0.997569	P68404, P63318, P20444	790	89	8909	0.380131	1	1	0.997569
Annotation Cluster 66	Enrichment Score: 0.4402728409886251
Category	Term	Count	%	PValue	Genes	List Total	Pop Hits	Pop Total	Fold Enrichment	Bonferroni	Benjamini	FDR
GOTERM_BP_DIRECT	GO:1901387~positive regulation of voltage-gated calcium channel activity	3	0.128041	0.0629816	Q8BZ71, Q8R1B0, P97306	2290	4	20700	6.77948	1	0.791938	0.775044
GOTERM_BP_DIRECT	GO:0003009~skeletal muscle contraction	3	0.128041	0.846242	Q8BZ71, Q8R1B0, P97306	2290	29	20700	0.9351	1	1	0.978851
GOTERM_BP_DIRECT	GO:1903078~positive regulation of protein localization to plasma membrane	5	0.213402	0.896341	Q64337, Q8BZ71, Q8R1B0, Q62074, P97306	2290	58	20700	0.77925	1	1	0.978851
Annotation Cluster 67	Enrichment Score: 0.42582329475378994
Category	Term	Count	%	PValue	Genes	List Total	Pop Hits	Pop Total	Fold Enrichment	Bonferroni	Benjamini	FDR
KEGG_PATHWAY	mmu04660:T cell receptor signaling pathway	15	0.640205	0.174351	P27870, P48453, Q99N57, Q02111, Q60992, Q03526, P24604, Q3TTA7, P63330, P63328, O88522, Q9R0C8, P48455, Q9Z1S3, P06332	790	120	8909	1.40965	1	0.688643	0.622215
KEGG_PATHWAY	mmu05235:PD-L1 expression and PD-1 checkpoint pathway in cancer	10	0.426803	0.376968	P48453, P70196, P67871, O88522, P63328, Q99N57, P48455, Q02111, Q9Z1S3, P06332	790	88	8909	1.2815	1	1	0.906452
KEGG_PATHWAY	mmu04658:Th1 and Th2 cell differentiation	7	0.298762	0.803162	P48453, O88522, P63328, P48455, Q02111, P06332, P23772	790	88	8909	0.897051	1	1	0.906452
Annotation Cluster 68	Enrichment Score: 0.425047384439912
Category	Term	Count	%	PValue	Genes	List Total	Pop Hits	Pop Total	Fold Enrichment	Bonferroni	Benjamini	FDR
GOTERM_BP_DIRECT	GO:0048873~homeostasis of number of cells within a tissue	8	0.341443	0.259506	Q8VEE4, P17679, O09100, P55200, Q9Z1M0, P60324, P70313, E9Q3T6	2290	47	20700	1.5386	1	1	0.978851
GOTERM_BP_DIRECT	GO:0034405~response to fluid shear stress	3	0.128041	0.261943	Q9Z1M0, P60324, P70313	2290	9	20700	3.0131	1	1	0.978851
GOTERM_BP_DIRECT	GO:0002028~regulation of sodium ion transport	3	0.128041	0.780733	Q9Z1M0, P60324, P70313	2290	25	20700	1.08472	1	1	0.978851
Annotation Cluster 69	Enrichment Score: 0.42485728042750176
Category	Term	Count	%	PValue	Genes	List Total	Pop Hits	Pop Total	Fold Enrichment	Bonferroni	Benjamini	FDR
GOTERM_CC_DIRECT	GO:0030897~HOPS complex	4	0.170721	0.163594	Q5KU39, Q8R307, Q0P5W1, Q91W86	2304	13	21020	2.80716	1	1	0.947439
GOTERM_BP_DIRECT	GO:0008333~endosome to lysosome transport	8	0.341443	0.295397	Q5KU39, Q91WB4, Q3TB82, Q3UIR3, Q9D074, Q8R307, Q99LI8, Q91W86	2290	49	20700	1.4758	1	1	0.978851
GOTERM_CC_DIRECT	GO:0030123~AP-3 adaptor complex	3	0.128041	0.424932	Q5KU39, Q8R307, Q91W86	2304	13	21020	2.10537	1	1	0.947439
GOTERM_CC_DIRECT	GO:0030136~clathrin-coated vesicle	5	0.213402	0.972922	Q5KU39, P58283, O35598, Q8R307, Q91W86	2304	76	21020	0.600215	1	1	0.972922
Annotation Cluster 70	Enrichment Score: 0.3981611460508161
Category	Term	Count	%	PValue	Genes	List Total	Pop Hits	Pop Total	Fold Enrichment	Bonferroni	Benjamini	FDR
GOTERM_BP_DIRECT	GO:0042026~protein refolding	5	0.213402	0.196442	P23927, P63037, Q9JMC3, Q9QYJ0, P24622	2290	21	20700	2.15221	1	1	0.978851
GOTERM_BP_DIRECT	GO:0009408~response to heat	7	0.298762	0.358778	P23927, P08228, P63037, Q9JMC3, Q9QYJ0, P24622, Q99M87	2290	44	20700	1.43807	1	1	0.978851
GOTERM_BP_DIRECT	GO:0006457~protein folding	11	0.469484	0.906686	P23927, P63037, Q9JMC3, Q9ERU9, Q99ML0, Q9QYJ0, P24622, Q9JHS4, Q62384, Q9D113, Q99M87	2290	127	20700	0.782932	1	1	0.978851
Annotation Cluster 71	Enrichment Score: 0.39492093009707957
Category	Term	Count	%	PValue	Genes	List Total	Pop Hits	Pop Total	Fold Enrichment	Bonferroni	Benjamini	FDR
GOTERM_BP_DIRECT	GO:0071361~cellular response to ethanol	6	0.256082	0.0620854	O88508, Q64018, Q7TNC8, P16054, Q91XP5, Q9Z329	2290	20	20700	2.71179	1	0.791938	0.775044
GOTERM_CC_DIRECT	GO:0098690~glycinergic synapse	4	0.170721	0.315002	Q8R1C0, Q64018, Q7TNC8, Q91XP5	2304	18	21020	2.02739	1	1	0.947439
GOTERM_CC_DIRECT	GO:0099634~postsynaptic specialization membrane	6	0.256082	0.557014	Q64018, Q7TNC8, Q91XP5, Q9Z0V1, P12672, Q9Z0V2	2304	45	21020	1.21644	1	1	0.947439
GOTERM_CC_DIRECT	GO:0034707~chloride channel complex	3	0.128041	0.984048	Q64018, Q7TNC8, Q91XP5	2304	53	21020	0.516411	1	1	0.984048
GOTERM_BP_DIRECT	GO:1902476~chloride transmembrane transport	7	0.298762	0.989032	Q8BG22, Q64018, Q9QX15, Q6Q473, Q7TNC8, Q91XP5, Q9D7Z6	2290	113	20700	0.559957	1	1	0.989032
Annotation Cluster 72	Enrichment Score: 0.37431075708652456
Category	Term	Count	%	PValue	Genes	List Total	Pop Hits	Pop Total	Fold Enrichment	Bonferroni	Benjamini	FDR
GOTERM_BP_DIRECT	GO:0016562~protein import into peroxisome matrix, receptor recycling	4	0.170721	0.0335581	B1AUE5, P55098, P70398, Q8VC48	2290	7	20700	5.16532	1	0.593399	0.58074
GOTERM_BP_DIRECT	GO:0016558~protein import into peroxisome matrix	4	0.170721	0.139242	B1AUE5, P55098, Q8VC48, Q6PCX9	2290	12	20700	3.0131	1	1	0.978851
GOTERM_BP_DIRECT	GO:0007031~peroxisome organization	3	0.128041	0.691926	B1AUE5, P55098, Q8VC48	2290	21	20700	1.29133	1	1	0.978851
KEGG_PATHWAY	mmu04146:Peroxisome	6	0.256082	0.894421	Q9DCN1, B1AUE5, P08228, P29477, P55098, Q8VC48	790	87	8909	0.777739	1	1	0.906452
GOTERM_CC_DIRECT	GO:0005778~peroxisomal membrane	5	0.213402	0.906666	B1AUE5, P97432, P55098, Q8VC48, Q6PCX9	2304	60	21020	0.760272	1	1	0.947439
GOTERM_CC_DIRECT	GO:0005777~peroxisome	11	0.469484	0.935006	Q9DCN1, Q8BGC4, B1AUE5, P08228, P29477, Q9JHR7, P55098, Q8BZT9, Q8VCM5, Q8VC48, Q6PCX9	2304	135	21020	0.743377	1	1	0.947439
UP_KW_CELLULAR_COMPONENT	KW-0576~Peroxisome	8	0.341443	0.978123	Q9DCN1, Q8BGC4, B1AUE5, P55098, Q8BZT9, Q8VCM5, Q8VC48, Q6PCX9	1962	118	17998	0.621918	1	1	0.978123
Annotation Cluster 73	Enrichment Score: 0.3541837240296486
Category	Term	Count	%	PValue	Genes	List Total	Pop Hits	Pop Total	Fold Enrichment	Bonferroni	Benjamini	FDR
GOTERM_CC_DIRECT	GO:0071005~U2-type precatalytic spliceosome	8	0.341443	0.342037	Q61048, Q62203, Q8R3P8, Q9D554, Q8BTI8, P83870, Q14B01, Q9CPW7	2304	52	21020	1.40358	1	1	0.947439
GOTERM_CC_DIRECT	GO:0005684~U2-type spliceosomal complex	5	0.213402	0.368596	Q62203, Q8R3P8, Q9D554, P83870, Q14B01	2304	28	21020	1.62915	1	1	0.947439
GOTERM_CC_DIRECT	GO:0005686~U2 snRNP	3	0.128041	0.686793	Q62203, Q9D554, P83870	2304	21	21020	1.30332	1	1	0.947439
Annotation Cluster 74	Enrichment Score: 0.3439781530709151
Category	Term	Count	%	PValue	Genes	List Total	Pop Hits	Pop Total	Fold Enrichment	Bonferroni	Benjamini	FDR
GOTERM_BP_DIRECT	GO:0060392~negative regulation of SMAD protein signal transduction	5	0.213402	0.245427	Q60698, Q8CIV7, O35253, O35182, P37238	2290	23	20700	1.96507	1	1	0.978851
GOTERM_BP_DIRECT	GO:0032926~negative regulation of activin receptor signaling pathway	3	0.128041	0.468749	Q60698, O35253, O35182	2290	14	20700	1.93699	1	1	0.978851
GOTERM_BP_DIRECT	GO:0030514~negative regulation of BMP signaling pathway	6	0.256082	0.807614	Q99PP7, Q60698, O35253, O35182, Q91XS1, P37238	2290	60	20700	0.90393	1	1	0.978851
Annotation Cluster 75	Enrichment Score: 0.27426061787868306
Category	Term	Count	%	PValue	Genes	List Total	Pop Hits	Pop Total	Fold Enrichment	Bonferroni	Benjamini	FDR
GOTERM_BP_DIRECT	GO:0002768~immune response-regulating cell surface receptor signaling pathway	3	0.128041	0.347652	P27870, Q9R0C8, Q60992	2290	11	20700	2.46526	1	1	0.978851
GOTERM_BP_DIRECT	GO:0008361~regulation of cell size	4	0.170721	0.612138	P27870, Q9R0C8, Q9EQF2, Q60992	2290	28	20700	1.29133	1	1	0.978851
KEGG_PATHWAY	mmu04664:Fc epsilon RI signaling pathway	6	0.256082	0.706683	P27870, P35991, Q99N57, Q9R0C8, P20444, Q60992	790	66	8909	1.0252	1	1	0.906452
Annotation Cluster 76	Enrichment Score: 0.2613579051494197
Category	Term	Count	%	PValue	Genes	List Total	Pop Hits	Pop Total	Fold Enrichment	Bonferroni	Benjamini	FDR
KEGG_PATHWAY	mmu04650:Natural killer cell mediated cytotoxicity	13	0.554844	0.246516	P27870, P48453, P50592, P04627, Q99N57, Q60992, P68404, P63328, P63318, Q9R0C8, P48455, P20444, P28028	790	108	8909	1.35744	1	0.822719	0.743357
KEGG_PATHWAY	mmu04666:Fc gamma R-mediated phagocytosis	11	0.469484	0.307787	P68404, P27870, P16054, P63318, Q99N57, Q9R0C8, Q5U464, Q9QWY8, P20444, P28867, Q60992	790	93	8909	1.33386	1	0.894597	0.808301
KEGG_PATHWAY	mmu04670:Leukocyte transendothelial migration	12	0.512164	0.452785	P68404, P41245, Q03526, P27870, P63318, Q5EBH1, Q9R0C8, P70336, P20444, P70335, Q60992, P33434	790	116	8909	1.16661	1	1	0.906452
KEGG_PATHWAY	mmu04510:Focal adhesion	15	0.640205	0.861687	Q60841, P27870, Q60989, Q99N57, P70336, Q62210, P70335, Q60992, P68404, O08863, Q05722, P63318, Q9R0C8, P20444, P28028	790	201	8909	0.841583	1	1	0.906452
KEGG_PATHWAY	mmu04062:Chemokine signaling pathway	13	0.554844	0.924235	P27870, Q99N57, P70336, P70335, Q60992, P68404, Q03526, Q02956, O88522, Q9R0C8, P28867, P28028, Q9QUG9	790	191	8909	0.767559	1	1	0.924235
KEGG_PATHWAY	mmu04810:Regulation of actin cytoskeleton	13	0.554844	0.987945	P27870, Q9Z1T6, P04627, Q99N57, P70336, P70335, P52734, Q68FF6, Q60992, P01326, O88842, Q9R0C8, P28028	790	232	8909	0.631913	1	1	0.987945
Annotation Cluster 77	Enrichment Score: 0.26029045789365246
Category	Term	Count	%	PValue	Genes	List Total	Pop Hits	Pop Total	Fold Enrichment	Bonferroni	Benjamini	FDR
GOTERM_BP_DIRECT	GO:0051026~chiasma assembly	3	0.128041	0.261943	F6TQD1, D3Z423, D3Z3K2	2290	9	20700	3.0131	1	1	0.978851
GOTERM_BP_DIRECT	GO:0007131~reciprocal meiotic recombination	4	0.170721	0.636437	F6TQD1, D3Z423, Q6WKZ8, D3Z3K2	2290	29	20700	1.2468	1	1	0.978851
GOTERM_CC_DIRECT	GO:0000795~synaptonemal complex	4	0.170721	0.993497	P97386, F6TQD1, D3Z423, D3Z3K2	2304	78	21020	0.46786	1	1	0.993497
Annotation Cluster 78	Enrichment Score: 0.25143000344790284
Category	Term	Count	%	PValue	Genes	List Total	Pop Hits	Pop Total	Fold Enrichment	Bonferroni	Benjamini	FDR
GOTERM_BP_DIRECT	GO:0010764~negative regulation of fibroblast migration	3	0.128041	0.389333	Q9R0G7, P28028	2290	12	20700	2.25983	1	1	0.978851
GOTERM_BP_DIRECT	GO:0043149~stress fiber assembly	4	0.170721	0.56036	O70400, Q9R0G7, P28028	2290	26	20700	1.39066	1	1	0.978851
GOTERM_BP_DIRECT	GO:0050772~positive regulation of axonogenesis	4	0.170721	0.807089	Q9R0G7, Q8BHG1, P28028	2290	38	20700	0.951505	1	1	0.978851
Annotation Cluster 79	Enrichment Score: 0.2438834426332242
Category	Term	Count	%	PValue	Genes	List Total	Pop Hits	Pop Total	Fold Enrichment	Bonferroni	Benjamini	FDR
GOTERM_BP_DIRECT	GO:0001508~action potential	11	0.469484	0.0445903	P15388, Q8R1C0, B2RUS7, Q14B80, Q63959, P15975, Q9Z0V1, P35436, Q03719, Q9Z0V2, Q01097	2290	50	20700	1.98865	1	0.705001	0.689962
GOTERM_CC_DIRECT	GO:0032809~neuronal cell body membrane	5	0.213402	0.631614	P15388, Q8R1C0, Q14B80, Q63959, Q9Z0V2	2304	39	21020	1.16965	1	1	0.947439
GOTERM_CC_DIRECT	GO:0030673~axolemma	3	0.128041	0.660308	P15388, Q14B80, Q63959	2304	20	21020	1.36849	1	1	0.947439
GOTERM_CC_DIRECT	GO:0032590~dendrite membrane	5	0.213402	0.72506	P15388, Q8R1C0, Q14B80, Q63959, P35436	2304	44	21020	1.03673	1	1	0.947439
GOTERM_CC_DIRECT	GO:0008076~voltage-gated potassium channel complex	7	0.298762	0.852669	P15388, Q8R1C0, Q14B80, Q63959, Q9Z0V1, Q03719, Q9Z0V2	2304	76	21020	0.840301	1	1	0.947439
GOTERM_CC_DIRECT	GO:0043679~axon terminus	7	0.298762	0.978447	P15388, Q8R1C0, Q5DTL9, Q14B80, Q63959, O55042, Q00175	2304	105	21020	0.608218	1	1	0.978447
GOTERM_BP_DIRECT	GO:0071805~potassium ion transmembrane transport	9	0.384123	0.99586	P15388, Q8R1C0, Q14B80, Q6ZPR4, Q63959, Q9Z1M0, Q9EQF2, Q03719, Q9Z0V2	2290	152	20700	0.535222	1	1	0.99586
UP_KW_BIOLOGICAL_PROCESS	KW-0633~Potassium transport	8	0.341443	0.999089	P15388, Q8R1C0, Q14B80, Q6ZPR4, Q63959, Q9Z0V1, Q03719, Q9Z0V2	1562	123	11130	0.463446	1	1	0.999089
Annotation Cluster 80	Enrichment Score: 0.15399375063185577
Category	Term	Count	%	PValue	Genes	List Total	Pop Hits	Pop Total	Fold Enrichment	Bonferroni	Benjamini	FDR
GOTERM_BP_DIRECT	GO:0019732~antifungal humoral response	3	0.128041	0.541651	Q64438, P97802, P12023	2290	16	20700	1.69487	1	1	0.978851
GOTERM_BP_DIRECT	GO:0001878~response to yeast	3	0.128041	0.637329	Q64438, P97802, P12023	2290	19	20700	1.42726	1	1	0.978851
GOTERM_BP_DIRECT	GO:0019731~antibacterial humoral response	3	0.128041	0.999852	Q64438, P97802, P12023	2290	97	20700	0.279566	1	1	0.999852
Annotation Cluster 81	Enrichment Score: 0.1285158186896347
Category	Term	Count	%	PValue	Genes	List Total	Pop Hits	Pop Total	Fold Enrichment	Bonferroni	Benjamini	FDR
KEGG_PATHWAY	mmu04927:Cortisol synthesis and secretion	8	0.341443	0.427159	O88427, P12813, O89090, P33242, P11881, Q9Z329, P16951, P70227	790	70	8909	1.28882	1	1	0.906452
GOTERM_CC_DIRECT	GO:0016529~sarcoplasmic reticulum	4	0.170721	0.969643	P11881, Q64444, Q9Z329, P70227	2304	61	21020	0.598247	1	1	0.969643
UP_KW_BIOLOGICAL_PROCESS	KW-0109~Calcium transport	8	0.341443	0.993691	Q8CIR4, Q923J1, O88427, Q80YW5, Q9D7Z6, P11881, Q9Z329, P70227	1562	104	11130	0.548114	1	1	0.993691
Annotation Cluster 82	Enrichment Score: 0.10899225882910935
Category	Term	Count	%	PValue	Genes	List Total	Pop Hits	Pop Total	Fold Enrichment	Bonferroni	Benjamini	FDR
UP_KW_CELLULAR_COMPONENT	KW-0137~Centromere	17	0.725566	0.518107	A0A1B0GSJ0, Q8K327, Q9WTU0, Q9CXS4, O70201, Q9JMD0, Q922H9, Q8CE64, Q61164, Q5SVQ0, A2AQ14, Q9EQQ0, Q9CZJ6, P63330, Q8CHK4, O54864, Q8CCB2, Q8CI03, Q9D4J7	1962	145	17998	1.07549	1	1	0.933333
UP_KW_CELLULAR_COMPONENT	KW-0995~Kinetochore	8	0.341443	0.937437	Q9WTU0, Q8K327, Q9CXS4, O70201, Q8CHK4, Q9JMD0, Q8CCB2, Q8CE64, Q9D4J7	1962	102	17998	0.719474	1	1	0.937437
GOTERM_CC_DIRECT	GO:0000776~kinetochore	12	0.512164	0.969754	E9Q7E2, Q9WTU0, Q8K327, P62915, Q9CXS4, O70201, Q9JMD0, Q8CE64, Q9D1P2, Q8CHK4, Q8CCB2, Q9D8M7, Q9D4J7	2304	160	21020	0.684245	1	1	0.969754
Annotation Cluster 83	Enrichment Score: 0.06528635315575491
Category	Term	Count	%	PValue	Genes	List Total	Pop Hits	Pop Total	Fold Enrichment	Bonferroni	Benjamini	FDR
GOTERM_CC_DIRECT	GO:0022626~cytosolic ribosome	13	0.554844	0.470469	Q9JI90, Q6A009, Q8BP48, Q9D823, Q80YR4, Q3UIW5, Q5U4E2, P62983, Q6ZWU9, P61514, Q9QZR0	2304	104	21020	1.14041	1	1	0.947439
GOTERM_BP_DIRECT	GO:0140236~translation at presynapse	7	0.298762	0.72465	Q9D823, Q6ZWY3, P62983, Q6ZWU9, P61514	2290	64	20700	0.988674	1	1	0.978851
GOTERM_BP_DIRECT	GO:0140242~translation at postsynapse	7	0.298762	0.738518	Q9D823, Q6ZWY3, P62983, Q6ZWU9, P61514	2290	65	20700	0.973463	1	1	0.978851
GOTERM_CC_DIRECT	GO:0022627~cytosolic small ribosomal subunit	5	0.213402	0.846713	Q6ZWY3, P62274, P62983, Q6ZWU9	2304	53	21020	0.860685	1	1	0.947439
KEGG_PATHWAY	mmu03010:Ribosome	9	0.384123	0.95052	Q9D823, Q6ZWY3, P62274, P62983, Q9DCI9, Q6ZWU9, P61514	790	145	8909	0.699965	1	1	0.95052
GOTERM_CC_DIRECT	GO:0022625~cytosolic large ribosomal subunit	4	0.170721	0.974542	Q9D823, Q9ESX4, P61514	2304	63	21020	0.579255	1	1	0.974542
GOTERM_BP_DIRECT	GO:0042274~ribosomal small subunit biogenesis	5	0.213402	0.990738	Q8BW10, Q6ZWY3, P62983, Q6ZWU9	2290	88	20700	0.513597	1	1	0.990738
GOTERM_CC_DIRECT	GO:0005840~ribosome	11	0.469484	0.991736	Q9D823, Q6ZWY3, P62274, P28184, P62983, Q6ZWU9, O55042, P11531, P61514	2304	169	21020	0.593822	1	1	0.991736
GOTERM_BP_DIRECT	GO:0002181~cytoplasmic translation	6	0.256082	0.992852	Q9D823, P62274, Q3TIV5, P62983, P61514	2290	105	20700	0.516532	1	1	0.992852
GOTERM_BP_DIRECT	GO:0006412~translation	12	0.512164	0.996374	C3VD30, Q8CGC7, P40694, Q6ZWY3, P62274, Q9ER72, P62983, Q9DCI9, Q80SU3, Q6ZWU9, P61514	2290	192	20700	0.564956	1	1	0.996374
GOTERM_CC_DIRECT	GO:0032040~small-subunit processome	4	0.170721	0.996941	Q6ZWY3, P62983, Q6ZWU9	2304	86	21020	0.424338	1	1	0.996941
Annotation Cluster 84	Enrichment Score: 0.053081554424270316
Category	Term	Count	%	PValue	Genes	List Total	Pop Hits	Pop Total	Fold Enrichment	Bonferroni	Benjamini	FDR
GOTERM_BP_DIRECT	GO:0051028~mRNA transport	9	0.384123	0.597752	Q8CIC2, Q8CHP0, Q8BL97, Q9ERU9, Q7TN75, P22893, P70166, Q6PFX9, P23950	2290	75	20700	1.08472	1	1	0.978851
UP_KW_CELLULAR_COMPONENT	KW-0906~Nuclear pore complex	3	0.128041	0.941826	Q8CIC2, Q9ERU9, Q6PFX9	1962	40	17998	0.687997	1	1	0.941826
UP_KW_BIOLOGICAL_PROCESS	KW-0509~mRNA transport	8	0.341443	0.980418	Q8CIC2, Q8CHP0, Q8BL97, Q9ERU9, P22893, Q6NZF1, Q6PFX9, P23950	1562	92	11130	0.619607	1	1	0.980418
GOTERM_CC_DIRECT	GO:0005643~nuclear pore	4	0.170721	0.986411	E9Q3G8, Q8CIC2, Q9ERU9, Q6PFX9	2304	70	21020	0.521329	1	1	0.986411
UP_KW_BIOLOGICAL_PROCESS	KW-0811~Translocation	5	0.213402	0.996853	Q8CIC2, Q9ERU9, Q6PFX9, Q9WVA2, O54836	1562	78	11130	0.456762	1	1	0.996853
Annotation Cluster 85	Enrichment Score: 0.02267976408701081
Category	Term	Count	%	PValue	Genes	List Total	Pop Hits	Pop Total	Fold Enrichment	Bonferroni	Benjamini	FDR
GOTERM_BP_DIRECT	GO:0007596~blood coagulation	7	0.298762	0.924543	Q62226, Q7TQ95, Q9JHH6, P49698, Q9ESB3, Q769J6, Q8BTJ4	2290	86	20700	0.735757	1	1	0.978851
UP_KW_BIOLOGICAL_PROCESS	KW-0356~Hemostasis	4	0.170721	0.961649	Q9JHH6, Q9ESB3, Q769J6, Q8BTJ4	1562	45	11130	0.633376	1	1	0.961649
UP_KW_BIOLOGICAL_PROCESS	KW-0094~Blood coagulation	4	0.170721	0.961649	Q9JHH6, Q9ESB3, Q769J6, Q8BTJ4	1562	45	11130	0.633376	1	1	0.961649
Annotation Cluster 86	Enrichment Score: 0.013018458753106378
Category	Term	Count	%	PValue	Genes	List Total	Pop Hits	Pop Total	Fold Enrichment	Bonferroni	Benjamini	FDR
GOTERM_BP_DIRECT	GO:0051301~cell division	34	1.45113	0.926307	P97386, Q9CXS4, Q9JMD0, Q8VDQ8, Q6PFX9, Q9CZJ6, O88738, Q8BMN4, Q8CCE9, Q7TQD2, Q91VT1, Q8VID5, Q8VC56, Q60875, Q8BZH4, O70201, P70398, Q80YV2, Q9JIC3, Q810L3, Q9CPX9, Q4VC33, A2AQ14, P46737, Q99LG0, P16054, Q3TIX9, Q7TSG3, P52927, Q8CCB2, Q8C267, Q8CJ19, Q8R1N0, Q8K2W6, Q8C2S0	2290	371	20700	0.8284	1	1	0.978851
UP_KW_BIOLOGICAL_PROCESS	KW-0131~Cell cycle	76	3.2437	0.976002	P97386, P49025, Q9CXS4, Q69Z69, Q9JMD0, Q6PFX9, Q8CHW1, P70388, Q9QXV3, Q9CZJ6, Q4JK59, O88738, Q8VDF2, Q5DU02, O88898, Q571G4, Q8CCE9, P51949, Q91VT1, Q8VID5, Q9DAZ9, Q60875, Q8VD12, P97310, Q8BZH4, O70201, Q9JIC3, Q810L3, Q03267, P39689, Q63ZV0, A2AQ14, Q9WVM1, Q7TMI3, P46737, Q99LG0, Q3TIX9, P52927, P48754, A0A158SIS7, Q8C267, Q68G58, Q8CJ19, Q80TJ7, Q8K2W6, Q8C2S0, Q3UVI3, Q91W36, Q9WTZ8, Q8C…	1562	650	11130	0.833133	1	1	0.976002
UP_KW_BIOLOGICAL_PROCESS	KW-0498~Mitosis	29	1.23773	0.983295	P49025, Q9CXS4, Q9JMD0, Q8VDQ8, Q6PFX9, Q9CZJ6, O88738, Q8BMN4, Q8CCE9, Q7TQD2, Q91VT1, Q8VID5, Q8VC56, Q60875, O70201, P70398, Q80YV2, Q9JIC3, Q810L3, Q9CPX9, A2AQ14, P46737, Q99LG0, Q7TSG3, P52927, Q8CCB2, Q8C267, Q8R1N0, Q8K2W6, Q8C2S0	1562	280	11130	0.737996	1	1	0.983295
UP_KW_BIOLOGICAL_PROCESS	KW-0132~Cell division	38	1.62185	0.997784	P97386, P49025, Q9CXS4, Q9JMD0, Q8VDQ8, Q6PFX9, Q9CZJ6, O88738, Q8BMN4, Q8CCE9, Q7TQD2, Q91VT1, Q8VID5, Q9DAZ9, Q8VC56, Q60875, Q8BZH4, O70201, P70398, Q80YV2, Q9JIC3, Q810L3, Q9CPX9, Q4VC33, A2AQ14, Q9WVM1, P46737, Q99LG0, P16054, Q3TIX9, Q7TSG3, P52927, Q5DU37, Q8CCB2, Q8C267, Q8CJ19, Q8R1N0, Q8K2W6, Q8C2S0	1562	391	11130	0.692502	1	1	0.997784
Annotation Cluster 87	Enrichment Score: 0.012174163883957898
Category	Term	Count	%	PValue	Genes	List Total	Pop Hits	Pop Total	Fold Enrichment	Bonferroni	Benjamini	FDR
GOTERM_BP_DIRECT	GO:0006913~nucleocytoplasmic transport	5	0.213402	0.933808	E9Q3G8, Q8CIC2, Q9ERU9, O35598, E9Q1A5	2290	64	20700	0.706195	1	1	0.978851
GOTERM_CC_DIRECT	GO:0005643~nuclear pore	4	0.170721	0.986411	E9Q3G8, Q8CIC2, Q9ERU9, Q6PFX9	2304	70	21020	0.521329	1	1	0.986411
KEGG_PATHWAY	mmu03013:Nucleocytoplasmic transport	4	0.170721	0.998072	E9Q3G8, Q8CIC2, Q9EPU0, Q9ERU9	790	113	8909	0.399193	1	1	0.998072
Annotation Cluster 88	Enrichment Score: 0.0029130060983085584
Category	Term	Count	%	PValue	Genes	List Total	Pop Hits	Pop Total	Fold Enrichment	Bonferroni	Benjamini	FDR
GOTERM_BP_DIRECT	GO:0006633~fatty acid biosynthetic process	4	0.170721	0.975883	Q5MPP0, P13516, P48754, Q9Z0Y9	2290	63	20700	0.573924	1	1	0.978851
UP_KW_BIOLOGICAL_PROCESS	KW-0275~Fatty acid biosynthesis	3	0.128041	0.99759	Q5MPP0, P13516, P48754	1562	55	11130	0.388663	1	1	0.99759
UP_KW_BIOLOGICAL_PROCESS	KW-0276~Fatty acid metabolism	7	0.298762	0.999996	Q5MPP0, Q8BL86, Q8BQS5, Q91VH1, P13516, P48754, Q8VEB4	1562	158	11130	0.315686	1	1	0.999996
UP_KW_BIOLOGICAL_PROCESS	KW-0444~Lipid biosynthesis	3	0.128041	1	Q5MPP0, P13516, P48754	1562	170	11130	0.125744	1	1	1
Annotation Cluster 89	Enrichment Score: 8.812606770269253E-7
Category	Term	Count	%	PValue	Genes	List Total	Pop Hits	Pop Total	Fold Enrichment	Bonferroni	Benjamini	FDR
GOTERM_CC_DIRECT	GO:0031514~motile cilium	4	0.170721	0.999994	O88839, Q61481, Q64442, Q0VGT2	2304	148	21020	0.246575	1	1	0.999994
UP_KW_CELLULAR_COMPONENT	KW-0282~Flagellum	3	0.128041	1	O88839, Q61481, Q64442	1962	211	17998	0.130426	1	1	1
UP_KW_CELLULAR_COMPONENT	KW-0969~Cilium	9	0.384123	1	O88839, Q499E4, Q3UEI1, Q61602, Q61481, Q64442, Q0VGT2, Q3TPE9, Q8BMD2	1962	370	17998	0.223134	1	1	1
Annotation Cluster 90	Enrichment Score: 2.4246567655350255E-12
Category	Term	Count	%	PValue	Genes	List Total	Pop Hits	Pop Total	Fold Enrichment	Bonferroni	Benjamini	FDR
GOTERM_CC_DIRECT	GO:0005576~extracellular region	108	4.60948	1	Q9R0X2, P59509, E9PX39, Q8R4K8, P97467, P34960, P18761, Q8K3F2, Q05722, Q02853, Q9ESB3, A1A547, Q04519, Q9EPL5, Q9EPL6, Q64438, Q9D2L5, A0A0M6L0J6, P31725, Q8VCT3, Q9R001, Q61847, P59511, Q9JHE3, Q4VC17, P41245, P12032, Q9WVM6, Q62381, Q0VB07, Q6DYE8, Q9CYK2, P57748, Q62226, Q60841, E9Q4D1, P07724, Q7TN16, Q8VCS0, O70354, Q9WTR0, Q99N23, O54782, P23927, E9Q287, P57110, P09470, P06880, D3Z1A5, Q61…	2304	1679	21020	0.586845	1	1	1
UP_KW_CELLULAR_COMPONENT	KW-0964~Secreted	122	5.207	1	Q9R0X2, O70138, P59509, E9PX39, Q8R4K8, E9PUN6, P34960, P18761, Q8K3F2, Q05722, Q02853, P39061, Q9ESB3, A1A547, Q04519, Q9EPL5, Q9EPL6, Q64438, Q9D2L5, A0A0M6L0J6, P31725, Q8VCT3, Q9R001, Q61847, P59511, Q9JHE3, Q4VC17, P12023, P41245, P12032, Q9WVM6, Q62381, Q0VB07, Q6DYE8, Q9CYK2, P06797, P57748, Q60841, E9Q4D1, P07724, Q7TN16, Q8VCS0, O70354, Q99N23, O54782, P23927, E9Q287, P57110, P09470, P06…	1962	1848	17998	0.605596	1	1	1
GOTERM_CC_DIRECT	GO:0005615~extracellular space	114	4.86556	1	P10518, O70138, Q8R4K8, E9PUN6, P97467, P34960, P18761, Q3U435, Q05722, Q02853, P39061, Q04519, Q9EPL5, Q64438, A0A0M6L0J6, P31725, Q8VCT3, Q9R001, P59511, P03958, Q9JHE3, P12023, P41245, P12032, Q9WVM6, Q62381, O54732, P06797, Q62226, Q60841, P07724, P29477, Q9WTR0, P97449, O88839, E9Q287, P09470, O88676, P06880, P25785, Q5SVL9, O89001, Q8R0I0, Q9R0S2, P31428, P06802, Q8R4H4, Q9R0S3, P70158, Q76…	2304	1768	21020	0.588265	1	1	1
Annotation Cluster 91	Enrichment Score: -0.0
Category	Term	Count	%	PValue	Genes	List Total	Pop Hits	Pop Total	Fold Enrichment	Bonferroni	Benjamini	FDR
GOTERM_CC_DIRECT	GO:0005886~plasma membrane	324	13.8284	1	Q9CZW6, Q6P9R4, Q6ZPR4, P97467, O35253, Q9WVT6, P70669, Q6NZH9, Q80U04, Q7TPH6, P63328, Q9Z1S3, Q04519, Q99PP9, Q8BL86, P03958, Q80UP3, B1AXB9, Q9QWY8, Q7TNC8, Q8BQS5, O35598, Q8R2V5, Q9JJ00, Q8K1Y2, P63330, Q8CJ19, Q6DYE8, P06797, Q9CQ26, O70237, P97441, Q7TN16, Q923J1, Q63959, Q9ET26, P62818, Q9WTR0, P97447, P97449, Q8VDM1, Q99M87, Q91XF4, Q03526, O35149, P00329, P09470, P06880, Q9WVF7, O88673,…	2304	5937	21020	0.497884	1	1	1
UP_KW_CELLULAR_COMPONENT	KW-0472~Membrane	494	21.0841	1	Q922J3, Q6P9R4, P97467, Q9D241, Q5KU39, Q80U04, P63328, Q9Z1S3, Q3U827, P31725, Q3TZ87, Q80Y74, Q80UP3, Q9QWY8, P15388, Q8BQS5, O35598, Q9JJ00, Q8K1Y2, A6H5Y3, Q7TQ95, P06797, Q8R1C0, Q91V17, Q91X58, Q9CQ26, P97441, Q923J1, Q7TN16, Q9Z1T6, Q9Z2V6, Q61097, Q80YW5, P97449, Q3TXX3, Q8JZK6, Q8BMJ7, O35149, E9QAF5, Q9CYB0, Q91X51, Q8K296, A2CI98, Q64018, O89084, O70585, E9PUQ8, Q8R1B0, Q62074, Q8R4H9,…	1962	8864	17998	0.511237	1	1	1
UP_KW_CELLULAR_COMPONENT	KW-1003~Cell membrane	202	8.62143	1	Q1XH17, Q6P9R4, Q6ZPR4, P70669, Q6NZH9, Q80U04, P63328, Q9Z1S3, Q8BL86, P31725, P03958, Q80UP3, P15388, Q7TNC8, Q8BQS5, O35598, Q8R2V5, Q9JJ00, Q6DYE8, P06797, Q7TN16, Q923J1, Q63959, Q9WTR0, Q61097, P97449, Q99M87, Q91XF4, Q3TXX3, P09470, A2CI98, Q8BGN3, Q80ZI2, Q64018, Q61545, O70585, E9PUQ8, Q8R1B0, Q5U431, P70313, Q91XE4, O88427, P35991, Q9QZ03, P09242, Q80Y56, D3YXJ0, E9Q6R7, P22682, Q9QUG9,…	1962	4432	17998	0.418097	1	1	1

## Sheet: H. sapiens
Annotation Cluster 1	Enrichment Score: 283.86303520609516
Category	Term	Count	%	PValue	Genes	List Total	Pop Hits	Pop Total	Fold Enrichment	Bonferroni	Benjamini	FDR
UP_KW_BIOLOGICAL_PROCESS	KW-0804~Transcription	1061	41.9368	1.18815e-298	Q9UKT9, Q9UL59, Q9UL58, Q6NX49, Q6NX45, Q8NDW4, H0YL38, Q9H963, Q6B0I6, Q8TDD2, P84022, Q92731, Q08AN1, Q9H0D6, Q12830, Q9UL68, Q9H0D2, P30876, Q8NFZ5, Q8IYN0, Q9NQV6, Q8WXB4, Q9NQV7, Q9NQV8, P0CJ79, P0CJ78, Q96N38, P37275, O15409, Q8NC26, Q8IYM9, Q96MR9, Q6ZRF7, Q9UKV0, Q96EB6, O75925, Q9H707, Q9NR83, Q9BYE7, Q99592, Q8NE65, P13056, Q96KM6, Q6AHZ1, Q96N22, Q8N680, A8MXY4, Q96GE5, O75928, Q6IQ32,…	1865	2484	11403	2.61158	1.44954e-296	1.44954e-296	1.44954e-296
UP_KW_CELLULAR_COMPONENT	KW-0539~Nucleus	1557	61.5415	6.0671e-298	Q9UKT9, Q9UL59, Q9UL58, Q8NDW4, H0YL38, Q96MT3, Q9H963, Q6B0I6, Q9H0D6, Q12830, Q9UL68, P30876, Q9H0D2, Q8WXB4, P0CJ79, P0CJ78, Q96N38, O15409, Q96MR9, Q6PJT7, Q9UKV0, Q96EB6, O75925, P27694, Q9H8S9, A6NLU0, Q9BYE7, Q99592, Q8WXA3, Q99590, Q9BQ52, Q8NE65, P13056, Q96N22, O75928, P26358, Q6NUN9, A0A6Q8PFL9, Q86T96, Q5BKZ1, Q96N20, P86452, P26368, Q0VGE8, Q96N95, Q9H4Q4, Q8NA42, Q06587, Q9H4Q3, P51…	2286	5884	17801	2.06055	2.85154e-296	2.91221e-296	2.66953e-296
UP_KW_BIOLOGICAL_PROCESS	KW-0805~Transcription regulation	1042	41.1858	9.755e-296	Q9UKT9, Q9UL59, Q9UL58, Q6NX49, Q6NX45, Q8NDW4, H0YL38, Q9H963, Q6B0I6, Q8TDD2, P84022, Q92731, Q08AN1, Q9H0D6, Q12830, Q9UL68, Q9H0D2, Q8NFZ5, Q8IYN0, Q9NQV6, Q8WXB4, Q9NQV7, Q9NQV8, P0CJ79, P0CJ78, Q96N38, P37275, O15409, Q8NC26, Q8IYM9, Q96MR9, Q6ZRF7, Q9UKV0, Q96EB6, O75925, Q9H707, Q9NR83, Q9BYE7, Q99592, Q8NE65, P13056, Q96KM6, Q6AHZ1, Q96N22, Q8N680, A8MXY4, Q96GE5, O75928, Q6IQ32, Q17R98,…	1865	2416	11403	2.63701	1.19011e-293	5.95055e-294	5.95055e-294
GOTERM_BP_DIRECT	GO:0006357~regulation of transcription by RNA polymerase II	780	30.83	3.7976e-267	Q9UKT9, Q9UL58, Q6NX49, Q6NX45, Q8NDW4, Q8TDD2, P84022, O00151, Q92731, Q08AN1, Q12830, Q9UL68, Q9H0D2, Q8NFZ5, Q8IYN0, Q8WXB4, P0CJ79, P0CJ78, Q96N38, P37275, O15409, Q8NC26, Q96MR9, O75925, Q9H707, Q9NR83, Q9BYE7, Q99592, P13056, Q6AHZ1, Q96N22, A8MXY4, Q96GE5, O75928, Q6IQ32, A6NFI3, Q9NQX6, Q9H930, Q96N20, Q9HCG1, P86452, Q9Y467, Q08ER8, Q0VGE8, Q96N95, Q8NA42, Q8TDI0, Q49AA0, P51786, Q8IX07,…	2415	1709	18057	3.41257	1.93108e-263	1.9307e-263	1.89576e-263
GOTERM_CC_DIRECT	GO:0005634~nucleus	1554	61.4229	1.81232e-263	Q9UKT9, Q9UL59, Q9UL58, Q8NDW4, H0YL38, Q96MT3, Q9H963, Q6B0I6, Q9H0D6, Q12830, Q9UL68, P30876, Q9H0D2, Q8WXB4, P0CJ79, P0CJ78, Q96N38, O15409, Q96MR9, Q6PJT7, Q9UKV0, Q96EB6, O75925, P27694, Q9H8S9, A6NLU0, Q9BYE7, Q99592, Q8WXA3, Q9BQ52, Q8NE65, Q96N22, Q99584, O75928, P26358, Q6NUN9, A0A6Q8PFL9, Q5BKZ1, Q9H930, Q96N20, P86452, Q9UPA5, P26368, Q0VGE8, Q96N95, Q9H4Q4, Q8NA42, Q06587, Q9H4Q3, P51…	2445	6152	19339	1.99797	1.33387e-260	1.33387e-260	1.28494e-260
Annotation Cluster 2	Enrichment Score: 9.77797307836277
Category	Term	Count	%	PValue	Genes	List Total	Pop Hits	Pop Total	Fold Enrichment	Bonferroni	Benjamini	FDR
GOTERM_BP_DIRECT	GO:0030574~collagen catabolic process	28	1.10672	1.16723e-14	O75900, Q9H306, O95450, P14780, Q99542, O60882, P22894, Q9NRE1, P45452, Q9NPA2, Q8WXS8, P09238, P09237, Q9Y5R2, P07711, O15072, Q13444, Q8N119, P50281, Q9H239, P03956, P51511, P39900, P51512, P24347, P08253, P08254, Q9ULZ9	2415	41	18057	5.10626	5.92776e-11	3.70888e-12	3.64176e-12
UP_KW_BIOLOGICAL_PROCESS	KW-0177~Collagen degradation	16	0.632411	7.5434e-10	Q13444, Q9H306, P03956, O95450, P51512, P14780, Q99542, P24347, Q9NRE1, P22894, P45452, P08253, P08254, Q8WXS8, P09238, P09237	1865	18	11403	5.43485	9.20295e-08	1.84059e-08	1.84059e-08
GOTERM_BP_DIRECT	GO:0022617~extracellular matrix disassembly	21	0.83004	5.2645e-07	P78325, Q13444, P50281, O14672, P03956, P51511, P39900, O75173, Q9Y5K2, Q8TE58, P14780, Q9UNA0, Q99542, O60882, P24347, P22894, P45452, P08253, P08254, P09238, P09237	2415	46	18057	3.41342	0.00267342	5.94771e-05	5.84008e-05
Annotation Cluster 3	Enrichment Score: 6.42489941398303
Category	Term	Count	%	PValue	Genes	List Total	Pop Hits	Pop Total	Fold Enrichment	Bonferroni	Benjamini	FDR
GOTERM_BP_DIRECT	GO:0030574~collagen catabolic process	28	1.10672	1.16723e-14	O75900, Q9H306, O95450, P14780, Q99542, O60882, P22894, Q9NRE1, P45452, Q9NPA2, Q8WXS8, P09238, P09237, Q9Y5R2, P07711, O15072, Q13444, Q8N119, P50281, Q9H239, P03956, P51511, P39900, P51512, P24347, P08253, P08254, Q9ULZ9	2415	41	18057	5.10626	5.92776e-11	3.70888e-12	3.64176e-12
GOTERM_BP_DIRECT	GO:0030198~extracellular matrix organization	48	1.89723	1.88393e-07	Q9UKP5, Q9UKP4, O75900, Q9H306, Q8TE60, Q9UP79, Q9Y466, Q9H324, O95450, Q9P2N4, P14780, Q99542, O60882, P22894, Q9NRE1, P39060, P45452, Q9NPA2, Q8WXS8, P09238, P09237, P51693, Q9Y5R2, Q9C0K1, O15072, Q8N119, Q76LX8, P50281, Q9H239, P03956, Q8TE59, P59510, Q9UHI8, P51511, Q8TE56, Q8TE57, P39900, O75173, Q8TE58, P51512, Q9UNA0, P20849, P58397, P24347, P08253, P08254, P05067, Q9ULZ9	2415	164	18057	2.1884	0.000957521	2.28046e-05	2.23919e-05
GOTERM_CC_DIRECT	GO:0031012~extracellular matrix	50	1.97628	6.71753e-05	Q9UKP5, Q9UKP4, O75900, Q8TE60, Q9H324, P78509, Q9P2N4, O60882, P22894, P45452, Q8WXS8, Q99727, P01033, Q9Y5R2, Q9H239, P03956, Q8TE59, P59510, P51511, Q8TE56, O75173, Q8TE57, Q8TE58, P51512, P16035, P58397, P08253, P05186, P08254, Q14623, Q9H306, Q9UP79, O95450, P49916, P14780, Q99542, Q9NRE1, Q9NPA2, P09238, P09237, O15072, Q8N119, Q76LX8, P50281, Q9UHI8, P35625, P39900, Q9UNA0, P24347, Q9ULZ9	2445	223	19339	1.77346	0.0482403	0.00235433	0.00226796
UP_KW_CELLULAR_COMPONENT	KW-0272~Extracellular matrix	44	1.73913	0.135198	Q9UKP5, Q9UKP4, Q8TE60, Q9UP79, Q9H324, P78509, O95450, Q9P2N4, P14780, Q99542, O60882, P22894, Q9NRE1, P39060, P45452, Q9NPA2, Q8WXS8, P09238, P09237, Q9Y5R2, O15072, Q9H239, P03956, Q8TE59, P59510, Q9UHI8, P35625, Q8TE56, Q8TE57, P13497, P39900, O75173, Q8TE58, P51512, Q9UNA0, P20849, P58397, Q66K79, Q8N4T0, P24347, P08253, P08254, Q9ULZ9, P27797	2286	283	17801	1.21069	0.998916	0.721057	0.660969
Annotation Cluster 4	Enrichment Score: 6.347797292856687
Category	Term	Count	%	PValue	Genes	List Total	Pop Hits	Pop Total	Fold Enrichment	Bonferroni	Benjamini	FDR
UP_KW_BIOLOGICAL_PROCESS	KW-0864~Zinc transport	24	0.948617	1.45494e-17	Q6XR72, Q96H72, Q9C0K1, Q13433, Q8IWU4, Q8NEW0, Q9NP94, Q504Y0, Q9Y6M5, Q9ULF5, Q8TAD4, Q9BRY0, Q9NUM3, Q9NY26, Q6PML9, Q9BRI3, Q6NXT4, Q15043, O14863, Q99726, Q92504, Q8N1S5, Q6ZMH5, Q6P5W5	1865	24	11403	6.11421	1.77503e-15	4.43756e-16	4.43756e-16
GOTERM_BP_DIRECT	GO:0071577~zinc ion transmembrane transport	24	0.948617	7.20617e-17	Q6XR72, Q96H72, Q9C0K1, Q13433, Q8IWU4, Q9NP94, Q9Y6M5, P49281, Q9ULF5, Q8TAD4, Q9BRY0, Q9NUM3, Q96QT4, Q9NY26, Q6PML9, Q9BRI3, Q6NXT4, Q15043, O14863, Q99726, Q92504, Q8N1S5, Q6ZMH5, Q6P5W5	2415	27	18057	6.64624	5.64548e-13	2.81817e-14	2.76717e-14
GOTERM_BP_DIRECT	GO:0006829~zinc ion transport	17	0.671937	1.48302e-13	Q96H72, Q9C0K1, Q13433, Q8IWU4, Q9NP94, Q504Y0, Q9Y6M5, Q9ULF5, Q8TAD4, Q96QT4, Q6PML9, Q6NXT4, Q15043, P25713, Q92504, Q6ZMH5, Q6P5W5	2415	17	18057	7.47702	7.54237e-10	3.76983e-11	3.70161e-11
GOTERM_BP_DIRECT	GO:0071578~zinc ion import across plasma membrane	10	0.395257	1.18502e-07	Q8TAD4, Q9C0K1, Q13433, Q8IWU4, Q504Y0, Q15043, Q8N1S5, Q9ULF5, Q6ZMH5, Q6P5W5	2415	10	18057	7.47702	0.000602399	1.46942e-05	1.44283e-05
GOTERM_BP_DIRECT	GO:0030003~intracellular monoatomic cation homeostasis	9	0.355731	0.00047702	Q9C0K1, Q13433, Q504Y0, Q15043, P25713, Q9NQ11, Q9ULF5, Q6ZMH5, Q6P5W5	2415	16	18057	4.20582	0.91163	0.0263605	0.0258835
GOTERM_BP_DIRECT	GO:0015701~bicarbonate transport	9	0.355731	0.112183	P22748, Q9C0K1, Q13433, Q504Y0, Q15043, Q2Y0W8, Q9ULF5, Q6ZMH5, Q6P5W5	2415	37	18057	1.81873	1	1	0.982097
KEGG_PATHWAY	hsa05012:Parkinson disease	25	0.988142	0.775544	Q96H72, Q13433, Q14643, Q504Y0, P04637, P49281, Q9ULF5, O00487, Q9NUM3, Q9NY26, Q14571, Q15043, P62979, O60260, Q8N1S5, Q14573, P00441, P10606, Q9C0K1, Q9NP94, P37840, Q9BRY0, Q92504, Q6P5W5, Q6ZMH5	822	270	8139	0.916802	1	1	0.942492
UP_KW_BIOLOGICAL_PROCESS	KW-0050~Antiport	10	0.395257	0.969026	Q6XR72, Q8TAD4, Q8IWU4, Q9Y6M5, Q6PML9, Q9BRI3, Q6NXT4, O14863, Q2Y0W8, Q99726	1865	90	11403	0.679357	1	1	1
UP_KW_BIOLOGICAL_PROCESS	KW-0406~Ion transport	52	2.05534	1	Q6XR72, Q13433, Q14643, Q99571, Q99572, Q9ULF5, Q5JUK3, Q9NUM3, Q14571, Q9BRI3, O14863, Q99726, Q9NSA2, Q14573, Q9H0H5, Q9BX84, Q9C0K1, Q12879, Q9BRY0, Q5W0U4, Q6P5W5, Q6ZMH5, Q96H72, Q401N2, Q8IWU4, Q8NEW0, Q504Y0, Q9UK17, Q9Y6M5, P49281, A8K7I4, Q8TAD4, O95180, Q03721, Q9NY26, Q15043, Q2Y0W8, Q8N1S5, P48547, Q13224, Q9NP94, O75311, Q96PR1, P23416, Q96QT4, Q9NZV8, Q6PML9, Q9UQC9, Q6NXT4, P23415,…	1865	644	11403	0.493694	1	1	1
Annotation Cluster 5	Enrichment Score: 5.719985353806255
Category	Term	Count	%	PValue	Genes	List Total	Pop Hits	Pop Total	Fold Enrichment	Bonferroni	Benjamini	FDR
GOTERM_BP_DIRECT	GO:0006882~intracellular zinc ion homeostasis	26	1.02767	5.97951e-15	Q6XR72, Q96H72, P04731, Q13433, P04732, P04733, Q8IWU4, Q8NEW0, Q9Y6M5, Q9ULF5, P13640, Q8TAD4, Q93083, Q9NUM3, Q15043, Q9BRI3, Q9C0K1, P07438, Q8N339, P80297, P80294, Q9NQ11, Q6PML9, P25713, Q92504, Q6P5W5, P02795	2415	35	18057	5.55436	3.04856e-11	2.02665e-12	1.98998e-12
GOTERM_BP_DIRECT	GO:0071294~cellular response to zinc ion	17	0.671937	2.52201e-09	P04731, P04732, P07438, P04733, Q8N339, P80297, Q99571, Q5TYW1, P80294, Q9NQ11, P13640, Q93083, P23416, P23415, P25713, Q14872, P09874, P02795	2415	24	18057	5.29622	1.28243e-05	4.1361e-07	4.06125e-07
GOTERM_BP_DIRECT	GO:0045926~negative regulation of growth	11	0.434783	2.80794e-05	P04731, P04732, Q8N339, Q93083, P07438, P04733, P80297, P80294, Q9UNL4, P02795, P13640, Q8WYH8	2415	18	18057	4.56929	0.13306	0.00216297	0.00212383
GOTERM_BP_DIRECT	GO:0010273~detoxification of copper ion	10	0.395257	6.32353e-05	P04731, P04732, Q8N339, Q93083, P07438, P04733, P80297, P80294, P25713, P02795, P13640	2415	16	18057	4.67314	0.274984	0.004528	0.00444607
GOTERM_BP_DIRECT	GO:0071280~cellular response to copper ion	11	0.434783	0.000860822	P04731, P04732, Q8N339, Q93083, P07438, P04733, P80297, P80294, P25713, P37840, P02795, P13640	2415	25	18057	3.28989	0.987464	0.0446573	0.0438492
GOTERM_BP_DIRECT	GO:0071276~cellular response to cadmium ion	10	0.395257	0.00187302	P04731, P04732, Q8N339, Q93083, P07438, P04733, P80297, P80294, P25713, P02795, P13640	2415	23	18057	3.25088	0.999928	0.0857878	0.0842354
KEGG_PATHWAY	hsa04978:Mineral absorption	15	0.592885	0.00211293	Q9BX84, P04731, P04732, P07438, P04733, Q8N339, P80297, Q9Y6M5, P80294, P49281, P11473, P13640, Q93083, Q96QT4, Q6P5W5, P02795	822	60	8139	2.47536	0.485296	0.038093	0.035788
Annotation Cluster 6	Enrichment Score: 5.655377335692004
Category	Term	Count	%	PValue	Genes	List Total	Pop Hits	Pop Total	Fold Enrichment	Bonferroni	Benjamini	FDR
GOTERM_BP_DIRECT	GO:0046596~regulation of viral entry into host cell	15	0.592885	2.5762e-10	O00635, Q14258, F8VTS6, O75678, O75679, Q6AZZ1, A6NLU0, O75677, Q9C030, P19474, Q9C035, Q9BYJ4, Q8IYM9, Q9BVG3, Q8NG06	2415	17	18057	6.59737	1.31e-06	5.23896e-08	5.14416e-08
GOTERM_BP_DIRECT	GO:0010508~positive regulation of autophagy	30	1.18577	1.1228e-06	Q15139, F8VTS6, Q6AZZ1, A6NLU0, Q5D1E8, Q9C030, P19474, Q9Y2K6, P36406, Q96CV9, Q9C035, Q6PJ69, Q92993, O15553, Q13464, Q13049, O00635, Q13501, Q9BYW2, Q8N8N0, Q5T4S7, O75678, O75679, O75677, Q96S99, Q9BYJ4, Q8IYM9, Q8NG06, Q9UJV3, Q9BZR9	2415	86	18057	2.60826	0.00569318	0.000114167	0.000112101
GOTERM_BP_DIRECT	GO:0032880~regulation of protein localization	20	0.790514	0.0373753	O00635, Q9Y577, Q8IYY4, Q14258, F8VTS6, Q7Z4K8, O75678, O75679, Q6AZZ1, A6NLU0, O75677, Q9C030, P19474, Q6ZTA4, Q9C035, O75592, Q9BYJ4, Q8IYM9, Q8NG06, P09874	2415	93	18057	1.60796	1	0.859801	0.844243
Annotation Cluster 7	Enrichment Score: 5.077839599439082
Category	Term	Count	%	PValue	Genes	List Total	Pop Hits	Pop Total	Fold Enrichment	Bonferroni	Benjamini	FDR
GOTERM_BP_DIRECT	GO:0045869~negative regulation of single stranded viral RNA replication via double stranded DNA intermediate	10	0.395257	5.73697e-07	P31941, Q9UH17, Q9HC16, P52926, Q9GZX7, Q9NRW3, Q6NTF7, Q96AK3, Q13263, Q8IUX4	2415	11	18057	6.79729	0.002913	6.34059e-05	6.22585e-05
GOTERM_BP_DIRECT	GO:0070383~DNA cytosine deamination	9	0.355731	8.0137e-07	Q9BWV3, P31941, Q9UH17, Q9HC16, Q9GZX7, Q9NRW3, Q6NTF7, Q96AK3, Q8IUX4	2415	9	18057	7.47702	0.00406668	8.66843e-05	8.51157e-05
GOTERM_BP_DIRECT	GO:0010526~transposable element silencing	12	0.474308	1.35718e-06	P31941, Q9NRC8, Q68DY1, Q05481, Q9UH17, Q8N6T7, Q9HC16, Q8IWV8, Q9NRW3, Q6NTF7, P35789, Q8IUX4	2415	17	18057	5.2779	0.00687752	0.000130187	0.000127831
GOTERM_BP_DIRECT	GO:0016554~cytidine to uridine editing	10	0.395257	2.02031e-06	P31941, Q9UH17, Q9HC16, Q9Y235, Q9GZX7, Q9NRW3, Q6NTF7, P41238, Q96AK3, Q8IUX4	2415	12	18057	6.23085	0.0102207	0.00018675	0.000183371
GOTERM_BP_DIRECT	GO:0044355~clearance of foreign intracellular DNA	6	0.237154	0.000226909	P31941, Q9UH17, Q9NRW3, Q6NTF7, Q96AK3, Q8IUX4	2415	6	18057	7.47702	0.684615	0.0135718	0.0133262
KEGG_PATHWAY	hsa03250:Viral life cycle - HIV-1	16	0.632411	0.00119272	P49792, P31941, Q9UH17, Q09472, P49790, Q9NRW3, Q6NTF7, Q9C035, Q96AK3, Q92793, P63272, Q9HC16, P01730, O14964, Q9Y3Z3, Q8IUX4	822	63	8139	2.51466	0.312531	0.0267364	0.0251186
Annotation Cluster 8	Enrichment Score: 4.747090307243512
Category	Term	Count	%	PValue	Genes	List Total	Pop Hits	Pop Total	Fold Enrichment	Bonferroni	Benjamini	FDR
GOTERM_CC_DIRECT	GO:0016581~NuRD complex	12	0.474308	1.74127e-06	Q12873, Q9H4A9, Q92769, Q9BTC8, O94776, Q13547, Q14839, Q86YP4, Q8TDI0, Q9UBB5, Q8WXI9, Q13330	2445	18	19339	5.27307	0.00128076	0.000106798	0.00010288
GOTERM_BP_DIRECT	GO:2000736~regulation of stem cell differentiation	12	0.474308	2.30737e-05	Q12873, Q92769, Q9BTC8, Q9Y4C1, Q6GMV2, O94776, Q13547, Q14839, Q86YP4, Q9H3R0, Q8WXI9, Q13330	2415	21	18057	4.27258	0.110709	0.00180471	0.00177206
GOTERM_BP_DIRECT	GO:0042659~regulation of cell fate specification	9	0.355731	0.000142806	Q12873, Q92769, Q9BTC8, O94776, Q13547, Q14839, Q86YP4, Q8WXI9, Q13330	2415	14	18057	4.80665	0.516266	0.00942891	0.00925828
Annotation Cluster 9	Enrichment Score: 4.5907431054313195
Category	Term	Count	%	PValue	Genes	List Total	Pop Hits	Pop Total	Fold Enrichment	Bonferroni	Benjamini	FDR
GOTERM_BP_DIRECT	GO:0045087~innate immune response	140	5.5336	1.12509e-13	Q9NUD5, Q9BYX4, Q15139, Q96A37, Q13114, Q9C037, P55265, Q9C030, Q9NRW3, A0A3B3IT33, Q9BRZ2, Q9C035, Q9Y4K3, Q9HC16, Q9NW08, Q9BZY9, A6NK02, Q9Y3Z3, Q92974, Q86UV7, A0A7P0TB70, Q86UV6, P06702, O43164, Q6ZMU5, Q8IWR1, Q9C029, Q6NTF7, O60858, Q96F44, Q96AK3, Q86XT4, Q86VP1, Q96S55, Q8N7C3, Q96GF1, A6NGJ6, Q8IYM9, Q9BSJ1, Q9Y2Y1, P05067, Q8IWZ4, Q9BYV2, Q96DX7, P78563, Q9BYV6, Q5EBN2, A6NLU0, Q9C019,…	2415	561	18057	1.86592	5.71888e-10	3.01051e-11	2.95603e-11
UP_KW_BIOLOGICAL_PROCESS	KW-0399~Innate immunity	79	3.12253	0.15017	Q9BYX4, Q9NUD5, Q15139, Q96A37, Q9Y2K1, Q9UH17, Q9C037, O75626, P55265, Q9NRW3, Q9BRZ2, Q9C035, Q06187, Q6PJ69, Q9HC16, Q9NW08, Q96RI1, O15553, Q9BZY9, Q14134, Q9Y3Z3, Q92974, A0A7P0TB70, O00635, Q9BYW2, P06702, Q14258, Q6NTF7, O60858, Q96AK3, Q86VP1, Q96S55, Q96GF1, Q7Z2W4, Q92485, Q14142, P08254, Q9Y2Y1, A7MCY6, Q96C10, Q14149, Q8IV20, P78563, P05109, Q8IZ20, P29590, P36406, Q96CV9, Q9BUZ4, O14…	1865	427	11403	1.1312	1	1	1
UP_KW_BIOLOGICAL_PROCESS	KW-0391~Immunity	104	4.11067	0.999999	Q9NUD5, Q9BYX4, Q15139, Q96A37, Q13114, Q9C037, P55265, Q9NRW3, Q9BRZ2, Q9C035, Q9Y4K3, Q04759, Q9HC16, Q9NW08, Q9BZY9, Q9Y3Z3, Q92974, A0A7P0TB70, Q9BYW2, Q7Z7L1, P06702, Q6NTF7, O60858, Q63HN8, Q96AK3, Q86VP1, Q96S55, Q96GF1, Q9Y2Y1, A7MCY6, Q8TCQ1, P78563, P29590, Q96CV9, Q8IXJ6, Q9BVG3, Q6ZMZ0, Q8IUD6, P42680, Q9NZ08, P09874, Q6P179, Q8TDB6, P31941, P80511, O43823, P15516, Q9H257, Q96EQ8, Q02…	1865	933	11403	0.681541	1	1	1
Annotation Cluster 10	Enrichment Score: 4.103659522062287
Category	Term	Count	%	PValue	Genes	List Total	Pop Hits	Pop Total	Fold Enrichment	Bonferroni	Benjamini	FDR
GOTERM_BP_DIRECT	GO:0000731~DNA synthesis involved in DNA repair	18	0.711462	2.78986e-08	Q9QC07, Q9BXR3, P28340, Q07864, A0AAQ5BHU3, Q7LDI9, Q9UQG0, P10266, P63133, Q96S55, P62684, P63135, P62685, P63136, P63130, Q14191, P63132, P87889, P09884, Q9WJR5, Q9Y253, P63126, P63128, Q96EB6	2415	30	18057	4.48621	0.000141854	3.9399e-06	3.8686e-06
GOTERM_BP_DIRECT	GO:0075523~viral translational frameshifting	15	0.592885	6.25736e-08	Q9QC07, Q9BXR3, Q9HDB9, Q7LDI9, Q9UQG0, P10266, P63133, P62683, P63145, P62684, Q86TG7, P63135, P62685, P63136, P63130, P63132, P87889, Q9WJR5, P63126, P63128	2415	22	18057	5.09797	0.000318136	8.15703e-06	8.00942e-06
UP_KW_BIOLOGICAL_PROCESS	KW-0229~DNA integration	11	0.434783	1.25125e-07	Q9H5L6, Q9BXR3, A0AAQ5BHU3, Q7LDI9, Q9UQG0, P10266, P63133, P62684, P63135, P62685, P63136, P63130, P63132, P87889, Q9WJR5, P63126, P63128	1865	11	11403	6.11421	1.52651e-05	2.54421e-06	2.54421e-06
GOTERM_BP_DIRECT	GO:0015074~DNA integration	13	0.513834	1.40912e-06	Q9QC07, Q9H5L6, Q9BXR3, Q53H47, A0AAQ5BHU3, Q7LDI9, Q9UQG0, P10266, P63133, P62684, P63135, P62685, P63136, P63130, P63132, P87889, Q9WJR5, P63126, P63128	2415	20	18057	4.86006	0.00713977	0.000132666	0.000130265
GOTERM_BP_DIRECT	GO:0006261~DNA-templated DNA replication	17	0.671937	0.000137777	Q9QC07, P27694, Q9BXR3, P28340, Q07864, A0AAQ5BHU3, Q7LDI9, Q9UQG0, P10266, P63133, Q96S55, P62684, Q9NRL2, P63135, P62685, P63136, P63130, P63132, O60673, P87889, Q9WJR5, P63126, P63128	2415	45	18057	2.82465	0.503736	0.00942052	0.00925005
UP_KW_CELLULAR_COMPONENT	KW-0261~Viral envelope protein	12	0.474308	0.000184325	Q9QC07, Q9BXR3, Q9HDB9, Q7LDI9, P63133, P62683, P63145, P62684, P63135, P62685, P63136, P63130, P63132, Q9WJR5, P63126, P63128	2286	26	17801	3.59398	0.00862667	0.00294921	0.00270344
UP_KW_CELLULAR_COMPONENT	KW-0946~Virion	12	0.474308	0.000275149	Q9QC07, Q9BXR3, Q9HDB9, Q7LDI9, P63133, P62683, P63145, P62684, P63135, P62685, P63136, P63130, P63132, Q9WJR5, P63126, P63128	2286	27	17801	3.46087	0.0128505	0.00330179	0.00302664
GOTERM_BP_DIRECT	GO:0006278~RNA-templated DNA biosynthetic process	5	0.197628	0.0229709	P63133, P63135, P62685, Q9BXR3, P63130, P87889, Q7LDI9, Q9UQG0, P10266	2415	9	18057	4.1539	1	0.627872	0.61651
GOTERM_BP_DIRECT	GO:0051028~mRNA transport	16	0.632411	0.243158	P49792, P49790, Q16629, P26651, O95271, Q07352, P63133, P62683, P62684, Q86TG7, P62685, P63136, P63132, Q9WJR5, P63126, O15504, P63128, Q8IXZ2	2415	92	18057	1.30035	1	1	0.982097
UP_KW_BIOLOGICAL_PROCESS	KW-0509~mRNA transport	18	0.711462	0.765138	P49792, P49790, Q16629, P26651, Q9BXR3, P52594, O95271, Q7LDI9, Q07352, O75152, P63133, P62683, P62684, P62685, P63136, P63132, Q9WJR5, P63126, O15504, P63128, Q8IXZ2	1865	119	11403	0.924838	1	1	1
Annotation Cluster 11	Enrichment Score: 3.9623659628539842
Category	Term	Count	%	PValue	Genes	List Total	Pop Hits	Pop Total	Fold Enrichment	Bonferroni	Benjamini	FDR
GOTERM_CC_DIRECT	GO:0000123~histone acetyltransferase complex	16	0.632411	1.25109e-07	Q09472, O95696, P55201, O95251, Q6IE81, Q8WYB5, Q9UNL4, Q9ULD4, Q9H7Z6, Q8WYH8, Q92793, Q9BVI0, Q9NQC1, Q92993, Q92794, Q92613	2445	27	19339	4.68718	9.20761e-05	1.02312e-05	9.85582e-06
GOTERM_BP_DIRECT	GO:1903706~regulation of hemopoiesis	8	0.316206	0.000152427	O95696, P55201, Q5VVJ2, Q8WYB5, Q92794, Q9ULD4, Q5VTD9, Q8WYH8	2415	11	18057	5.43783	0.539365	0.00993511	0.00975532
GOTERM_CC_DIRECT	GO:0070776~MOZ/MORF histone acetyltransferase complex	6	0.237154	0.000540374	O95696, P55201, Q8WYB5, Q92794, Q9ULD4, Q8WYH8	2445	7	19339	6.77967	0.328219	0.0148237	0.0142799
GOTERM_BP_DIRECT	GO:0050793~regulation of developmental process	7	0.27668	0.0137243	O95696, P55201, Q8WYB5, Q92794, Q9ULD4, Q15465, Q8WYH8	2415	16	18057	3.2712	1	0.438833	0.430891
Annotation Cluster 12	Enrichment Score: 3.0337430290103935
Category	Term	Count	%	PValue	Genes	List Total	Pop Hits	Pop Total	Fold Enrichment	Bonferroni	Benjamini	FDR
GOTERM_BP_DIRECT	GO:0006281~DNA repair	64	2.52964	0.000138973	Q9Y2K1, O95714, Q14527, P54132, Q5FWF4, Q8WV22, P51948, K7EN88, Q70EL2, P62877, Q99728, Q9Y3Z3, P23025, Q8IY92, Q9NRC8, P46063, Q9NS91, Q13889, Q969S8, P46100, A0A1W2PQ90, Q07864, Q8IW19, Q86Y97, Q96S55, Q9UBT6, Q96K58, Q4FZB7, Q9Y2M0, O94761, P27694, O94762, O75844, Q7Z2E3, O15541, P28340, O95251, J3KQ70, Q9BQA5, P38398, P49916, Q9Y6I4, Q14191, Q92993, Q9Y253, Q96FC9, Q8N884, Q92878, P09874, Q13…	2415	299	18057	1.60043	0.506744	0.00942052	0.00925005
UP_KW_BIOLOGICAL_PROCESS	KW-0227~DNA damage	98	3.87352	0.000964065	O43313, O95714, Q8IYW5, Q5FWF4, Q9Y4K3, Q9H040, Q96T88, P62877, Q9Y3Z3, P23025, Q9BYW2, Q7Z7L1, Q7L590, Q6P1K8, Q9NS91, Q13889, Q969S8, A0A1W2PQ90, Q13888, Q07864, Q9HCI7, Q8IW19, O76064, Q96S55, Q9UBT6, Q96RL1, Q92844, Q969S2, P27694, O94762, O15541, Q4VC44, Q7Z3K3, J3KQ70, P49916, Q9Y6I4, Q14191, Q96FC9, Q9HA38, P09874, Q8TDB6, Q8TAT5, Q8WVD3, Q9C086, Q96LW4, P16455, O95071, Q9NW38, O60673, Q6P…	1865	441	11403	1.35871	0.111013	0.0137278	0.0137278
UP_KW_BIOLOGICAL_PROCESS	KW-0234~DNA repair	79	3.12253	0.00591199	Q9Y2K1, O95714, Q8IYW5, P25490, P54132, Q53H47, Q5FWF4, Q8WV22, Q9H040, Q96T88, Q68DK2, Q96FI4, Q6ZNA4, P62877, Q99728, Q9Y3Z3, P23025, Q8IY92, Q9BYW2, Q9NRC8, Q6P1K8, Q9NS91, Q13889, Q969S8, Q96MF7, Q13888, P46100, A0A1W2PQ90, Q07864, Q8IW19, O76064, Q96S55, P46736, Q6PJP8, Q9BWF2, Q9UBT6, Q96RL1, Q969S2, Q9Y2M0, P27694, O94762, Q7Z2E3, O15541, P28340, O95251, Q2YD98, Q19AV6, O00487, Q7Z3K3, Q8N…	1865	364	11403	1.32698	0.514902	0.0721263	0.0721263
Annotation Cluster 13	Enrichment Score: 2.8665535006497165
Category	Term	Count	%	PValue	Genes	List Total	Pop Hits	Pop Total	Fold Enrichment	Bonferroni	Benjamini	FDR
GOTERM_BP_DIRECT	GO:0035609~C-terminal protein deglutamylation	6	0.237154	0.000226909	Q9UPW5, Q9HBA9, Q8NDL9, Q96MI9, Q5VU57, Q04609	2415	6	18057	7.47702	0.684615	0.0135718	0.0133262
GOTERM_BP_DIRECT	GO:0035610~protein side chain deglutamylation	6	0.237154	0.000226909	Q9UPW5, Q5U5Z8, Q8NDL9, Q96MI9, Q8NEM8, Q5VU57	2415	6	18057	7.47702	0.684615	0.0135718	0.0133262
GOTERM_BP_DIRECT	GO:0035608~protein deglutamylation	3	0.118577	0.0488245	Q9UPW5, Q8NDL9, Q5VU57	2415	3	18057	7.47702	1	0.951049	0.933839
Annotation Cluster 14	Enrichment Score: 2.3347857425352725
Category	Term	Count	%	PValue	Genes	List Total	Pop Hits	Pop Total	Fold Enrichment	Bonferroni	Benjamini	FDR
KEGG_PATHWAY	hsa03020:RNA polymerase	12	0.474308	0.000332779	P24928, O14802, P30876, Q9P1U0, O95602, Q9NW08, P19387, P53803, Q9H9Y6, Q9Y2Y1, P62875, P36954	822	34	8139	3.49463	0.0992343	0.0104624	0.00982932
GOTERM_CC_DIRECT	GO:0000428~DNA-directed RNA polymerase complex	11	0.434783	0.000370413	P24928, O14802, P30876, Q9P1U0, P49642, O95602, Q9NW08, P19387, Q9H9Y6, Q96LW4, P36954	2445	24	19339	3.62524	0.238659	0.0113593	0.0109426
UP_KW_CELLULAR_COMPONENT	KW-0240~DNA-directed RNA polymerase	14	0.55336	0.000592207	P30876, Q9P1U0, P49642, O95602, P19387, P53803, Q9H9Y6, Q96LW4, P36954, P24928, O14802, Q9NW08, Q9Y2Y1, P62875	2286	38	17801	2.86888	0.0274579	0.00473765	0.00434285
UP_KW_CELLULAR_COMPONENT	KW-9994~DNA-directed RNA polymerase	14	0.55336	0.000592207	P30876, Q9P1U0, P49642, O95602, P19387, P53803, Q9H9Y6, Q96LW4, P36954, P24928, O14802, Q9NW08, Q9Y2Y1, P62875	2286	38	17801	2.86888	0.0274579	0.00473765	0.00434285
GOTERM_BP_DIRECT	GO:0042793~plastid transcription	6	0.237154	0.000706173	P24928, O14802, P30876, O95602, Q9NW08, Q9H9Y6	2415	7	18057	6.40887	0.972461	0.0373978	0.036721
GOTERM_BP_DIRECT	GO:0001059~transcription by RNA polymerase IV	6	0.237154	0.000706173	P24928, O14802, P30876, O95602, Q9NW08, Q9H9Y6	2415	7	18057	6.40887	0.972461	0.0373978	0.036721
GOTERM_BP_DIRECT	GO:0001060~transcription by RNA polymerase V	6	0.237154	0.000706173	P24928, O14802, P30876, O95602, Q9NW08, Q9H9Y6	2415	7	18057	6.40887	0.972461	0.0373978	0.036721
GOTERM_BP_DIRECT	GO:0006360~transcription by RNA polymerase I	8	0.316206	0.0159303	P24928, O14802, P30876, O95602, Q9NW08, P53803, Q9H9Y6, P62875	2415	21	18057	2.84839	1	0.486145	0.477348
GOTERM_BP_DIRECT	GO:0006383~transcription by RNA polymerase III	9	0.355731	0.0391047	P24928, P30876, O95602, Q92664, Q92994, P53803, Q9H9Y6, Q9Y2Y1, Q14585	2415	30	18057	2.24311	1	0.891319	0.875189
GOTERM_CC_DIRECT	GO:0005665~RNA polymerase II, core complex	6	0.237154	0.0538903	P24928, P30876, P19387, P53803, P62875, P36954	2445	17	19339	2.79163	1	0.733481	0.706574
GOTERM_BP_DIRECT	GO:0006390~mitochondrial transcription	6	0.237154	0.0660346	P24928, O14802, P30876, O95602, Q9NW08, Q9H9Y6	2415	17	18057	2.63895	1	1	0.982097
GOTERM_CC_DIRECT	GO:0005736~RNA polymerase I complex	5	0.197628	0.0712274	Q9P1U0, O95602, P53803, Q9H9Y6, P62875	2445	13	19339	3.04216	1	0.8594	0.827873
GOTERM_CC_DIRECT	GO:0005666~RNA polymerase III complex	5	0.197628	0.184877	O14802, Q9NW08, P53803, Q9Y2Y1, P62875	2445	18	19339	2.19711	1	1	0.964626
Annotation Cluster 15	Enrichment Score: 1.8858791282747636
Category	Term	Count	%	PValue	Genes	List Total	Pop Hits	Pop Total	Fold Enrichment	Bonferroni	Benjamini	FDR
GOTERM_BP_DIRECT	GO:0042752~regulation of circadian rhythm	18	0.711462	0.00509201	Q14995, P05129, Q8N6T7, O00507, P20393, O75116, O43255, Q13118, Q9Y2K7, P29590, Q05086, P41235, P37231, Q07869, O15379, Q92753, Q13133, Q93008	2415	66	18057	2.03919	1	0.19612	0.192571
UP_KW_BIOLOGICAL_PROCESS	KW-0090~Biological rhythms	37	1.46245	0.00771251	Q9H5I1, Q09472, O75604, P05129, O00507, P29375, P04637, O43255, Q13118, Q9Y2K7, P51449, P29590, P35398, P18146, P41235, Q92793, Q07869, O15379, Q92753, P08047, Q93008, Q13886, O43463, Q14995, Q7Z5J4, Q92769, P20393, Q13547, O75116, Q05086, Q03164, O75592, P37231, P41229, Q9UGL1, Q96EB6, Q13330	1865	148	11403	1.52855	0.611155	0.0855388	0.0855388
GOTERM_BP_DIRECT	GO:0048511~rhythmic process	18	0.711462	0.0560115	Q09472, O75604, P05129, O00507, P04637, O75116, O43255, P18146, Q05086, P41235, P37231, Q92793, O15379, Q92753, P08047, P41229, Q9UGL1, Q93008	2415	85	18057	1.58337	1	1	0.982097
Annotation Cluster 16	Enrichment Score: 1.824678651105094
Category	Term	Count	%	PValue	Genes	List Total	Pop Hits	Pop Total	Fold Enrichment	Bonferroni	Benjamini	FDR
GOTERM_CC_DIRECT	GO:0071144~heteromeric SMAD protein complex	8	0.316206	3.63697e-06	Q15797, P84022, O43541, O15198, O15105, Q99717, Q15796, Q13485	2445	8	19339	7.90961	0.00267323	0.0001912	0.000184186
GOTERM_CC_DIRECT	GO:0071141~SMAD protein complex	7	0.27668	2.52983e-05	Q15797, P84022, P52926, O15198, Q99717, Q15796, Q13485	2445	7	19339	7.90961	0.0184475	0.000979976	0.000944026
GOTERM_BP_DIRECT	GO:0060395~SMAD protein signal transduction	10	0.395257	0.00187302	Q15797, P84022, O43541, O15198, Q9ULJ6, O15105, Q99717, P29590, Q15796, Q13485	2415	23	18057	3.25088	0.999928	0.0857878	0.0842354
GOTERM_BP_DIRECT	GO:0001657~ureteric bud development	12	0.474308	0.00727153	P10826, Q15797, P84022, O43541, Q8TAX0, O15105, Q99717, P48742, Q15796, Q9NSC2, P19544, P10276	2415	37	18057	2.42498	1	0.266893	0.262064
KEGG_PATHWAY	hsa04350:TGF-beta signaling pathway	19	0.750988	0.0221278	Q09472, Q15797, Q92769, O95405, Q13547, O43541, O15198, Q7Z3T8, P12755, P67775, Q92793, P84022, P62877, P08047, O15105, Q99717, Q13464, Q15796, Q13485	822	108	8139	1.74192	0.999112	0.230634	0.216678
GOTERM_BP_DIRECT	GO:0007179~transforming growth factor beta receptor signaling pathway	17	0.671937	0.232163	Q13443, Q15797, O95405, O00507, P04637, O15198, Q9ULJ6, P29590, P12755, P84022, O15105, Q99717, Q15796, Q13485, P09874, Q93008, Q96EB6	2415	98	18057	1.29703	1	1	0.982097
GOTERM_BP_DIRECT	GO:0009653~anatomical structure morphogenesis	22	0.869565	0.238401	Q15797, Q92908, Q9NP62, Q8IUQ4, O43541, O15198, Q15928, O75398, P15976, O60858, P14384, P23769, P84022, O15105, P43694, Q8WW38, Q99717, P48742, P23771, Q15796, Q13485	2415	133	18057	1.2368	1	1	0.982097
GOTERM_BP_DIRECT	GO:0003161~cardiac conduction system development	3	0.118577	0.650974	Q15797, Q99717, Q13485	2415	16	18057	1.40194	1	1	0.982097
GOTERM_BP_DIRECT	GO:0030279~negative regulation of ossification	4	0.158103	0.742639	P84022, O43541, O15105, Q15796	2415	28	18057	1.06815	1	1	0.982097
GOTERM_BP_DIRECT	GO:0006879~intracellular iron ion homeostasis	9	0.355731	0.763541	Q15797, O15198, Q9H1K1, Q99717, Q9NQ11, Q9GZT9, Q13485, P49281, P00441	2415	72	18057	0.934627	1	1	0.982097
Annotation Cluster 17	Enrichment Score: 1.763335807849117
Category	Term	Count	%	PValue	Genes	List Total	Pop Hits	Pop Total	Fold Enrichment	Bonferroni	Benjamini	FDR
KEGG_PATHWAY	hsa04614:Renin-angiotensin system	9	0.355731	0.00127722	Q07075, Q9BYF1, P15144, Q9UIQ6, P15088, F6X3S4, Q9BYT8, P08473, P12821, P52888	822	23	8139	3.87448	0.330553	0.0267364	0.0251186
GOTERM_BP_DIRECT	GO:0002003~angiotensin maturation	6	0.237154	0.0216032	Q07075, Q9BYF1, P15144, P15088, F6X3S4, P08473, P12821	2415	13	18057	3.45093	1	0.613578	0.602475
GOTERM_BP_DIRECT	GO:0003081~regulation of systemic arterial blood pressure by renin-angiotensin	3	0.118577	0.18587	Q07075, Q9BYF1, F6X3S4, P12821	2415	6	18057	3.73851	1	1	0.982097
Annotation Cluster 18	Enrichment Score: 1.6652067164689008
Category	Term	Count	%	PValue	Genes	List Total	Pop Hits	Pop Total	Fold Enrichment	Bonferroni	Benjamini	FDR
GOTERM_BP_DIRECT	GO:0042447~hormone catabolic process	5	0.197628	0.00142348	F6X3S4, P14735, Q9UI42, P08473, P42892, P12821	2415	5	18057	7.47702	0.999285	0.0669077	0.065697
GOTERM_BP_DIRECT	GO:0010815~bradykinin catabolic process	5	0.197628	0.00796389	F6X3S4, P14735, P08473, P42892, P12821, P15169	2415	7	18057	5.34073	1	0.289203	0.28397
GOTERM_BP_DIRECT	GO:0010814~substance P catabolic process	3	0.118577	0.0488245	F6X3S4, P08473, P42892, P12821	2415	3	18057	7.47702	1	0.951049	0.933839
GOTERM_BP_DIRECT	GO:0050435~amyloid-beta metabolic process	3	0.118577	0.394511	F6X3S4, P14735, P08473, P12821	2415	10	18057	2.24311	1	1	0.982097
Annotation Cluster 19	Enrichment Score: 1.6564535926714867
Category	Term	Count	%	PValue	Genes	List Total	Pop Hits	Pop Total	Fold Enrichment	Bonferroni	Benjamini	FDR
GOTERM_BP_DIRECT	GO:1904380~endoplasmic reticulum mannose trimming	8	0.316206	0.00109722	Q99942, O60337, Q96GF1, Q86TM6, O60858, Q8WU17, O00237, Q9UKV5	2415	14	18057	4.27258	0.996236	0.0563459	0.0553263
GOTERM_CC_DIRECT	GO:0044322~endoplasmic reticulum quality control compartment	9	0.355731	0.00951927	Q99942, O60337, Q96GF1, Q86TM6, O60858, Q8WU17, O00237, Q9UKV5, P27797	2445	25	19339	2.84746	0.999124	0.194616	0.187477
GOTERM_BP_DIRECT	GO:0036503~ERAD pathway	19	0.750988	0.0845536	A0AVI4, Q5VVQ6, Q8TAT6, Q14258, O94966, Q9H8Y5, Q96MT1, Q86TM6, Q9H920, O60858, O00237, Q8N4F7, Q99942, O60337, Q96GF1, Q8WU17, O60260, Q9UKV5, P27797	2415	96	18057	1.47983	1	1	0.982097
GOTERM_CC_DIRECT	GO:0036513~Derlin-1 retrotranslocation complex	3	0.118577	0.268014	Q86TM6, Q8WU17, Q9UKV5	2445	8	19339	2.9661	1	1	0.964626
Annotation Cluster 20	Enrichment Score: 1.6378409964560083
Category	Term	Count	%	PValue	Genes	List Total	Pop Hits	Pop Total	Fold Enrichment	Bonferroni	Benjamini	FDR
GOTERM_BP_DIRECT	GO:0046834~lipid phosphorylation	8	0.316206	6.26977e-05	P49619, P52429, P23743, P52824, Q13574, Q86XP1, Q9Y6T7, Q16760	2415	10	18057	5.98161	0.272999	0.004528	0.00444607
GOTERM_BP_DIRECT	GO:0046339~diacylglycerol metabolic process	9	0.355731	0.000142806	Q5KSL6, P49619, P52429, P23743, P52824, Q13574, Q86XP1, Q9Y6T7, Q16760	2415	14	18057	4.80665	0.516266	0.00942891	0.00925828
GOTERM_BP_DIRECT	GO:0046486~glycerolipid metabolic process	8	0.316206	0.000323501	P49619, P52429, P23743, P52824, Q13574, Q86XP1, Q9Y6T7, Q16760	2415	12	18057	4.98468	0.807039	0.0183874	0.0180547
GOTERM_BP_DIRECT	GO:0030168~platelet activation	17	0.671937	0.0118426	O15162, Q14644, Q76LX8, P52429, P52735, P52824, Q9Y6T7, Q86XP1, P15498, Q5KSL6, P49619, Q9UKW4, P23743, P04196, Q13574, Q14573, Q16760	2415	66	18057	1.9259	1	0.390959	0.383884
KEGG_PATHWAY	hsa04070:Phosphatidylinositol signaling system	18	0.711462	0.0178775	Q14643, P05129, Q13615, Q9NYA4, P52429, Q9Y2I7, P52824, Q9Y6T7, Q86XP1, Q5KSL6, P49619, P17252, Q14571, P23743, Q13574, P05771, Q14573, Q16760	822	98	8139	1.81864	0.996532	0.207908	0.195328
GOTERM_BP_DIRECT	GO:0006654~phosphatidic acid biosynthetic process	9	0.355731	0.075212	Q5KSL6, P49619, P52429, P23743, P52824, Q13574, Q86XP1, Q9Y6T7, Q16760	2415	34	18057	1.97921	1	1	0.982097
KEGG_PATHWAY	hsa05231:Choline metabolism in cancer	14	0.55336	0.185773	P04049, P05129, P52429, P52824, Q9Y6T7, Q86XP1, Q5KSL6, P49619, P17252, P23743, P08047, Q13574, P05771, Q16760	822	98	8139	1.41449	1	0.8454	0.794246
KEGG_PATHWAY	hsa00561:Glycerolipid metabolism	9	0.355731	0.315928	Q5KSL6, P49619, P52429, P23743, P52824, Q13574, Q86XP1, Q9Y6T7, Q16760	822	64	8139	1.39239	1	1	0.942492
KEGG_PATHWAY	hsa00564:Glycerophospholipid metabolism	11	0.434783	0.574063	Q5KSL6, P49619, Q3LIE5, P52429, P23743, P52824, Q13574, Q86XP1, Q9Y6T7, Q8NCC3, Q16760	822	101	8139	1.07838	1	1	0.942492
GOTERM_BP_DIRECT	GO:0007200~phospholipase C-activating G protein-coupled receptor signaling pathway	15	0.592885	0.661974	Q15139, P05129, P52429, P52824, Q9Y6T7, Q86XP1, Q5KSL6, Q9BZL6, P49619, Q8TDF6, P23743, P03372, Q13574, O94806, Q16760	2415	113	18057	0.992525	1	1	0.982097
KEGG_PATHWAY	hsa04072:Phospholipase D signaling pathway	11	0.434783	0.936409	Q5KSL6, P04049, P49619, P17252, P52429, P23743, P52824, Q13574, Q86XP1, Q9Y6T7, Q16760	822	147	8139	0.740926	1	1	0.942492
Annotation Cluster 21	Enrichment Score: 1.6297564441113535
Category	Term	Count	%	PValue	Genes	List Total	Pop Hits	Pop Total	Fold Enrichment	Bonferroni	Benjamini	FDR
GOTERM_BP_DIRECT	GO:0006289~nucleotide-excision repair	13	0.513834	0.00729704	Q8IY92, Q9Y2M0, P27694, P51948, Q6P1K8, Q13889, P04637, Q13888, Q6PML9, Q92993, P23025, Q9H0E7	2415	42	18057	2.31432	1	0.266893	0.262064
KEGG_PATHWAY	hsa03022:Basal transcription factors	11	0.434783	0.0106652	Q92804, P51948, Q6P1K8, Q13889, Q00403, Q13888, P35269, P29083, Q5VWG9, Q16594	822	44	8139	2.47536	0.965502	0.139537	0.131093
GOTERM_CC_DIRECT	GO:0000439~transcription factor TFIIH core complex	5	0.197628	0.0546022	P51948, Q6P1K8, Q13889, Q13888	2445	12	19339	3.29567	1	0.733481	0.706574
GOTERM_CC_DIRECT	GO:0005675~transcription factor TFIIH holo complex	5	0.197628	0.0712274	P51948, Q6P1K8, Q13889, Q13888	2445	13	19339	3.04216	1	0.8594	0.827873
Annotation Cluster 22	Enrichment Score: 1.5712798848997933
Category	Term	Count	%	PValue	Genes	List Total	Pop Hits	Pop Total	Fold Enrichment	Bonferroni	Benjamini	FDR
GOTERM_BP_DIRECT	GO:1902459~positive regulation of stem cell population maintenance	15	0.592885	0.00255624	Q9GZV8, Q13127, Q92769, Q8N6T7, Q13547, O75446, Q8WUB8, Q9HAJ7, Q8NFU7, Q9H160, O95718, Q92785, Q8NHM5, Q6U7Q0, Q9UK53	2415	47	18057	2.38628	0.999998	0.112034	0.110006
GOTERM_CC_DIRECT	GO:0070822~Sin3-type complex	8	0.316206	0.0155171	Q96QT6, Q9HAJ7, Q8NFU7, Q92769, Q9H160, Q13547, O75446, Q9UK53	2445	22	19339	2.87622	0.99999	0.281249	0.270931
GOTERM_BP_DIRECT	GO:1902455~negative regulation of stem cell population maintenance	8	0.316206	0.0159303	Q9HAJ7, Q8NFU7, Q92769, Q9H160, Q13547, O75446, Q9Y5V0, Q9UK53	2415	21	18057	2.84839	1	0.486145	0.477348
GOTERM_BP_DIRECT	GO:0030336~negative regulation of cell migration	17	0.671937	0.820817	Q13444, Q92769, P78563, Q9H4P4, Q13547, O75446, Q5VTR2, P16444, Q68CP9, Q9HAJ7, Q8NFU7, Q9Y6E0, Q9H160, O15105, Q15465, Q9ULU4, Q9UK53	2415	144	18057	0.882704	1	1	0.982097
Annotation Cluster 23	Enrichment Score: 1.5565640692376845
Category	Term	Count	%	PValue	Genes	List Total	Pop Hits	Pop Total	Fold Enrichment	Bonferroni	Benjamini	FDR
GOTERM_BP_DIRECT	GO:0061820~telomeric D-loop disassembly	6	0.237154	0.00335461	Q8IY92, O94761, Q14191, P54132, Q9BQ83	2415	9	18057	4.98468	1	0.136439	0.13397
GOTERM_BP_DIRECT	GO:1904357~negative regulation of telomere maintenance via telomere lengthening	6	0.237154	0.00975698	Q8IY92, Q9H2K2, Q9BQ83, O95271, P09874	2415	11	18057	4.07837	1	0.332916	0.326892
GOTERM_CC_DIRECT	GO:0033557~Slx1-Slx4 complex	3	0.118577	0.0438637	Q8IY92, Q9BQ83	2445	3	19339	7.90961	1	0.633013	0.609791
GOTERM_BP_DIRECT	GO:0010792~DNA double-strand break processing involved in repair via single-strand annealing	4	0.158103	0.0550442	Q8IY92, Q8WVD3, Q9BQ83	2415	7	18057	4.27258	1	1	0.982097
GOTERM_BP_DIRECT	GO:0090656~t-circle formation	5	0.197628	0.0650381	Q8IY92, Q14191, P54132, Q9BQ83	2415	12	18057	3.11542	1	1	0.982097
GOTERM_BP_DIRECT	GO:1904431~positive regulation of t-circle formation	3	0.118577	0.0890582	Q8IY92, Q9BQ83	2415	4	18057	5.60776	1	1	0.982097
Annotation Cluster 24	Enrichment Score: 1.500197994635325
Category	Term	Count	%	PValue	Genes	List Total	Pop Hits	Pop Total	Fold Enrichment	Bonferroni	Benjamini	FDR
GOTERM_CC_DIRECT	GO:0005677~chromatin silencing complex	6	0.237154	0.00466361	O43463, Q8IXJ6, P25490, Q15022, Q9UIF9, Q96EB6	2445	10	19339	4.74577	0.96795	0.107263	0.103328
GOTERM_BP_DIRECT	GO:0000183~rDNA heterochromatin formation	4	0.158103	0.0550442	O43463, Q8IXJ6, Q9UIF9, Q96EB6	2415	7	18057	4.27258	1	1	0.982097
GOTERM_CC_DIRECT	GO:0033553~rDNA heterochromatin	3	0.118577	0.123019	O43463, Q9UIF9, Q96EB6	2445	5	19339	4.74577	1	1	0.964626
Annotation Cluster 25	Enrichment Score: 1.348061270280338
Category	Term	Count	%	PValue	Genes	List Total	Pop Hits	Pop Total	Fold Enrichment	Bonferroni	Benjamini	FDR
GOTERM_CC_DIRECT	GO:0035631~CD40 receptor complex	6	0.237154	0.00766672	Q96EP0, Q13114, Q12933, O00463, Q13490, Q9Y4K3	2445	11	19339	4.31433	0.996533	0.165962	0.159874
GOTERM_BP_DIRECT	GO:0023035~CD40 signaling pathway	5	0.197628	0.0343022	Q96EP0, Q12933, Q8NFZ5, O00463, Q9Y4K3	2415	10	18057	3.73851	1	0.816882	0.8021
GOTERM_BP_DIRECT	GO:0097400~interleukin-17-mediated signaling pathway	3	0.118577	0.343466	Q12933, O00463, Q9Y4K3	2415	9	18057	2.49234	1	1	0.982097
Annotation Cluster 26	Enrichment Score: 1.2322032886045562
Category	Term	Count	%	PValue	Genes	List Total	Pop Hits	Pop Total	Fold Enrichment	Bonferroni	Benjamini	FDR
GOTERM_BP_DIRECT	GO:0031054~pre-miRNA processing	6	0.237154	0.0299828	Q6ZN17, Q5TAX3, P55265, Q5VYS8, Q9H9Z2, Q9NRR4	2415	14	18057	3.20444	1	0.785734	0.771516
GOTERM_BP_DIRECT	GO:0010587~miRNA catabolic process	4	0.158103	0.0795192	Q6ZN17, Q5TAX3, Q5D1E8, Q9H9Z2	2415	8	18057	3.73851	1	1	0.982097
GOTERM_BP_DIRECT	GO:0031123~RNA 3'-end processing	5	0.197628	0.0843425	Q6ZN17, Q5TAX3, Q5VYS8, Q9H6E5, Q9H9Z2	2415	13	18057	2.87578	1	1	0.982097
Annotation Cluster 27	Enrichment Score: 1.1817127250442905
Category	Term	Count	%	PValue	Genes	List Total	Pop Hits	Pop Total	Fold Enrichment	Bonferroni	Benjamini	FDR
GOTERM_BP_DIRECT	GO:0009253~peptidoglycan catabolic process	4	0.158103	0.0348669	Q96LB9, Q96LB8, Q96PD5, O75594	2415	6	18057	4.98468	1	0.816882	0.8021
GOTERM_BP_DIRECT	GO:0032827~negative regulation of natural killer cell differentiation involved in immune response	3	0.118577	0.0488245	Q96LB9, Q96PD5, O75594	2415	3	18057	7.47702	1	0.951049	0.933839
GOTERM_BP_DIRECT	GO:0051701~biological process involved in interaction with host	3	0.118577	0.0488245	Q96LB9, Q96PD5, O75594	2415	3	18057	7.47702	1	0.951049	0.933839
GOTERM_BP_DIRECT	GO:0016045~detection of bacterium	5	0.197628	0.0650381	Q96LB9, Q96LB8, Q96PD5, Q13075, O75594	2415	12	18057	3.11542	1	1	0.982097
GOTERM_BP_DIRECT	GO:0032689~negative regulation of type II interferon production	9	0.355731	0.228339	Q96LB9, Q9BZS1, Q96PD5, Q8IZ20, Q5D1E8, Q96RI1, P23771, O75594, P10276	2415	44	18057	1.52939	1	1	0.982097
Annotation Cluster 28	Enrichment Score: 1.131564032371487
Category	Term	Count	%	PValue	Genes	List Total	Pop Hits	Pop Total	Fold Enrichment	Bonferroni	Benjamini	FDR
GOTERM_BP_DIRECT	GO:1904357~negative regulation of telomere maintenance via telomere lengthening	6	0.237154	0.00975698	Q8IY92, Q9H2K2, Q9BQ83, O95271, P09874	2415	11	18057	4.07837	1	0.332916	0.326892
GOTERM_BP_DIRECT	GO:0070213~protein auto-ADP-ribosylation	4	0.158103	0.1734	Q9H0J9, Q9H2K2, O95271, P09874	2415	11	18057	2.71892	1	1	0.982097
GOTERM_BP_DIRECT	GO:0070212~protein poly-ADP-ribosylation	3	0.118577	0.238201	Q9H2K2, O95271, P09874	2415	7	18057	3.20444	1	1	0.982097
Annotation Cluster 29	Enrichment Score: 1.08311676644636
Category	Term	Count	%	PValue	Genes	List Total	Pop Hits	Pop Total	Fold Enrichment	Bonferroni	Benjamini	FDR
GOTERM_BP_DIRECT	GO:0009755~hormone-mediated signaling pathway	15	0.592885	0.00057319	Q14995, Q03181, P10827, P20393, P55055, Q96A54, P19793, Q86V24, P37231, Q9Y4C1, Q07869, O00482, Q13133, P28702, Q13285	2415	41	18057	2.73549	0.945823	0.0313344	0.0307674
GOTERM_BP_DIRECT	GO:0010887~negative regulation of cholesterol storage	5	0.197628	0.0343022	P37231, Q03181, Q07869, P55055, Q13133	2415	10	18057	3.73851	1	0.816882	0.8021
GOTERM_BP_DIRECT	GO:0045923~positive regulation of fatty acid metabolic process	3	0.118577	0.135536	P37231, Q03181, Q07869	2415	5	18057	4.48621	1	1	0.982097
GOTERM_BP_DIRECT	GO:0046321~positive regulation of fatty acid oxidation	3	0.118577	0.238201	P37231, Q03181, Q07869	2415	7	18057	3.20444	1	1	0.982097
KEGG_PATHWAY	hsa03320:PPAR signaling pathway	9	0.355731	0.505104	P37231, O00767, Q03181, P48443, Q07869, P03956, P19793, Q13133, P28702	822	76	8139	1.17254	1	1	0.942492
GOTERM_BP_DIRECT	GO:0006631~fatty acid metabolic process	9	0.355731	0.989238	P37231, Q68D91, Q03181, Q9Y6X9, Q7L5A8, Q6GTS8, Q07869, P37840, Q8NCC3	2415	114	18057	0.590291	1	1	0.989238
Annotation Cluster 30	Enrichment Score: 1.0752548672632078
Category	Term	Count	%	PValue	Genes	List Total	Pop Hits	Pop Total	Fold Enrichment	Bonferroni	Benjamini	FDR
GOTERM_BP_DIRECT	GO:0036294~cellular response to decreased oxygen levels	4	0.158103	0.0348669	Q17RY0, Q9NRD5	2415	6	18057	4.98468	1	0.816882	0.8021
GOTERM_BP_DIRECT	GO:2000766~negative regulation of cytoplasmic translation	5	0.197628	0.0650381	Q17RY0, Q9C0B0, Q9BZB8	2415	12	18057	3.11542	1	1	0.982097
GOTERM_BP_DIRECT	GO:0035235~ionotropic glutamate receptor signaling pathway	6	0.237154	0.262213	Q13224, Q17RY0, Q12879, P05067	2415	26	18057	1.72547	1	1	0.982097
Annotation Cluster 31	Enrichment Score: 1.0540517019231035
Category	Term	Count	%	PValue	Genes	List Total	Pop Hits	Pop Total	Fold Enrichment	Bonferroni	Benjamini	FDR
GOTERM_CC_DIRECT	GO:0070531~BRCA1-A complex	5	0.197628	0.0116771	P38398, P46736, Q8N594, Q99728, Q96RL1	2445	8	19339	4.94351	0.999824	0.228178	0.219807
GOTERM_BP_DIRECT	GO:0035825~homologous recombination	5	0.197628	0.0343022	P38398, Q96T88, Q969S8, A0A1W2PQ90, Q99728, Q92878	2415	10	18057	3.73851	1	0.816882	0.8021
KEGG_PATHWAY	hsa03440:Homologous recombination	9	0.355731	0.0493106	P38398, P46736, P27694, A0A1W2PQ90, P28340, P54132, Q99728, Q96RL1, Q92878, Q13472	822	41	8139	2.17349	1	0.407461	0.382806
GOTERM_BP_DIRECT	GO:0110025~DNA strand resection involved in replication fork processing	4	0.158103	0.0795192	P38398, A0A1W2PQ90, Q99728, Q92878, Q9Y3Z3	2415	8	18057	3.73851	1	1	0.982097
GOTERM_BP_DIRECT	GO:2000001~regulation of DNA damage checkpoint	5	0.197628	0.130064	P38398, P46736, Q9UK73, Q99728, Q6PCD5	2415	15	18057	2.49234	1	1	0.982097
GOTERM_BP_DIRECT	GO:0044818~mitotic G2/M transition checkpoint	6	0.237154	0.139314	P38398, P46736, A0A1W2PQ90, Q99728, Q96RL1, Q92878, Q96EP1	2415	21	18057	2.13629	1	1	0.982097
GOTERM_CC_DIRECT	GO:0000152~nuclear ubiquitin ligase complex	3	0.118577	0.169535	P38398, P46736, Q99728	2445	6	19339	3.95481	1	1	0.964626
GOTERM_CC_DIRECT	GO:0070533~BRCA1-C complex	3	0.118577	0.169535	P38398, A0A1W2PQ90, Q99728, Q92878	2445	6	19339	3.95481	1	1	0.964626
GOTERM_BP_DIRECT	GO:0007095~mitotic G2 DNA damage checkpoint signaling	7	0.27668	0.398836	P38398, O43462, P46736, Q9HCM9, P54132, P38936, Q96RL1	2415	38	18057	1.37735	1	1	0.982097
Annotation Cluster 32	Enrichment Score: 0.9936260238458521
Category	Term	Count	%	PValue	Genes	List Total	Pop Hits	Pop Total	Fold Enrichment	Bonferroni	Benjamini	FDR
GOTERM_BP_DIRECT	GO:0070574~cadmium ion transmembrane transport	5	0.197628	0.00381662	Q9C0K1, Q9NP94, Q9Y6M5, Q15043, P49281	2415	6	18057	6.23085	1	0.153998	0.151211
GOTERM_BP_DIRECT	GO:0071421~manganese ion transmembrane transport	3	0.118577	0.343466	Q9C0K1, Q15043, P49281	2415	9	18057	2.49234	1	1	0.982097
KEGG_PATHWAY	hsa04216:Ferroptosis	4	0.158103	0.797184	Q9C0K1, P04637, Q15043, P49281	822	41	8139	0.965996	1	1	0.942492
Annotation Cluster 33	Enrichment Score: 0.9624026812383987
Category	Term	Count	%	PValue	Genes	List Total	Pop Hits	Pop Total	Fold Enrichment	Bonferroni	Benjamini	FDR
GOTERM_CC_DIRECT	GO:0071141~SMAD protein complex	7	0.27668	2.52983e-05	Q15797, P84022, P52926, O15198, Q99717, Q15796, Q13485	2445	7	19339	7.90961	0.0184475	0.000979976	0.000944026
GOTERM_BP_DIRECT	GO:0048589~developmental growth	8	0.316206	0.0497247	P84022, P10070, P10071, Q9ULJ6, P23771, Q15796, Q9BRQ0, Q13485	2415	26	18057	2.30062	1	0.961217	0.943823
GOTERM_BP_DIRECT	GO:0030325~adrenal gland development	7	0.27668	0.107017	P84022, P04150, Q15796, Q9NSC2, P19544, Q13485, Q13285	2415	25	18057	2.09357	1	1	0.982097
GOTERM_BP_DIRECT	GO:0032909~regulation of transforming growth factor beta2 production	3	0.118577	0.135536	P84022, Q15796, Q13485	2415	5	18057	4.48621	1	1	0.982097
GOTERM_BP_DIRECT	GO:1901203~positive regulation of extracellular matrix assembly	3	0.118577	0.394511	P84022, Q15796, Q13485	2415	10	18057	2.24311	1	1	0.982097
GOTERM_BP_DIRECT	GO:0010718~positive regulation of epithelial to mesenchymal transition	8	0.316206	0.5536	Q9H7S9, P78325, O95863, Q92769, P84022, Q9UJU2, Q15796, Q13485	2415	52	18057	1.15031	1	1	0.982097
GOTERM_BP_DIRECT	GO:0097191~extrinsic apoptotic signaling pathway	7	0.27668	0.761798	Q9H4P4, P84022, Q99572, P29590, Q15796, Q13485, O15304	2415	55	18057	0.951621	1	1	0.982097
GOTERM_BP_DIRECT	GO:0060391~positive regulation of SMAD protein signal transduction	5	0.197628	0.84468	P84022, P67870, Q15796, Q13485, P09874	2415	43	18057	0.869421	1	1	0.982097
GOTERM_BP_DIRECT	GO:0032924~activin receptor signaling pathway	3	0.118577	0.849998	P84022, Q15796, Q13485	2415	24	18057	0.934627	1	1	0.982097
Annotation Cluster 34	Enrichment Score: 0.9558591701960982
Category	Term	Count	%	PValue	Genes	List Total	Pop Hits	Pop Total	Fold Enrichment	Bonferroni	Benjamini	FDR
GOTERM_BP_DIRECT	GO:0019933~cAMP-mediated signaling	11	0.434783	0.00318459	O76074, O76083, Q08493, P54750, O00408, P27815, Q07343, Q08499, Q8N884, Q14123, Q01064	2415	29	18057	2.83611	1	0.13492	0.132479
GOTERM_BP_DIRECT	GO:0006198~cAMP catabolic process	4	0.158103	0.107793	Q08493, P27815, Q07343, Q08499	2415	9	18057	3.32312	1	1	0.982097
KEGG_PATHWAY	hsa05032:Morphine addiction	11	0.434783	0.437439	Q08493, P05129, P54750, O00408, P17252, P27815, Q07343, Q08499, Q14123, P05771, Q01064	822	91	8139	1.19688	1	1	0.942492
KEGG_PATHWAY	hsa04740:Olfactory transduction	4	0.158103	1	P54750, O00408, Q14123, Q01064	822	451	8139	0.0878178	1	1	1
Annotation Cluster 35	Enrichment Score: 0.904906561054159
Category	Term	Count	%	PValue	Genes	List Total	Pop Hits	Pop Total	Fold Enrichment	Bonferroni	Benjamini	FDR
KEGG_PATHWAY	hsa03022:Basal transcription factors	11	0.434783	0.0106652	Q92804, P51948, Q6P1K8, Q13889, Q00403, Q13888, P35269, P29083, Q5VWG9, Q16594	822	44	8139	2.47536	0.965502	0.139537	0.131093
GOTERM_CC_DIRECT	GO:0005669~transcription factor TFIID complex	8	0.316206	0.276231	Q13889, Q00403, P23193, Q13888, P35269, P29083, Q5VWG9, Q16594	2445	42	19339	1.50659	1	1	0.964626
GOTERM_BP_DIRECT	GO:0006367~transcription initiation at RNA polymerase II promoter	7	0.27668	0.654694	P51948, Q00403, Q13888, P35269, P29083, P56270, P36954	2415	49	18057	1.06815	1	1	0.982097
Annotation Cluster 36	Enrichment Score: 0.8693112692504811
Category	Term	Count	%	PValue	Genes	List Total	Pop Hits	Pop Total	Fold Enrichment	Bonferroni	Benjamini	FDR
GOTERM_BP_DIRECT	GO:0051045~negative regulation of membrane protein ectodomain proteolysis	5	0.197628	0.0142526	P01033, P16035, P35625, Q13464, Q99727	2415	8	18057	4.67314	1	0.44454	0.436496
GOTERM_BP_DIRECT	GO:0009725~response to hormone	8	0.316206	0.282254	P01033, P16035, Q99542, P29474, Q14192, P35625, Q99727, P35228	2415	40	18057	1.4954	1	1	0.982097
GOTERM_BP_DIRECT	GO:0034097~response to cytokine	7	0.27668	0.613101	P01033, P16035, P16298, P29590, P35625, Q99727, P10276	2415	47	18057	1.1136	1	1	0.982097
Annotation Cluster 37	Enrichment Score: 0.8635189162303271
Category	Term	Count	%	PValue	Genes	List Total	Pop Hits	Pop Total	Fold Enrichment	Bonferroni	Benjamini	FDR
GOTERM_BP_DIRECT	GO:0061158~3'-UTR-mediated mRNA destabilization	9	0.355731	0.00193136	Q2Q1W2, P26651, Q17RY0, Q5TC82, Q5D1E8, P47974, A2A288, Q92900, Q07352	2415	19	18057	3.54175	0.999946	0.0876698	0.0860833
GOTERM_BP_DIRECT	GO:0000288~nuclear-transcribed mRNA catabolic process, deadenylation-dependent decay	5	0.197628	0.106086	Q9HBD1, P26651, Q5TC82, P47974, Q07352	2415	14	18057	2.67036	1	1	0.982097
GOTERM_BP_DIRECT	GO:1900153~positive regulation of nuclear-transcribed mRNA catabolic process, deadenylation-dependent decay	4	0.158103	0.209521	P26651, Q17RY0, P47974, Q07352	2415	12	18057	2.49234	1	1	0.982097
GOTERM_BP_DIRECT	GO:0071385~cellular response to glucocorticoid stimulus	6	0.237154	0.235673	Q13127, P26651, P04150, P47974, Q96H86, Q07352	2415	25	18057	1.79448	1	1	0.982097
GOTERM_BP_DIRECT	GO:0071364~cellular response to epidermal growth factor stimulus	6	0.237154	0.754368	P26651, P27708, O75312, P47974, O43623, Q07352	2415	46	18057	0.975263	1	1	0.982097
GOTERM_BP_DIRECT	GO:0009611~response to wounding	8	0.316206	0.863464	Q9HAN9, Q06141, P26651, P08151, P04150, P47974, Q12879, Q07352	2415	72	18057	0.83078	1	1	0.982097
Annotation Cluster 38	Enrichment Score: 0.8443700723434917
Category	Term	Count	%	PValue	Genes	List Total	Pop Hits	Pop Total	Fold Enrichment	Bonferroni	Benjamini	FDR
GOTERM_BP_DIRECT	GO:0010887~negative regulation of cholesterol storage	5	0.197628	0.0343022	P37231, Q03181, Q07869, P55055, Q13133	2415	10	18057	3.73851	1	0.816882	0.8021
GOTERM_BP_DIRECT	GO:0060336~negative regulation of type II interferon-mediated signaling pathway	4	0.158103	0.0795192	P37231, P55055, Q96EY1, Q13133	2415	8	18057	3.73851	1	1	0.982097
GOTERM_BP_DIRECT	GO:0010883~regulation of lipid storage	4	0.158103	0.107793	Q07869, P55055, Q13133, Q96EB6	2415	9	18057	3.32312	1	1	0.982097
GOTERM_BP_DIRECT	GO:0032376~positive regulation of cholesterol transport	3	0.118577	0.238201	P37231, P55055, Q13133	2415	7	18057	3.20444	1	1	0.982097
GOTERM_BP_DIRECT	GO:0010745~negative regulation of macrophage derived foam cell differentiation	4	0.158103	0.247074	P37231, Q07869, P55055, Q13133	2415	13	18057	2.30062	1	1	0.982097
GOTERM_BP_DIRECT	GO:0010875~positive regulation of cholesterol efflux	5	0.197628	0.496161	P37231, P55055, P19793, Q13133, Q96EB6	2415	27	18057	1.38463	1	1	0.982097
Annotation Cluster 39	Enrichment Score: 0.8327598666131565
Category	Term	Count	%	PValue	Genes	List Total	Pop Hits	Pop Total	Fold Enrichment	Bonferroni	Benjamini	FDR
GOTERM_BP_DIRECT	GO:0060290~transdifferentiation	4	0.158103	0.0795192	Q01101, P84022, P43694, Q15796	2415	8	18057	3.73851	1	1	0.982097
GOTERM_BP_DIRECT	GO:0048617~embryonic foregut morphogenesis	4	0.158103	0.107793	P84022, P43694, Q15796, Q15465	2415	9	18057	3.32312	1	1	0.982097
GOTERM_BP_DIRECT	GO:0007492~endoderm development	5	0.197628	0.370388	Q12830, P84022, Q13547, P43694, Q15796	2415	23	18057	1.62544	1	1	0.982097
Annotation Cluster 40	Enrichment Score: 0.8251101385797521
Category	Term	Count	%	PValue	Genes	List Total	Pop Hits	Pop Total	Fold Enrichment	Bonferroni	Benjamini	FDR
GOTERM_BP_DIRECT	GO:0051205~protein insertion into membrane	5	0.197628	0.0142526	Q14D33, Q96DX8, Q5QGT7, P59025, Q9BQQ7	2415	8	18057	4.67314	1	0.44454	0.436496
GOTERM_BP_DIRECT	GO:0006612~protein targeting to membrane	10	0.395257	0.370259	Q14D33, Q96DX8, Q96MV8, Q5QGT7, P59025, Q9BQQ7, Q5W0Z9, Q9UJ41, Q9Y2I7, P41743	2415	58	18057	1.28914	1	1	0.982097
GOTERM_BP_DIRECT	GO:0001580~detection of chemical stimulus involved in sensory perception of bitter taste	6	0.237154	0.634265	Q14D33, Q96DX8, Q5QGT7, P23280, P59025, Q9BQQ7	2415	40	18057	1.12155	1	1	0.982097
Annotation Cluster 41	Enrichment Score: 0.7973720616922042
Category	Term	Count	%	PValue	Genes	List Total	Pop Hits	Pop Total	Fold Enrichment	Bonferroni	Benjamini	FDR
GOTERM_BP_DIRECT	GO:0032387~negative regulation of intracellular transport	3	0.118577	0.0890582	P02489, P02511	2415	4	18057	5.60776	1	1	0.982097
GOTERM_BP_DIRECT	GO:0009408~response to heat	9	0.355731	0.1573	P31689, Q8WW22, P29474, O60884, Q96EY1, P02489, P02511, P00441	2415	40	18057	1.68233	1	1	0.982097
GOTERM_BP_DIRECT	GO:0042026~protein refolding	6	0.237154	0.289388	P31689, Q8WW22, O60884, P02489, P02511	2415	27	18057	1.66156	1	1	0.982097
Annotation Cluster 42	Enrichment Score: 0.7655651556462161
Category	Term	Count	%	PValue	Genes	List Total	Pop Hits	Pop Total	Fold Enrichment	Bonferroni	Benjamini	FDR
GOTERM_BP_DIRECT	GO:0046639~negative regulation of alpha-beta T cell differentiation	3	0.118577	0.0488245	Q14623, P10071, Q15465	2415	3	18057	7.47702	1	0.951049	0.933839
GOTERM_BP_DIRECT	GO:0046638~positive regulation of alpha-beta T cell differentiation	4	0.158103	0.13929	Q14623, P00813, P10071, Q15465	2415	10	18057	2.99081	1	1	0.982097
KEGG_PATHWAY	hsa04340:Hedgehog signaling pathway	8	0.316206	0.317153	Q14623, O43323, P10070, P10071, P08151, Q96QV1, Q15465, O60291	822	55	8139	1.44021	1	1	0.942492
GOTERM_BP_DIRECT	GO:0048557~embryonic digestive tract morphogenesis	4	0.158103	0.401711	Q14623, Q9BRP0, P10071, Q15465	2415	17	18057	1.7593	1	1	0.982097
Annotation Cluster 43	Enrichment Score: 0.7640902302361092
Category	Term	Count	%	PValue	Genes	List Total	Pop Hits	Pop Total	Fold Enrichment	Bonferroni	Benjamini	FDR
KEGG_PATHWAY	hsa05223:Non-small cell lung cancer	16	0.632411	0.00547758	P04049, P10826, P05129, Q16611, P48443, P04637, P19793, P38936, Q9NS23, P10398, P15056, Q9UBT6, Q8WWW0, P17252, P05771, P28702	822	73	8139	2.17018	0.821771	0.085998	0.0807943
KEGG_PATHWAY	hsa05216:Thyroid cancer	10	0.395257	0.00961498	P37231, P15056, Q16611, Q9UBT6, P48443, P04637, P19793, Q9UJU2, P38936, P28702	822	37	8139	2.67607	0.951863	0.131265	0.123323
KEGG_PATHWAY	hsa05219:Bladder cancer	10	0.395257	0.0188251	P04049, P15056, P14780, Q00987, P04637, P03956, P08253, P38936, Q9NS23, P10398	822	41	8139	2.41499	0.997439	0.21111	0.198336
KEGG_PATHWAY	hsa05220:Chronic myeloid leukemia	15	0.592885	0.0205709	P04049, Q92769, Q16611, P22681, P04637, Q13547, Q03112, P38936, P10398, P15056, Q00987, Q9UBT6, P84022, Q9Y6K9, Q13485	822	77	8139	1.92886	0.998536	0.222733	0.209256
KEGG_PATHWAY	hsa05215:Prostate cancer	15	0.592885	0.114221	P04049, Q09472, P04637, P38936, P10275, P10398, P37275, P15056, P14780, Q00987, Q92793, Q9Y6K9, Q02930, Q9UJU2, P08254	822	98	8139	1.51553	1	0.629244	0.591169
KEGG_PATHWAY	hsa05217:Basal cell carcinoma	10	0.395257	0.180361	Q16611, Q9UBT6, P10070, P04637, P10071, P08151, Q9UJU2, P38936, Q96QV1, Q15465	822	63	8139	1.57166	1	0.832843	0.782448
KEGG_PATHWAY	hsa05214:Glioma	11	0.434783	0.233422	P04049, P15056, P05129, Q00987, Q16611, Q9UBT6, P04637, P17252, P38936, P05771, P10398	822	76	8139	1.43311	1	0.972815	0.91395
KEGG_PATHWAY	hsa05212:Pancreatic cancer	11	0.434783	0.24597	P04049, P15056, Q16611, Q9UBT6, P84022, Q9Y6K9, P04637, P38936, Q15796, Q13485, P10398	822	77	8139	1.41449	1	0.978669	0.91945
KEGG_PATHWAY	hsa05210:Colorectal cancer	12	0.474308	0.259135	P04049, P15056, O15392, Q16611, Q9UBT6, P84022, P04637, Q9UJU2, P38936, Q15796, Q13485, P10398	822	87	8139	1.36572	1	1	0.942492
KEGG_PATHWAY	hsa05213:Endometrial cancer	8	0.316206	0.385231	P04049, P15056, Q16611, Q9UBT6, P04637, Q9UJU2, P38936, P10398	822	59	8139	1.34257	1	1	0.942492
KEGG_PATHWAY	hsa01522:Endocrine resistance	11	0.434783	0.534288	P04049, P15056, P14780, Q00987, P04637, Q92731, P08047, P08253, P38936, P03372, P10398	822	98	8139	1.11139	1	1	0.942492
KEGG_PATHWAY	hsa05225:Hepatocellular carcinoma	18	0.711462	0.543223	P04049, P05129, Q16611, P04637, P38936, Q8WUB8, P10398, P15056, Q68CP9, Q92782, Q9UBT6, P84022, P17252, Q9UJU2, Q92784, Q15796, P05771, Q13485	822	169	8139	1.05459	1	1	0.942492
KEGG_PATHWAY	hsa05226:Gastric cancer	16	0.632411	0.543986	P04049, P10826, Q16611, P48443, P04637, P19793, P38936, P10398, P15056, Q9UBT6, P84022, Q9UJU2, Q15796, Q15465, P28702, Q13485	822	149	8139	1.06324	1	1	0.942492
KEGG_PATHWAY	hsa05211:Renal cell carcinoma	8	0.316206	0.552616	P04049, P15056, Q09472, Q92793, P62877, P38936, Q9GZT9, P10398	822	69	8139	1.148	1	1	0.942492
KEGG_PATHWAY	hsa05218:Melanoma	8	0.316206	0.614053	P04049, P15056, Q00987, Q16611, Q9UBT6, P04637, P38936, P10398	822	73	8139	1.08509	1	1	0.942492
KEGG_PATHWAY	hsa05224:Breast cancer	13	0.513834	0.826905	P04049, Q16611, P04637, P38936, P10398, P38398, P15056, Q9UBT6, Q92731, Q9UJU2, P08047, P03372, P06401	822	148	8139	0.869723	1	1	0.942492
GOTERM_BP_DIRECT	GO:0097193~intrinsic apoptotic signaling pathway	4	0.158103	0.960175	Q16611, P04637, P38936, O15304	2415	47	18057	0.636342	1	1	0.982097
Annotation Cluster 44	Enrichment Score: 0.749973070760951
Category	Term	Count	%	PValue	Genes	List Total	Pop Hits	Pop Total	Fold Enrichment	Bonferroni	Benjamini	FDR
GOTERM_BP_DIRECT	GO:0006188~IMP biosynthetic process	3	0.118577	0.0488245	Q01432, P23109, Q01433	2415	3	18057	7.47702	1	0.951049	0.933839
GOTERM_BP_DIRECT	GO:0032264~IMP salvage	3	0.118577	0.135536	Q01432, P23109, Q01433	2415	5	18057	4.48621	1	1	0.982097
GOTERM_BP_DIRECT	GO:0046033~AMP metabolic process	3	0.118577	0.238201	Q01432, P23109, Q01433	2415	7	18057	3.20444	1	1	0.982097
UP_KW_BIOLOGICAL_PROCESS	KW-0546~Nucleotide metabolism	5	0.197628	0.63456	P00813, Q01432, P23109, Q01433, Q6DHV7	1865	26	11403	1.17581	1	1	1
Annotation Cluster 45	Enrichment Score: 0.6443198682682892
Category	Term	Count	%	PValue	Genes	List Total	Pop Hits	Pop Total	Fold Enrichment	Bonferroni	Benjamini	FDR
GOTERM_BP_DIRECT	GO:0097720~calcineurin-mediated signaling	5	0.197628	0.0229709	P16298, Q08209, P48454, O00482, Q13285	2415	9	18057	4.1539	1	0.627872	0.61651
GOTERM_CC_DIRECT	GO:0005955~calcineurin complex	4	0.158103	0.0299862	Q14643, P16298, Q08209, P48454	2445	6	19339	5.27307	1	0.479779	0.462179
GOTERM_CC_DIRECT	GO:0008287~protein serine/threonine phosphatase complex	4	0.158103	0.0691746	P67775, P16298, Q08209, P48454	2445	8	19339	3.95481	1	0.8594	0.827873
GOTERM_BP_DIRECT	GO:1905949~negative regulation of calcium ion import across plasma membrane	3	0.118577	0.135536	P16298, Q08209, P48454	2415	5	18057	4.48621	1	1	0.982097
KEGG_PATHWAY	hsa04370:VEGF signaling pathway	8	0.316206	0.385231	P04049, P16298, P05129, P29474, Q08209, P48454, P17252, P05771	822	59	8139	1.34257	1	1	0.942492
GOTERM_BP_DIRECT	GO:1905665~positive regulation of calcium ion import across plasma membrane	3	0.118577	0.394511	P16298, Q08209, P48454	2415	10	18057	2.24311	1	1	0.982097
GOTERM_BP_DIRECT	GO:0070886~positive regulation of calcineurin-NFAT signaling cascade	4	0.158103	0.54625	P16298, Q9NZU5, Q08209, P48454	2415	21	18057	1.42419	1	1	0.982097
GOTERM_BP_DIRECT	GO:0033173~calcineurin-NFAT signaling cascade	3	0.118577	0.742859	P16298, Q08209, P48454	2415	19	18057	1.18058	1	1	0.982097
KEGG_PATHWAY	hsa04658:Th1 and Th2 cell differentiation	7	0.27668	0.918256	Q04759, P16298, Q08209, P48454, Q9Y6K9, P23771, P01730	822	93	8139	0.745271	1	1	0.942492
GOTERM_BP_DIRECT	GO:0006470~protein dephosphorylation	6	0.237154	0.985503	P67775, P16298, Q13615, Q08209, P48454, P18031	2415	79	18057	0.567875	1	1	0.985503
Annotation Cluster 46	Enrichment Score: 0.635335823476446
Category	Term	Count	%	PValue	Genes	List Total	Pop Hits	Pop Total	Fold Enrichment	Bonferroni	Benjamini	FDR
KEGG_PATHWAY	hsa04215:Apoptosis - multiple species	7	0.27668	0.0970788	Q13489, O15392, Q16611, Q9NR09, P98170, Q13490, Q96CA5	822	32	8139	2.16594	1	0.597701	0.561534
GOTERM_BP_DIRECT	GO:0070424~regulation of nucleotide-binding domain, leucine rich repeat containing receptor signaling pathway	3	0.118577	0.135536	Q13489, P98170, Q13490	2415	5	18057	4.48621	1	1	0.982097
KEGG_PATHWAY	hsa05145:Toxoplasmosis	8	0.316206	0.943657	Q13489, Q9NYJ8, Q9Y6K9, P98170, Q13490, Q96CA5, P35228, Q9Y4K3	822	112	8139	0.707247	1	1	0.943657
Annotation Cluster 47	Enrichment Score: 0.6248741517307359
Category	Term	Count	%	PValue	Genes	List Total	Pop Hits	Pop Total	Fold Enrichment	Bonferroni	Benjamini	FDR
GOTERM_BP_DIRECT	GO:0016082~synaptic vesicle priming	7	0.27668	0.0251564	Q9Y2J0, Q9UPW8, O14795, Q8NB66, Q9UQ26, P37840, Q86UR5	2415	18	18057	2.90773	1	0.680294	0.667983
GOTERM_BP_DIRECT	GO:0061789~dense core granule priming	3	0.118577	0.0488245	Q9UPW8, O14795, Q8NB66	2415	3	18057	7.47702	1	0.951049	0.933839
GOTERM_BP_DIRECT	GO:0016081~synaptic vesicle docking	5	0.197628	0.0843425	Q9UPW8, O14795, Q8NB66, Q9UQ26, Q86UR5	2415	13	18057	2.87578	1	1	0.982097
GOTERM_BP_DIRECT	GO:1903861~positive regulation of dendrite extension	7	0.27668	0.091148	Q9UPW8, O95294, Q9UQ26, O60260, Q96PX1, Q86UR5, Q969V5	2415	24	18057	2.1808	1	1	0.982097
GOTERM_CC_DIRECT	GO:0098831~presynaptic active zone cytoplasmic component	5	0.197628	0.134047	Q9UPW8, O14795, Q8NB66, Q9UQ26, Q86UR5	2445	16	19339	2.47175	1	1	0.964626
GOTERM_BP_DIRECT	GO:0097151~positive regulation of inhibitory postsynaptic potential	3	0.118577	0.18587	O14795, Q9UQ26, Q86UR5	2415	6	18057	3.73851	1	1	0.982097
GOTERM_CC_DIRECT	GO:0048786~presynaptic active zone	9	0.355731	0.219324	Q9UHK0, Q9UPA5, Q9H270, Q9UPW8, O14795, Q8NB66, Q9UQ26, P05067, Q86UR5	2445	46	19339	1.54753	1	1	0.964626
GOTERM_BP_DIRECT	GO:0099525~presynaptic dense core vesicle exocytosis	3	0.118577	0.238201	Q9UPW8, O14795, Q8NB66	2415	7	18057	3.20444	1	1	0.982097
GOTERM_CC_DIRECT	GO:0043195~terminal bouton	8	0.316206	0.2971	Q96PR1, P27708, Q9UPW8, Q99571, O14795, Q8NB66, P05937, Q2Y0W8	2445	43	19339	1.47156	1	1	0.964626
GOTERM_BP_DIRECT	GO:0035249~synaptic transmission, glutamatergic	7	0.27668	0.568848	Q13224, Q9UPW8, O14795, P04150, Q8NB66, Q12879, O60260	2415	45	18057	1.16309	1	1	0.982097
GOTERM_CC_DIRECT	GO:0042734~presynaptic membrane	15	0.592885	0.911013	Q8NHG8, O00408, Q9UPW8, Q8NB66, Q12879, Q9UQ26, Q86UR5, Q96PR1, Q03721, O14795, Q6IQ20, Q2Y0W8, Q14003, Q9NRD5, P48547	2445	149	19339	0.79627	1	1	0.964626
GOTERM_BP_DIRECT	GO:0006887~exocytosis	11	0.434783	0.976027	Q8TDW5, Q96C24, Q6ZMU5, Q9Y2J0, Q9UPW8, Q7RTP6, O14795, Q8NB66, Q9UQ26, Q9UNE2, Q86UR5	2415	124	18057	0.663284	1	1	0.982097
UP_KW_BIOLOGICAL_PROCESS	KW-0268~Exocytosis	7	0.27668	0.978079	Q6ZMU5, Q9UPW8, Q7RTP6, O14795, Q8NB66, Q9UNE2, Q86UR5	1865	69	11403	0.620282	1	1	1
KEGG_PATHWAY	hsa04721:Synaptic vesicle cycle	4	0.158103	0.988391	Q9UPW8, O14795, Q8NB66, Q86UR5	822	78	8139	0.507767	1	1	0.988391
Annotation Cluster 48	Enrichment Score: 0.5750088619008488
Category	Term	Count	%	PValue	Genes	List Total	Pop Hits	Pop Total	Fold Enrichment	Bonferroni	Benjamini	FDR
GOTERM_BP_DIRECT	GO:0034058~endosomal vesicle fusion	6	0.237154	0.0401479	Q8N3P4, Q9H270, Q96T51, Q9P253, P49754, Q9P2R3	2415	15	18057	2.99081	1	0.891319	0.875189
GOTERM_BP_DIRECT	GO:0035542~regulation of SNARE complex assembly	4	0.158103	0.1734	Q8N3P4, Q9H270, Q9P253, P49754	2415	11	18057	2.71892	1	1	0.982097
GOTERM_CC_DIRECT	GO:0033263~CORVET complex	3	0.118577	0.218304	Q8N3P4, Q9H270, Q9P253	2445	7	19339	3.38983	1	1	0.964626
GOTERM_CC_DIRECT	GO:0030897~HOPS complex	4	0.158103	0.220738	Q8N3P4, Q9H270, Q9P253, P49754	2445	13	19339	2.43373	1	1	0.964626
GOTERM_CC_DIRECT	GO:0030123~AP-3 adaptor complex	3	0.118577	0.502677	Q9H270, Q9P253, P49754	2445	13	19339	1.82529	1	1	0.964626
GOTERM_BP_DIRECT	GO:0008333~endosome to lysosome transport	7	0.27668	0.568848	Q96S99, Q9H270, Q9P253, Q9H8W4, P49754, Q8TDB6, O60291	2415	45	18057	1.16309	1	1	0.982097
GOTERM_CC_DIRECT	GO:0030136~clathrin-coated vesicle	5	0.197628	0.984015	Q9NWF9, O14672, Q9H270, Q9P253, P49754	2445	71	19339	0.557015	1	1	0.984015
Annotation Cluster 49	Enrichment Score: 0.573957767967614
Category	Term	Count	%	PValue	Genes	List Total	Pop Hits	Pop Total	Fold Enrichment	Bonferroni	Benjamini	FDR
GOTERM_BP_DIRECT	GO:2000463~positive regulation of excitatory postsynaptic potential	8	0.316206	0.160438	Q13224, Q05513, Q9BYB0, P78509, Q12879, Q9UQ26, P05067, Q86UR5	2415	34	18057	1.7593	1	1	0.982097
GOTERM_BP_DIRECT	GO:0060291~long-term synaptic potentiation	11	0.434783	0.258953	P15056, Q13224, P05129, Q05513, Q9Y466, Q9BYB0, P78509, Q12879, P37840, Q63HK5, Q14573	2415	59	18057	1.39402	1	1	0.982097
GOTERM_BP_DIRECT	GO:0051968~positive regulation of synaptic transmission, glutamatergic	6	0.237154	0.456665	Q13224, Q9BYB0, P78509, Q12879, Q63HK5, Q9UBN7	2415	33	18057	1.35946	1	1	0.982097
Annotation Cluster 50	Enrichment Score: 0.5682328310609341
Category	Term	Count	%	PValue	Genes	List Total	Pop Hits	Pop Total	Fold Enrichment	Bonferroni	Benjamini	FDR
GOTERM_CC_DIRECT	GO:0031904~endosome lumen	7	0.27668	0.0612449	P01241, Q14406, P16471, P0DML2, P18031, P0DML3, P05067	2445	23	19339	2.40727	1	0.804933	0.775404
GOTERM_BP_DIRECT	GO:0048513~animal organ development	9	0.355731	0.173994	O15409, P01241, Q92908, Q14406, P0DML2, P0DML3, Q9H334, A7XYQ1, Q15465	2415	41	18057	1.6413	1	1	0.982097
GOTERM_BP_DIRECT	GO:0060396~growth hormone receptor signaling pathway	4	0.158103	0.285526	P01241, Q14406, P0DML2, P0DML3	2415	14	18057	2.13629	1	1	0.982097
GOTERM_BP_DIRECT	GO:0046427~positive regulation of receptor signaling pathway via JAK-STAT	7	0.27668	0.473792	P01241, Q09472, Q14406, P0DML2, Q96A54, P0DML3, Q99490	2415	41	18057	1.27656	1	1	0.982097
KEGG_PATHWAY	hsa04060:Cytokine-cytokine receptor interaction	7	0.27668	1	P01241, Q14406, P16471, P0DML2, P50591, P0DML3, P01730	822	298	8139	0.232585	1	1	1
Annotation Cluster 51	Enrichment Score: 0.5592448695480934
Category	Term	Count	%	PValue	Genes	List Total	Pop Hits	Pop Total	Fold Enrichment	Bonferroni	Benjamini	FDR
KEGG_PATHWAY	hsa00350:Tyrosine metabolism	10	0.395257	0.00797121	P07327, P08319, P28332, P40394, P00325, P00326, P11766, P40126, Q6P587, P17643	822	36	8139	2.75041	0.918974	0.113771	0.106887
GOTERM_BP_DIRECT	GO:0046294~formaldehyde catabolic process	3	0.118577	0.0890582	P08319, P40394, P11766	2415	4	18057	5.60776	1	1	0.982097
KEGG_PATHWAY	hsa00620:Pyruvate metabolism	9	0.355731	0.0958012	P07327, P08319, P28332, P40394, P00325, Q04760, P00326, P11766, Q16775	822	47	8139	1.89602	1	0.597701	0.561534
GOTERM_BP_DIRECT	GO:0010430~fatty acid omega-oxidation	3	0.118577	0.18587	P08319, P40394, P11766	2415	6	18057	3.73851	1	1	0.982097
GOTERM_BP_DIRECT	GO:0006066~alcohol metabolic process	3	0.118577	0.238201	P07327, P08319, P40394	2415	7	18057	3.20444	1	1	0.982097
KEGG_PATHWAY	hsa00071:Fatty acid degradation	7	0.27668	0.263016	P07327, P08319, P28332, P40394, P00325, P00326, P11766	822	43	8139	1.61187	1	1	0.942492
KEGG_PATHWAY	hsa04936:Alcoholic liver disease	18	0.711462	0.272558	O00767, P07327, P08319, Q9NYJ8, P28332, Q13114, Q96A54, P11766, Q86V24, Q9Y4K3, Q8N5C8, P40394, Q07869, Q9Y6K9, P00325, Q9UJU2, P00326, Q96EB6	822	143	8139	1.24634	1	1	0.942492
GOTERM_BP_DIRECT	GO:0042573~retinoic acid metabolic process	5	0.197628	0.434249	P07327, P08319, P28332, P40394, P00325, P00326	2415	25	18057	1.4954	1	1	0.982097
GOTERM_BP_DIRECT	GO:0001523~retinoid metabolic process	5	0.197628	0.635764	P08319, P40394, P00325, Q6IQ20, P11766	2415	32	18057	1.16828	1	1	0.982097
KEGG_PATHWAY	hsa00010:Glycolysis / Gluconeogenesis	7	0.27668	0.681172	P07327, P08319, P28332, P40394, P00325, P00326, P11766	822	67	8139	1.03448	1	1	0.942492
KEGG_PATHWAY	hsa00830:Retinol metabolism	7	0.27668	0.695162	P07327, P08319, P28332, P40394, P00325, P00326, P11766	822	68	8139	1.01927	1	1	0.942492
KEGG_PATHWAY	hsa00982:Drug metabolism - cytochrome P450	7	0.27668	0.746955	P07327, P08319, P28332, P40394, P00325, P00326, P11766	822	72	8139	0.962642	1	1	0.942492
KEGG_PATHWAY	hsa00980:Metabolism of xenobiotics by cytochrome P450	7	0.27668	0.81221	P07327, P08319, P28332, P40394, P00325, P00326, P11766	822	78	8139	0.888593	1	1	0.942492
GOTERM_BP_DIRECT	GO:0042572~retinol metabolic process	6	0.237154	0.865102	P07327, P08319, P28332, P40394, P00325, P00326	2415	54	18057	0.83078	1	1	0.982097
Annotation Cluster 52	Enrichment Score: 0.5370842053401516
Category	Term	Count	%	PValue	Genes	List Total	Pop Hits	Pop Total	Fold Enrichment	Bonferroni	Benjamini	FDR
GOTERM_BP_DIRECT	GO:0038095~Fc-epsilon receptor signaling pathway	7	0.27668	0.091148	P15498, Q04759, Q9UKW4, P52735, Q13233, Q9Y4K3, Q06187	2415	24	18057	2.1808	1	1	0.982097
GOTERM_BP_DIRECT	GO:0038096~Fc-gamma receptor signaling pathway involved in phagocytosis	6	0.237154	0.185193	P15498, Q05655, Q9UKW4, P52735, Q02156, P35228	2415	23	18057	1.95053	1	1	0.982097
GOTERM_BP_DIRECT	GO:0002768~immune response-regulating cell surface receptor signaling pathway	3	0.118577	0.343466	P15498, Q9UKW4, P52735	2415	9	18057	2.49234	1	1	0.982097
GOTERM_BP_DIRECT	GO:0008361~regulation of cell size	5	0.197628	0.434249	P15498, Q9UKW4, P52735, P23276, P13631	2415	25	18057	1.4954	1	1	0.982097
KEGG_PATHWAY	hsa04664:Fc epsilon RI signaling pathway	6	0.237154	0.819566	P15498, P04049, P17252, Q9UKW4, P52735, Q06187	822	67	8139	0.886698	1	1	0.942492
Annotation Cluster 53	Enrichment Score: 0.5130652059712558
Category	Term	Count	%	PValue	Genes	List Total	Pop Hits	Pop Total	Fold Enrichment	Bonferroni	Benjamini	FDR
GOTERM_CC_DIRECT	GO:0030127~COPII vesicle coat	6	0.237154	0.0423058	Q15437, Q15436, P53992, O95487, O94855, O95486	2445	16	19339	2.9661	1	0.633013	0.609791
GOTERM_BP_DIRECT	GO:0090110~COPII-coated vesicle cargo loading	6	0.237154	0.0660346	Q15437, Q15436, P53992, O95487, O94855, O95486	2415	17	18057	2.63895	1	1	0.982097
GOTERM_CC_DIRECT	GO:0070971~endoplasmic reticulum exit site	6	0.237154	0.406462	Q15437, Q15436, P53992, O95487, O94855, O95486	2445	33	19339	1.43811	1	1	0.964626
GOTERM_CC_DIRECT	GO:0012507~ER to Golgi transport vesicle membrane	7	0.27668	0.757978	Q15437, Q8TAD4, Q15436, P53992, O95487, O94855, O95486	2445	58	19339	0.954608	1	1	0.964626
UP_KW_BIOLOGICAL_PROCESS	KW-0931~ER-Golgi transport	11	0.434783	0.972238	Q15437, O95159, Q9P2N4, Q15436, P53992, O95487, O94855, Q9NP61, O95486, Q8N6T3, Q8N6H7	1865	99	11403	0.679357	1	1	1
GOTERM_BP_DIRECT	GO:0006888~endoplasmic reticulum to Golgi vesicle-mediated transport	8	0.316206	0.997673	Q15437, Q15436, P53992, O95487, O94855, Q92696, O95486, P53611	2415	120	18057	0.498468	1	1	0.997673
Annotation Cluster 54	Enrichment Score: 0.5059517297418851
Category	Term	Count	%	PValue	Genes	List Total	Pop Hits	Pop Total	Fold Enrichment	Bonferroni	Benjamini	FDR
GOTERM_BP_DIRECT	GO:0033327~Leydig cell differentiation	4	0.158103	0.1734	O43323, Q15637, P10275, Q13285	2415	11	18057	2.71892	1	1	0.982097
GOTERM_BP_DIRECT	GO:0050810~regulation of steroid biosynthetic process	3	0.118577	0.394511	O43323, Q15637, Q13285	2415	10	18057	2.24311	1	1	0.982097
GOTERM_BP_DIRECT	GO:0030238~male sex determination	3	0.118577	0.443646	O43323, Q15637, Q13285	2415	11	18057	2.03919	1	1	0.982097
Annotation Cluster 55	Enrichment Score: 0.49082408580026005
Category	Term	Count	%	PValue	Genes	List Total	Pop Hits	Pop Total	Fold Enrichment	Bonferroni	Benjamini	FDR
GOTERM_BP_DIRECT	GO:0048617~embryonic foregut morphogenesis	4	0.158103	0.107793	P84022, P43694, Q15796, Q15465	2415	9	18057	3.32312	1	1	0.982097
GOTERM_BP_DIRECT	GO:0002076~osteoblast development	5	0.197628	0.243147	P56524, P84022, P10070, Q15796, Q15465	2415	19	18057	1.96764	1	1	0.982097
GOTERM_BP_DIRECT	GO:0030878~thyroid gland development	6	0.237154	0.429023	P04049, P15056, P10827, P84022, Q15796, Q15465	2415	32	18057	1.40194	1	1	0.982097
GOTERM_BP_DIRECT	GO:0045596~negative regulation of cell differentiation	5	0.197628	0.967748	P84022, Q15022, Q15796, Q15465, P10276	2415	60	18057	0.623085	1	1	0.982097
Annotation Cluster 56	Enrichment Score: 0.48737148118222934
Category	Term	Count	%	PValue	Genes	List Total	Pop Hits	Pop Total	Fold Enrichment	Bonferroni	Benjamini	FDR
GOTERM_BP_DIRECT	GO:1901387~positive regulation of voltage-gated calcium channel activity	3	0.118577	0.0488245	Q99469, Q96MF2, Q6ZMT1	2415	3	18057	7.47702	1	0.951049	0.933839
GOTERM_BP_DIRECT	GO:1903078~positive regulation of protein localization to plasma membrane	7	0.27668	0.791468	Q99469, Q13501, P24723, Q02156, P41743, Q96MF2, Q6ZMT1	2415	57	18057	0.91823	1	1	0.982097
GOTERM_BP_DIRECT	GO:0003009~skeletal muscle contraction	3	0.118577	0.892924	Q99469, Q96MF2, Q6ZMT1	2415	27	18057	0.83078	1	1	0.982097
Annotation Cluster 57	Enrichment Score: 0.4630044150744504
Category	Term	Count	%	PValue	Genes	List Total	Pop Hits	Pop Total	Fold Enrichment	Bonferroni	Benjamini	FDR
GOTERM_BP_DIRECT	GO:0016562~protein import into peroxisome matrix, receptor recycling	5	0.197628	0.0142526	O00623, O00507, O60683, P28328, Q93008	2415	8	18057	4.67314	1	0.44454	0.436496
GOTERM_BP_DIRECT	GO:0044721~protein import into peroxisome matrix, substrate release	3	0.118577	0.135536	O00623, O60683, P28328	2415	5	18057	4.48621	1	1	0.982097
GOTERM_BP_DIRECT	GO:0016558~protein import into peroxisome matrix	4	0.158103	0.209521	O94972, O00623, O60683, P28328	2415	12	18057	2.49234	1	1	0.982097
GOTERM_BP_DIRECT	GO:0034614~cellular response to reactive oxygen species	9	0.355731	0.247676	Q96P47, O00623, Q8NFU7, O60683, P08253, P25713, P08254, P28328, Q06187	2415	45	18057	1.4954	1	1	0.982097
GOTERM_BP_DIRECT	GO:0007031~peroxisome organization	3	0.118577	0.791914	O00623, O60683, P28328	2415	21	18057	1.06815	1	1	0.982097
KEGG_PATHWAY	hsa04146:Peroxisome	6	0.237154	0.931333	O00623, O60683, Q9BQG2, P28328, P35228, P00441	822	83	8139	0.715768	1	1	0.942492
GOTERM_CC_DIRECT	GO:0005777~peroxisome	10	0.395257	0.957099	O94972, O00623, Q8IV20, O60683, P14735, Q9BQG2, Q8N4Q0, P35228, P00441, Q969V5	2445	113	19339	0.699966	1	1	0.964626
GOTERM_CC_DIRECT	GO:0005778~peroxisomal membrane	5	0.197628	0.971617	O94972, O00623, O60683, P28328, Q14596	2445	65	19339	0.608432	1	1	0.971617
UP_KW_CELLULAR_COMPONENT	KW-0576~Peroxisome	8	0.316206	0.990072	O94972, O00623, Q8IV20, O60683, Q9BQG2, P28328, Q8N4Q0, Q969V5	2286	109	17801	0.57152	1	1	0.990072
Annotation Cluster 58	Enrichment Score: 0.44847509294140375
Category	Term	Count	%	PValue	Genes	List Total	Pop Hits	Pop Total	Fold Enrichment	Bonferroni	Benjamini	FDR
GOTERM_BP_DIRECT	GO:0046514~ceramide catabolic process	4	0.158103	0.0550442	Q5QJU3, Q8TDN7, Q9NR71, Q9NUN7	2415	7	18057	4.27258	1	1	0.982097
GOTERM_BP_DIRECT	GO:0046512~sphingosine biosynthetic process	4	0.158103	0.324391	Q5QJU3, Q8TDN7, Q9NR71, Q9NUN7	2415	15	18057	1.99387	1	1	0.982097
GOTERM_BP_DIRECT	GO:0006672~ceramide metabolic process	4	0.158103	0.610411	Q5QJU3, Q9NR71, Q9NUN7, Q8NCC3	2415	23	18057	1.30035	1	1	0.982097
KEGG_PATHWAY	hsa00600:Sphingolipid metabolism	6	0.237154	0.647144	Q5QJU3, Q8TDN7, Q9NR71, Q9NUN7, P17405, Q6UWV6	822	54	8139	1.10016	1	1	0.942492
UP_KW_BIOLOGICAL_PROCESS	KW-0746~Sphingolipid metabolism	5	0.197628	0.811374	Q5QJU3, Q7L5A8, Q8TDN7, Q9NR71, Q9NUN7	1865	33	11403	0.926395	1	1	1
Annotation Cluster 59	Enrichment Score: 0.44027670143989894
Category	Term	Count	%	PValue	Genes	List Total	Pop Hits	Pop Total	Fold Enrichment	Bonferroni	Benjamini	FDR
GOTERM_BP_DIRECT	GO:0006397~mRNA processing	45	1.77866	0.116086	Q9UK59, Q8N9Q2, Q16629, P78563, O95218, Q53GS9, Q9UQ35, P55265, P52756, Q99590, Q9UKF6, Q07352, Q9NW64, Q9UDW3, Q9NUK0, Q05823, Q75N03, Q8WW27, O95639, P41238, Q9UNY4, Q9H0D6, Q7Z6E9, Q12874, Q9BQ04, Q01081, Q96NB3, Q5BKZ1, Q15428, Q9GZX7, Q9Y235, Q5T200, O75312, Q9NR56, Q9BZB8, Q96G46, Q9BWF3, Q58A45, Q9NS39, O60870, Q6IEG0, Q9H6E5, P26368, Q9ULX6, Q5VZF2	2415	275	18057	1.22351	1	1	0.982097
UP_KW_CELLULAR_COMPONENT	KW-0747~Spliceosome	25	0.988142	0.164982	Q9UJV9, Q7RTV0, Q53GS9, Q9UQ35, O15541, Q15637, O95391, P52756, Q9NW64, Q9UDW3, Q8WU68, Q9BWG6, Q8TBF4, Q96NC0, Q6NZY4, Q9UNY4, Q12874, Q9BW85, Q01081, Q96NB3, Q15428, O75554, Q6IEG0, P26368, Q15696	2286	152	17801	1.28075	0.999791	0.791915	0.725922
GOTERM_BP_DIRECT	GO:0008380~RNA splicing	35	1.3834	0.205191	Q8N9Q2, P35637, Q16629, O95218, Q53GS9, Q9UQ35, Q14966, Q8TA86, O95391, P52756, Q99590, Q9NW64, Q9UDW3, Q9NUK0, Q9BWG6, Q8TBF4, Q9UNY4, Q92804, Q9BW85, Q9BQ04, Q01081, Q96NB3, Q5BKZ1, Q15428, Q5T200, O75312, O75554, P19544, Q9NR56, Q9BWF3, Q6IEG0, P26368, Q15696, Q9ULX6, Q5VZF2	2415	220	18057	1.18953	1	1	0.982097
GOTERM_CC_DIRECT	GO:0005681~spliceosomal complex	21	0.83004	0.349189	Q12874, Q9UJV9, Q01081, Q7RTV0, Q96NB3, Q9UQ35, Q53GS9, M0R2N4, Q15428, Q15637, O95391, P52756, Q9NW64, Q8WU68, Q9BWG6, P09234, Q96NC0, P26368, Q15696, Q15695, Q9UNY4	2445	143	19339	1.16155	1	1	0.964626
GOTERM_BP_DIRECT	GO:0000398~mRNA splicing, via spliceosome	28	1.10672	0.453723	Q9UK59, P98175, Q9UJV9, Q7RTV0, Q53GS9, Q9UQ35, O15541, Q15637, O95391, P52756, Q70CQ1, Q9NW64, Q8WU68, Q8TBF4, P09234, Q96NC0, Q6NZY4, Q12874, Q9BW85, Q9BQ04, Q01081, M0R2N4, Q15428, O75554, Q9BWF3, P26368, Q15696, Q15695	2415	195	18057	1.07362	1	1	0.982097
KEGG_PATHWAY	hsa03040:Spliceosome	14	0.55336	0.568315	Q12874, Q16629, P35637, Q01081, Q7RTV0, Q53GS9, Q15428, Q8TA86, O95391, Q9NW64, Q8WU68, P09234, Q96NC0, P26368	822	131	8139	1.05817	1	1	0.942492
UP_KW_BIOLOGICAL_PROCESS	KW-0507~mRNA processing	59	2.33202	0.875771	Q8N9Q2, Q16629, Q9UJV9, Q7RTV0, Q53GS9, Q9UQ35, P55265, O95391, P52756, Q07352, Q70CQ1, Q9UDW3, Q9BWG6, Q5T481, Q6NZY4, O95639, Q9H0D6, Q12874, Q01081, Q15428, Q9Y235, Q5T200, Q9BWF3, Q6IEG0, Q9ULX6, Q5VZF2, P98175, Q9UK59, O95218, P78563, O15541, Q15637, Q99590, Q9UKF6, Q9NW64, Q8WU68, Q9NUK0, Q8TBF4, Q96NC0, Q8WW27, P41238, Q9UNY4, Q9BW85, Q9BQ04, Q96NB3, Q5BKZ1, Q9GZX7, A6NMK7, O75312, O75554,…	1865	403	11403	0.895132	1	1	1
UP_KW_BIOLOGICAL_PROCESS	KW-0508~mRNA splicing	41	1.62055	0.969573	Q8N9Q2, P98175, Q16629, Q9UJV9, Q7RTV0, O95218, Q53GS9, Q9UQ35, O15541, Q15637, O95391, P52756, Q99590, Q70CQ1, Q9NW64, Q9UDW3, Q8WU68, Q9NUK0, Q9BWG6, Q5T481, Q8TBF4, Q96NC0, Q6NZY4, Q9UNY4, Q12874, Q9BW85, Q9BQ04, Q01081, Q96NB3, Q5BKZ1, Q15428, Q5T200, O75312, O75554, Q9NR56, Q9BWF3, Q6IEG0, P26368, Q15696, Q9ULX6, Q5VZF2	1865	314	11403	0.798352	1	1	1
Annotation Cluster 60	Enrichment Score: 0.42183306972576146
Category	Term	Count	%	PValue	Genes	List Total	Pop Hits	Pop Total	Fold Enrichment	Bonferroni	Benjamini	FDR
GOTERM_CC_DIRECT	GO:0042719~mitochondrial intermembrane space protein transporter complex	4	0.158103	0.0299862	Q9Y5J7, Q9Y5J9, Q9Y5L4, P62072	2445	6	19339	5.27307	1	0.479779	0.462179
GOTERM_BP_DIRECT	GO:0045039~protein insertion into mitochondrial inner membrane	4	0.158103	0.247074	Q9Y5J7, Q9Y5J9, Q9Y5L4, P62072	2415	13	18057	2.30062	1	1	0.982097
GOTERM_BP_DIRECT	GO:0006626~protein targeting to mitochondrion	5	0.197628	0.554986	Q5JRX3, Q9Y5J7, Q9Y5J9, Q9Y5L4, P62072	2415	29	18057	1.28914	1	1	0.982097
GOTERM_CC_DIRECT	GO:0005758~mitochondrial intermembrane space	11	0.434783	0.728485	Q96E52, Q9Y5J7, Q9Y5J9, Q9BYT8, Q9NXA8, Q9Y5L4, P05186, P62072, P52888, Q14596, P00441	2445	91	19339	0.956107	1	1	0.964626
UP_KW_BIOLOGICAL_PROCESS	KW-0811~Translocation	9	0.355731	0.986215	P49792, P49790, Q9Y5J7, Q9Y5J9, Q9Y5L4, O95271, P62072, Q9HA38, O15504	1865	90	11403	0.611421	1	1	1
GOTERM_BP_DIRECT	GO:0007605~sensory perception of sound	12	0.474308	0.996733	O15392, O60765, P10828, Q9Y5J7, Q9Y5J9, Q86XK2, Q9Y5L4, O43623, P62072, A7XYQ1, Q70EK8, P00441	2415	159	18057	0.564303	1	1	0.996733
Annotation Cluster 61	Enrichment Score: 0.4199487546126824
Category	Term	Count	%	PValue	Genes	List Total	Pop Hits	Pop Total	Fold Enrichment	Bonferroni	Benjamini	FDR
GOTERM_BP_DIRECT	GO:0016540~protein autoprocessing	8	0.316206	0.0707528	Q14623, Q96E52, P07711, Q9H040, O43323, Q9Y4W6, Q15465, P09874	2415	28	18057	2.13629	1	1	0.982097
KEGG_PATHWAY	hsa04340:Hedgehog signaling pathway	8	0.316206	0.317153	Q14623, O43323, P10070, P10071, P08151, Q96QV1, Q15465, O60291	822	55	8139	1.44021	1	1	0.942492
GOTERM_BP_DIRECT	GO:0097264~self proteolysis	3	0.118577	0.490471	Q14623, O43323, Q15465	2415	12	18057	1.86925	1	1	0.982097
GOTERM_BP_DIRECT	GO:0001708~cell fate specification	4	0.158103	0.803136	Q9GZV8, Q14623, O43323, Q15465	2415	31	18057	0.964777	1	1	0.982097
GOTERM_BP_DIRECT	GO:0045880~positive regulation of smoothened signaling pathway	4	0.158103	0.899169	Q14623, O43323, P08151, Q15465	2415	38	18057	0.787055	1	1	0.982097
Annotation Cluster 62	Enrichment Score: 0.41591369704631725
Category	Term	Count	%	PValue	Genes	List Total	Pop Hits	Pop Total	Fold Enrichment	Bonferroni	Benjamini	FDR
GOTERM_BP_DIRECT	GO:0043087~regulation of GTPase activity	11	0.434783	0.0465466	P15498, O75689, Q7Z6J4, Q6ZV73, Q6ZNL6, Q9UKW4, Q96M96, P52735, Q5JSP0, P98174, P00441	2415	42	18057	1.95827	1	0.951049	0.933839
GOTERM_BP_DIRECT	GO:0046847~filopodium assembly	6	0.237154	0.262213	Q7Z6J4, Q6ZV73, Q6ZNL6, Q96M96, Q5JSP0, P98174	2415	26	18057	1.72547	1	1	0.982097
GOTERM_CC_DIRECT	GO:0001726~ruffle	16	0.632411	0.265402	P30622, Q7Z6J4, P06703, Q8TDY4, Q6ZV73, Q13459, Q8WWN8, Q96M96, Q5JSP0, Q96QT4, P04271, Q6ZNL6, O15553, Q13464, P98174, Q15057	2445	99	19339	1.27832	1	1	0.964626
GOTERM_CC_DIRECT	GO:0030027~lamellipodium	15	0.592885	0.993438	Q7Z6J0, Q7Z6J4, Q9Y2X7, Q6ZV73, Q13459, Q9Y5S2, Q8WWN8, Q96M96, Q5JSP0, Q5VT25, Q6ZNL6, O15553, Q13574, Q13464, P98174	2445	191	19339	0.621174	1	1	0.993438
GOTERM_BP_DIRECT	GO:0030036~actin cytoskeleton organization	19	0.750988	0.99441	Q2TBC4, Q13643, Q6ZSZ5, Q7Z6J4, Q6ZV73, Q9Y5S2, O75116, P18031, Q6DT37, Q96M96, P41182, Q5JSP0, Q99490, Q5VT25, O00151, Q6ZNL6, Q13464, Q6R327, P98174	2415	221	18057	0.642821	1	1	0.99441
GOTERM_BP_DIRECT	GO:0008360~regulation of cell shape	9	0.355731	0.998539	Q6ZSZ5, Q96P48, Q7Z6J4, O75844, Q6ZV73, Q6ZNL6, Q96M96, Q5JSP0, P98174	2415	136	18057	0.494803	1	1	0.998539
Annotation Cluster 63	Enrichment Score: 0.40373121312089544
Category	Term	Count	%	PValue	Genes	List Total	Pop Hits	Pop Total	Fold Enrichment	Bonferroni	Benjamini	FDR
KEGG_PATHWAY	hsa00270:Cysteine and methionine metabolism	9	0.355731	0.148595	Q8IV20, Q9H2M3, Q93088, Q9UBC3, Q16878, Q99707, Q9Y6K1, Q96GX9, P26358	822	52	8139	1.71371	1	0.735166	0.690681
GOTERM_BP_DIRECT	GO:0009086~methionine biosynthetic process	3	0.118577	0.291095	Q9H2M3, Q93088, Q99707	2415	8	18057	2.80388	1	1	0.982097
KEGG_PATHWAY	hsa04981:Folate transport and metabolism	4	0.158103	0.617982	Q9H2M3, Q93088, Q99707, Q04609	822	31	8139	1.27761	1	1	0.942492
KEGG_PATHWAY	hsa00670:One carbon pool by folate	3	0.118577	0.90795	Q9H2M3, Q93088, Q99707	822	38	8139	0.781694	1	1	0.942492
Annotation Cluster 64	Enrichment Score: 0.3980898673854807
Category	Term	Count	%	PValue	Genes	List Total	Pop Hits	Pop Total	Fold Enrichment	Bonferroni	Benjamini	FDR
GOTERM_BP_DIRECT	GO:0032754~positive regulation of interleukin-5 production	4	0.158103	0.209521	Q05513, P23771, Q08499, P10276	2415	12	18057	2.49234	1	1	0.982097
GOTERM_BP_DIRECT	GO:0032753~positive regulation of interleukin-4 production	5	0.197628	0.496161	Q04759, Q05513, Q9BZS1, P23771, P10276	2415	27	18057	1.38463	1	1	0.982097
GOTERM_BP_DIRECT	GO:0032736~positive regulation of interleukin-13 production	3	0.118577	0.615008	Q05513, P23771, P10276	2415	15	18057	1.4954	1	1	0.982097
Annotation Cluster 65	Enrichment Score: 0.39633309659232996
Category	Term	Count	%	PValue	Genes	List Total	Pop Hits	Pop Total	Fold Enrichment	Bonferroni	Benjamini	FDR
GOTERM_CC_DIRECT	GO:0044305~calyx of Held	6	0.237154	0.11643	P05129, Q9Y2X7, Q8NB66, P05937, P05771, P48547	2445	21	19339	2.25989	1	1	0.964626
GOTERM_BP_DIRECT	GO:2000300~regulation of synaptic vesicle exocytosis	6	0.237154	0.587122	P05129, Q9Y2X7, Q9P253, Q9UQ26, P05771, Q86UR5	2415	38	18057	1.18058	1	1	0.982097
GOTERM_BP_DIRECT	GO:0099171~presynaptic modulation of chemical synaptic transmission	3	0.118577	0.946687	P05129, Q9Y2X7, P05771	2415	33	18057	0.679729	1	1	0.982097
Annotation Cluster 66	Enrichment Score: 0.39616353531647885
Category	Term	Count	%	PValue	Genes	List Total	Pop Hits	Pop Total	Fold Enrichment	Bonferroni	Benjamini	FDR
GOTERM_BP_DIRECT	GO:2000781~positive regulation of double-strand break repair	11	0.434783	0.0890848	P16455, Q68CP9, Q8N6T7, Q92782, A0A1W2PQ90, Q92785, Q9H0M4, Q92784, Q96FC9, Q92878, Q8WUB8, Q96EB6	2415	47	18057	1.74994	1	1	0.982097
GOTERM_BP_DIRECT	GO:2000819~regulation of nucleotide-excision repair	6	0.237154	0.289388	Q68CP9, Q92782, O95251, Q92785, Q92784, Q8WUB8	2415	27	18057	1.66156	1	1	0.982097
GOTERM_CC_DIRECT	GO:0016514~SWI/SNF complex	6	0.237154	0.327265	Q9C0K0, Q68CP9, Q92785, Q92784, Q9H165, Q8WUB8	2445	30	19339	1.58192	1	1	0.964626
GOTERM_BP_DIRECT	GO:0070316~regulation of G0 to G1 transition	5	0.197628	0.434249	Q68CP9, Q92782, Q92785, Q92784, Q8WUB8	2415	25	18057	1.4954	1	1	0.982097
GOTERM_BP_DIRECT	GO:2000045~regulation of G1/S transition of mitotic cell cycle	9	0.355731	0.436095	O14901, Q68CP9, P67775, Q92782, P51948, Q92785, Q92784, P38936, Q8WUB8	2415	54	18057	1.24617	1	1	0.982097
GOTERM_BP_DIRECT	GO:0045663~positive regulation of myoblast differentiation	7	0.27668	0.568848	Q68CP9, Q9NWT6, Q15911, Q92993, Q92784, Q8WUB8, Q8NB12	2415	45	18057	1.16309	1	1	0.982097
GOTERM_CC_DIRECT	GO:0071565~nBAF complex	3	0.118577	0.618505	Q92782, Q92785, Q92784	2445	16	19339	1.48305	1	1	0.964626
GOTERM_BP_DIRECT	GO:0030071~regulation of mitotic metaphase/anaphase transition	5	0.197628	0.684008	Q68CP9, Q92782, Q92785, Q92784, Q8WUB8	2415	34	18057	1.09956	1	1	0.982097
GOTERM_BP_DIRECT	GO:0045597~positive regulation of cell differentiation	8	0.316206	0.707333	Q68CP9, Q01101, Q14587, Q92782, Q9UJU2, Q92784, Q8WUB8, P10275	2415	60	18057	0.996936	1	1	0.982097
Annotation Cluster 67	Enrichment Score: 0.33264408063950696
Category	Term	Count	%	PValue	Genes	List Total	Pop Hits	Pop Total	Fold Enrichment	Bonferroni	Benjamini	FDR
GOTERM_BP_DIRECT	GO:0031669~cellular response to nutrient levels	7	0.27668	0.348415	Q09472, Q03181, Q9NXC5, Q92793, Q6PJI9, Q96S15, Q6R327	2415	36	18057	1.45386	1	1	0.982097
GOTERM_CC_DIRECT	GO:0061700~GATOR2 complex	3	0.118577	0.366434	Q9NXC5, Q6PJI9, Q96S15	2445	10	19339	2.37288	1	1	0.964626
GOTERM_BP_DIRECT	GO:1904263~positive regulation of TORC1 signaling	9	0.355731	0.457392	Q8TF40, Q09472, Q9NXC5, Q13107, P62877, Q9H6Y7, Q6PJI9, Q96FJ0, Q96S15	2415	55	18057	1.22351	1	1	0.982097
GOTERM_BP_DIRECT	GO:0034198~cellular response to amino acid starvation	8	0.316206	0.510033	Q13049, Q15139, Q8N8N0, Q9NXC5, Q6PJI9, P24723, P38936, Q96S15	2415	50	18057	1.19632	1	1	0.982097
GOTERM_BP_DIRECT	GO:1904262~negative regulation of TORC1 signaling	7	0.27668	0.729122	Q8N8N0, Q9NXC5, Q6GQQ9, Q9H6Y7, Q6PJI9, Q96S15, Q05086	2415	53	18057	0.987531	1	1	0.982097
Annotation Cluster 68	Enrichment Score: 0.33090146526012965
Category	Term	Count	%	PValue	Genes	List Total	Pop Hits	Pop Total	Fold Enrichment	Bonferroni	Benjamini	FDR
KEGG_PATHWAY	hsa04720:Long-term potentiation	16	0.632411	0.00230499	P04049, Q09472, Q14643, P05129, Q13224, P48454, Q12879, P10398, P15056, P16298, Q92793, Q08209, P17252, Q14571, P05771, Q14573	822	67	8139	2.36453	0.515483	0.038093	0.035788
KEGG_PATHWAY	hsa05031:Amphetamine addiction	13	0.513834	0.0416477	P05129, Q13224, Q92769, P48454, Q13547, Q12879, P15336, P16298, Q08209, P17252, Q02930, P05771, Q96EB6	822	69	8139	1.86549	0.999998	0.363261	0.34128
KEGG_PATHWAY	hsa04925:Aldosterone synthesis and secretion	16	0.632411	0.0656989	Q15139, Q14643, P05129, O00408, Q02156, P15336, Q9BZL6, P22736, O95180, P17252, Q02930, Q14571, P43354, P05771, O94806, Q14573	822	98	8139	1.61656	1	0.479755	0.450725
KEGG_PATHWAY	hsa04972:Pancreatic secretion	15	0.592885	0.128857	Q14643, P48052, P05129, Q96IY4, A8K7I4, P00918, Q14CN2, P15088, P15086, P17252, P15085, Q14571, Q9UQC9, P05771, Q14573	822	100	8139	1.48522	1	0.684894	0.643452
KEGG_PATHWAY	hsa04730:Long-term depression	10	0.395257	0.135699	P04049, P15056, P67775, Q14643, P05129, P17252, Q14571, P05771, Q14573, P10398	822	59	8139	1.67821	1	0.698516	0.656249
KEGG_PATHWAY	hsa05017:Spinocerebellar ataxia	19	0.750988	0.199812	Q96E52, Q14643, P05129, Q13224, Q12933, Q9UK17, Q9Y4W6, P78509, Q12879, P35398, O00487, Q00403, P17252, Q14571, P08047, Q92993, Q14003, P05771, Q14573	822	144	8139	1.30644	1	0.859464	0.807458
KEGG_PATHWAY	hsa05214:Glioma	11	0.434783	0.233422	P04049, P15056, P05129, Q00987, Q16611, Q9UBT6, P04637, P17252, P38936, P05771, P10398	822	76	8139	1.43311	1	0.972815	0.91395
KEGG_PATHWAY	hsa04935:Growth hormone synthesis, secretion and action	16	0.632411	0.246226	P01241, P04049, Q09472, Q14643, P05129, Q14406, P0DML2, P15336, Q92793, P17252, Q02930, P0DML3, Q14571, P05771, Q13233, Q14573	822	122	8139	1.29855	1	0.978669	0.91945
GOTERM_CC_DIRECT	GO:0031095~platelet dense tubular network membrane	3	0.118577	0.317649	Q14643, Q14571, Q14573	2445	9	19339	2.63654	1	1	0.964626
KEGG_PATHWAY	hsa04929:GnRH secretion	9	0.355731	0.331513	P04049, Q14643, P05129, O95180, P17252, Q92731, Q14571, P05771, Q14573	822	65	8139	1.37097	1	1	0.942492
KEGG_PATHWAY	hsa04918:Thyroid hormone synthesis	10	0.395257	0.343267	Q14643, P05129, P17252, Q02930, P02768, Q14571, P15336, P05771, Q14573, Q9UNY4	822	75	8139	1.32019	1	1	0.942492
KEGG_PATHWAY	hsa04370:VEGF signaling pathway	8	0.316206	0.385231	P04049, P16298, P05129, P29474, Q08209, P48454, P17252, P05771	822	59	8139	1.34257	1	1	0.942492
KEGG_PATHWAY	hsa05163:Human cytomegalovirus infection	25	0.988142	0.426665	Q14643, P05129, P48454, P04637, Q12802, O00463, Q9Y6K9, P17252, Q02930, Q14571, P08047, Q13464, Q8N884, P05771, Q14573, P04049, Q16611, Q12933, O75116, P38936, P15336, P16298, Q00987, Q08209, P27797	822	226	8139	1.09529	1	1	0.942492
KEGG_PATHWAY	hsa04912:GnRH signaling pathway	11	0.434783	0.451492	P04049, Q14643, P50281, Q05655, P17252, Q14571, P08253, P18146, Q13233, P05771, Q14573	822	92	8139	1.18387	1	1	0.942492
KEGG_PATHWAY	hsa04270:Vascular smooth muscle contraction	15	0.592885	0.475272	P04049, Q14643, P05129, O75116, Q02156, P10398, P15056, Q04759, Q05655, P17252, Q14571, P24723, Q13464, P05771, Q14573	822	133	8139	1.11671	1	1	0.942492
KEGG_PATHWAY	hsa04012:ErbB signaling pathway	10	0.395257	0.491591	P04049, P15056, P05129, P22681, Q13191, P17252, Q02297, P38936, P05771, P10398	822	85	8139	1.16488	1	1	0.942492
KEGG_PATHWAY	hsa05143:African trypanosomiasis	5	0.197628	0.498792	P01042, P05129, P17252, P52888, P05771	822	36	8139	1.3752	1	1	0.942492
KEGG_PATHWAY	hsa04922:Glucagon signaling pathway	12	0.474308	0.507939	Q09472, Q14643, P16298, Q92793, Q07869, Q08209, P48454, Q02930, Q14571, P15336, Q96EB6, Q14573	822	106	8139	1.12092	1	1	0.942492
KEGG_PATHWAY	hsa04650:Natural killer cell mediated cytotoxicity	13	0.513834	0.508734	P04049, P05129, P48454, P50591, P52735, P10398, P15498, P15056, P16298, Q08209, P17252, Q9UKW4, P05771	822	116	8139	1.10965	1	1	0.942492
KEGG_PATHWAY	hsa04750:Inflammatory mediator regulation of TRP channels	11	0.434783	0.534288	P01042, Q14643, Q04759, P05129, Q05655, P17252, Q14571, P24723, Q02156, P05771, Q14573	822	98	8139	1.11139	1	1	0.942492
KEGG_PATHWAY	hsa04728:Dopaminergic synapse	14	0.55336	0.579761	Q14643, P05129, Q13224, P48454, Q12879, P15336, P67775, P16298, Q08209, P17252, Q02930, Q14571, P05771, Q14573	822	132	8139	1.05015	1	1	0.942492
KEGG_PATHWAY	hsa04022:cGMP-PKG signaling pathway	17	0.671937	0.615496	P04049, P01042, Q14643, P29474, O00408, P48454, O75116, Q02156, P15336, O76074, P16298, Q08209, Q02930, Q14571, P43694, Q13464, Q14573	822	166	8139	1.014	1	1	0.942492
KEGG_PATHWAY	hsa04724:Glutamatergic synapse	12	0.474308	0.62035	Q14643, Q13224, P16298, P05129, Q08209, P48454, P17252, Q9BYB0, Q14571, Q12879, P05771, Q14573	822	115	8139	1.0332	1	1	0.942492
KEGG_PATHWAY	hsa04961:Endocrine and other factor-regulated calcium reabsorption	6	0.237154	0.630395	P05129, P17252, P05937, P03372, P05771, P11473	822	53	8139	1.12092	1	1	0.942492
KEGG_PATHWAY	hsa04726:Serotonergic synapse	11	0.434783	0.715674	P04049, P15056, Q14643, P05129, Q9NZV8, P17252, Q14571, P05067, P05771, Q14573, P10398	822	113	8139	0.963859	1	1	0.942492
KEGG_PATHWAY	hsa04960:Aldosterone-regulated sodium reabsorption	4	0.158103	0.752476	P05129, P17252, P05771, P08235	822	38	8139	1.04226	1	1	0.942492
KEGG_PATHWAY	hsa05167:Kaposi sarcoma-associated herpesvirus infection	18	0.711462	0.77344	P04049, Q09472, Q14643, P26651, Q13114, Q16611, Q12933, P48454, P04637, P38936, P16298, Q92793, Q08209, Q9Y6K9, Q14571, Q9UJU2, P62979, Q14573	822	195	8139	0.913981	1	1	0.942492
KEGG_PATHWAY	hsa04911:Insulin secretion	8	0.316206	0.777746	P05129, P17252, Q02930, Q9Y6V0, Q9UQ26, P15336, P05771, Q14573	822	86	8139	0.921066	1	1	0.942492
KEGG_PATHWAY	hsa04921:Oxytocin signaling pathway	14	0.55336	0.782982	P04049, Q14643, P05129, P29474, P48454, O75116, P38936, P16298, Q08209, P17252, Q14571, Q13464, P05771, Q14573	822	153	8139	0.906016	1	1	0.942492
KEGG_PATHWAY	hsa04971:Gastric acid secretion	7	0.27668	0.792082	Q14643, P05129, P17252, Q14571, P05771, P00918, Q14573	822	76	8139	0.911977	1	1	0.942492
KEGG_PATHWAY	hsa04916:Melanogenesis	9	0.355731	0.81222	P04049, Q09472, P05129, Q92793, P17252, Q9UJU2, P05771, P40126, P17643	822	101	8139	0.882308	1	1	0.942492
KEGG_PATHWAY	hsa04970:Salivary secretion	8	0.316206	0.824913	Q14643, P05129, P17252, Q14571, P15516, P15515, P05771, Q14573	822	91	8139	0.870458	1	1	0.942492
KEGG_PATHWAY	hsa01521:EGFR tyrosine kinase inhibitor resistance	7	0.27668	0.830778	P04049, P15056, P05129, P17252, Q02297, P05771, P10398	822	80	8139	0.866378	1	1	0.942492
KEGG_PATHWAY	hsa04713:Circadian entrainment	8	0.316206	0.870726	Q14643, Q13224, P05129, O95180, P17252, Q12879, P05771, Q14573	822	97	8139	0.816615	1	1	0.942492
KEGG_PATHWAY	hsa04540:Gap junction	7	0.27668	0.913299	P04049, Q14643, P05129, P17252, Q14571, P05771, Q14573	822	92	8139	0.753372	1	1	0.942492
KEGG_PATHWAY	hsa04020:Calcium signaling pathway	19	0.750988	0.960929	Q14643, P05129, Q13224, P29474, P54750, P48454, Q99571, Q99572, Q12879, P35228, Q01064, P16298, O95180, Q08209, P17252, Q14571, P05771, Q14123, Q14573	822	253	8139	0.743588	1	1	0.960929
GOTERM_BP_DIRECT	GO:0051209~release of sequestered calcium ion into cytosol	4	0.158103	0.964216	Q14643, Q14571, Q99572, Q14573	2415	48	18057	0.623085	1	1	0.982097
KEGG_PATHWAY	hsa04725:Cholinergic synapse	7	0.27668	0.979772	Q14643, P05129, P17252, Q02930, Q14571, P05771, Q14573	822	115	8139	0.602698	1	1	0.979772
GOTERM_CC_DIRECT	GO:0016529~sarcoplasmic reticulum	3	0.118577	0.989285	Q14643, Q14571, Q14573	2445	49	19339	0.484262	1	1	0.989285
KEGG_PATHWAY	hsa04723:Retrograde endocannabinoid signaling	8	0.316206	0.994464	Q14643, P05129, P17252, Q14571, Q6IQ20, P05771, Q86UR5, Q14573	822	148	8139	0.535214	1	1	0.994464
KEGG_PATHWAY	hsa04360:Axon guidance	10	0.395257	0.996479	P04049, P16298, Q05513, Q08209, P48454, Q6H8Q1, P17252, O75116, Q13464, Q15465	822	183	8139	0.541063	1	1	0.996479
KEGG_PATHWAY	hsa05020:Prion disease	16	0.632411	0.998368	P10606, Q14643, Q13224, P48454, Q12879, P18146, O00487, P15336, P16298, Q05655, Q08209, P67870, Q02930, Q14571, Q14573, P00441	822	277	8139	0.571925	1	1	0.998368
KEGG_PATHWAY	hsa05146:Amoebiasis	4	0.158103	0.998564	P05129, P17252, P35228, P05771	822	102	8139	0.388293	1	1	0.998564
KEGG_PATHWAY	hsa05022:Pathways of neurodegeneration - multiple diseases	31	1.2253	0.999129	Q14643, P05129, P35637, P48454, Q96CV9, Q9HBF4, O00487, P10398, P15056, P17252, Q14571, P62979, P05771, O60260, Q14573, P00441, Q13501, P04049, P10606, Q13224, Q16611, Q12933, Q12879, P37840, P35228, O14618, P16298, Q08209, P67870, P05067, Q92844	822	480	8139	0.639469	1	1	0.999129
KEGG_PATHWAY	hsa04727:GABAergic synapse	3	0.118577	0.999183	P05129, P17252, P05771	822	89	8139	0.333757	1	1	0.999183
UP_KW_BIOLOGICAL_PROCESS	KW-0109~Calcium transport	8	0.316206	0.999471	Q9BX84, Q14643, O95180, Q96QT4, Q5W0U4, Q14571, A8K7I4, Q14573	1865	109	11403	0.448749	1	1	1
Annotation Cluster 69	Enrichment Score: 0.32422202970282965
Category	Term	Count	%	PValue	Genes	List Total	Pop Hits	Pop Total	Fold Enrichment	Bonferroni	Benjamini	FDR
GOTERM_BP_DIRECT	GO:0051026~chiasma assembly	3	0.118577	0.291095	A8MTL3, Q9NPC3, Q495C1	2415	8	18057	2.80388	1	1	0.982097
GOTERM_CC_DIRECT	GO:0000795~synaptonemal complex	4	0.158103	0.599827	A8MTL3, P63279, Q9NPC3, Q495C1	2445	24	19339	1.31827	1	1	0.964626
GOTERM_BP_DIRECT	GO:0007131~reciprocal meiotic recombination	5	0.197628	0.609922	A8MTL3, A0A1W2PQ90, Q8IWV8, Q9NPC3, Q92878, Q495C1	2415	31	18057	1.20597	1	1	0.982097
Annotation Cluster 70	Enrichment Score: 0.29825728612455427
Category	Term	Count	%	PValue	Genes	List Total	Pop Hits	Pop Total	Fold Enrichment	Bonferroni	Benjamini	FDR
GOTERM_CC_DIRECT	GO:1990788~GLI-SUFU complex	3	0.118577	0.0804262	P10070, P10071, P08151	2445	4	19339	5.93221	1	0.924901	0.890971
KEGG_PATHWAY	hsa04340:Hedgehog signaling pathway	8	0.316206	0.317153	Q14623, O43323, P10070, P10071, P08151, Q96QV1, Q15465, O60291	822	55	8139	1.44021	1	1	0.942492
GOTERM_BP_DIRECT	GO:0009954~proximal/distal pattern formation	5	0.197628	0.465528	P10070, P10071, P08151, Q9H3D4, Q8IXZ3	2415	26	18057	1.43789	1	1	0.982097
GOTERM_BP_DIRECT	GO:0007224~smoothened signaling pathway	11	0.434783	0.755443	Q14623, Q8IYY4, O43323, P10070, P10071, P08151, Q86YF9, O60481, Q15465, Q2M1K9, O60291	2415	88	18057	0.934627	1	1	0.982097
GOTERM_CC_DIRECT	GO:0097542~ciliary tip	4	0.158103	0.95205	P10070, P10071, P08151, Q9NQC7	2445	48	19339	0.659134	1	1	0.964626
GOTERM_CC_DIRECT	GO:0097546~ciliary base	4	0.158103	0.956595	P10070, P10071, P08151, Q86YF9	2445	49	19339	0.645683	1	1	0.964626
GOTERM_CC_DIRECT	GO:0005930~axoneme	4	0.158103	0.999994	Q8IYY4, P10070, P10071, P08151	2445	128	19339	0.247175	1	1	0.999994
Annotation Cluster 71	Enrichment Score: 0.2539178768751193
Category	Term	Count	%	PValue	Genes	List Total	Pop Hits	Pop Total	Fold Enrichment	Bonferroni	Benjamini	FDR
KEGG_PATHWAY	hsa04660:T cell receptor signaling pathway	15	0.592885	0.334827	P04049, O95267, P48454, P52735, Q08881, P15498, P67775, Q04759, P16298, Q13191, Q08209, Q9Y6K9, Q9UKW4, P42680, P01730	822	121	8139	1.22745	1	1	0.942492
KEGG_PATHWAY	hsa05235:PD-L1 expression and PD-1 checkpoint pathway in cancer	10	0.395257	0.562941	P04049, O95267, Q04759, P16298, Q08209, P48454, P67870, Q9Y6K9, P01730, Q9Y4K3	822	90	8139	1.10016	1	1	0.942492
KEGG_PATHWAY	hsa04658:Th1 and Th2 cell differentiation	7	0.27668	0.918256	Q04759, P16298, Q08209, P48454, Q9Y6K9, P23771, P01730	822	93	8139	0.745271	1	1	0.942492
Annotation Cluster 72	Enrichment Score: 0.2238386333638078
Category	Term	Count	%	PValue	Genes	List Total	Pop Hits	Pop Total	Fold Enrichment	Bonferroni	Benjamini	FDR
GOTERM_BP_DIRECT	GO:0060392~negative regulation of SMAD protein signal transduction	5	0.197628	0.434249	P37231, Q9BRP0, O43541, O15105, P12755	2415	25	18057	1.4954	1	1	0.982097
GOTERM_BP_DIRECT	GO:0032926~negative regulation of activin receptor signaling pathway	3	0.118577	0.534725	O43541, O15105, P12755	2415	13	18057	1.72547	1	1	0.982097
GOTERM_BP_DIRECT	GO:0030514~negative regulation of BMP signaling pathway	6	0.237154	0.917518	P37231, Q9NYA4, O43541, O15105, P12755, Q9UPN9	2415	60	18057	0.747702	1	1	0.982097
Annotation Cluster 73	Enrichment Score: 0.1823431552327278
Category	Term	Count	%	PValue	Genes	List Total	Pop Hits	Pop Total	Fold Enrichment	Bonferroni	Benjamini	FDR
GOTERM_BP_DIRECT	GO:0050832~defense response to fungus	7	0.27668	0.348415	P06702, P80511, P05109, P15516, P15515, P04196, P81605	2415	36	18057	1.45386	1	1	0.982097
GOTERM_BP_DIRECT	GO:0061844~antimicrobial humoral immune response mediated by antimicrobial peptide	15	0.592885	0.865004	P04279, Q96LB9, Q06141, Q96LB8, P06702, P80511, P01042, P15516, P15515, O75594, Q6UW15, P31151, P04196, P05067, P81605	2415	133	18057	0.843273	1	1	0.982097
GOTERM_BP_DIRECT	GO:0031640~killing of cells of another organism	9	0.355731	0.941575	Q96LB9, P04279, Q96LB8, P01042, P80511, P15516, P15515, O75594, P81605	2415	93	18057	0.723582	1	1	0.982097
Annotation Cluster 74	Enrichment Score: 0.15625764161729658
Category	Term	Count	%	PValue	Genes	List Total	Pop Hits	Pop Total	Fold Enrichment	Bonferroni	Benjamini	FDR
GOTERM_CC_DIRECT	GO:0005684~U2-type spliceosomal complex	5	0.197628	0.508036	Q12874, Q7RTV0, O15541, Q15428, Q8IZP6	2445	29	19339	1.36373	1	1	0.964626
GOTERM_CC_DIRECT	GO:0071005~U2-type precatalytic spliceosome	7	0.27668	0.617928	Q12874, Q7RTV0, Q9UQ35, O15541, Q15428, Q96NC0, O75554	2445	50	19339	1.10735	1	1	0.964626
GOTERM_BP_DIRECT	GO:1903241~U2-type prespliceosome assembly	3	0.118577	0.865807	Q12874, Q7RTV0, Q15428	2415	25	18057	0.897242	1	1	0.982097
GOTERM_CC_DIRECT	GO:0005686~U2 snRNP	3	0.118577	0.8724	Q12874, Q7RTV0, Q15428	2445	27	19339	0.878846	1	1	0.964626
Annotation Cluster 75	Enrichment Score: 0.11583875420721083
Category	Term	Count	%	PValue	Genes	List Total	Pop Hits	Pop Total	Fold Enrichment	Bonferroni	Benjamini	FDR
GOTERM_CC_DIRECT	GO:0032809~neuronal cell body membrane	6	0.237154	0.327265	Q96PR1, Q03721, Q9NZV8, Q2Y0W8, Q14003, P48547	2445	30	19339	1.58192	1	1	0.964626
GOTERM_BP_DIRECT	GO:0001508~action potential	8	0.316206	0.465085	Q96PR1, Q03721, Q9NZV8, Q9UK17, Q14003, P48547, Q70EK8, Q9NSA2	2415	48	18057	1.24617	1	1	0.982097
GOTERM_CC_DIRECT	GO:0032590~dendrite membrane	4	0.158103	0.70528	Q96PR1, Q03721, Q14003, P48547	2445	28	19339	1.12994	1	1	0.964626
GOTERM_CC_DIRECT	GO:0043679~axon terminus	6	0.237154	0.920089	Q96PR1, Q03721, Q2Y0W8, Q14003, P37840, P48547	2445	64	19339	0.741526	1	1	0.964626
GOTERM_CC_DIRECT	GO:0045211~postsynaptic membrane	20	0.790514	0.966547	Q9Y2J0, Q13224, Q9NQZ6, Q9UK17, O75311, P11532, Q12879, Q9Y6T7, Q96PR1, P46939, P23416, Q03721, Q9NZV8, Q9BYB0, Q6IQ20, Q96EY1, P23415, Q14003, P48547, Q9NSA2	2445	214	19339	0.739216	1	1	0.966547
GOTERM_CC_DIRECT	GO:0008076~voltage-gated potassium channel complex	7	0.27668	0.968478	Q96PR1, Q03721, Q9NZV8, Q9UK17, Q14003, P48547, Q9NSA2	2445	86	19339	0.643806	1	1	0.968478
GOTERM_BP_DIRECT	GO:0006813~potassium ion transport	7	0.27668	0.982965	Q96PR1, P29474, Q03721, Q9UK17, Q9UHD1, Q14003, P48547	2415	88	18057	0.594763	1	1	0.982965
GOTERM_BP_DIRECT	GO:0071805~potassium ion transmembrane transport	10	0.395257	0.997696	Q5JUK3, Q96PR1, Q03721, Q9NZV8, Q9UK17, Q99572, P23276, Q14003, P48547, Q9NSA2	2415	142	18057	0.526551	1	1	0.997696
UP_KW_BIOLOGICAL_PROCESS	KW-0633~Potassium transport	8	0.316206	0.99995	Q5JUK3, Q96PR1, Q03721, Q9NZV8, Q9UK17, Q14003, P48547, Q9NSA2	1865	127	11403	0.385147	1	1	1
Annotation Cluster 76	Enrichment Score: 0.10263632638300225
Category	Term	Count	%	PValue	Genes	List Total	Pop Hits	Pop Total	Fold Enrichment	Bonferroni	Benjamini	FDR
KEGG_PATHWAY	hsa04666:Fc gamma R-mediated phagocytosis	11	0.434783	0.520745	P15498, P04049, P05129, Q05655, Q8TDY4, P17252, Q9UKW4, P52735, Q9ULH1, Q02156, P05771	822	97	8139	1.12285	1	1	0.942492
KEGG_PATHWAY	hsa04670:Leukocyte transendothelial migration	12	0.474308	0.632044	P15498, P14780, P05129, Q8WWW0, P17252, O75116, Q9UKW4, P52735, P08253, Q13464, P05771, Q08881	822	116	8139	1.02429	1	1	0.942492
KEGG_PATHWAY	hsa04510:Focal adhesion	15	0.592885	0.954251	P04049, Q13489, P05129, O75116, P78509, P52735, P15498, P15056, P20849, P17252, Q9UKW4, P98170, Q13490, Q13464, P05771	822	202	8139	0.735257	1	1	0.954251
KEGG_PATHWAY	hsa04062:Chemokine signaling pathway	13	0.513834	0.979005	P04049, O75116, P52735, Q7LDG7, Q08881, P15498, P15056, Q05513, Q05655, Q9Y6K9, Q9UKW4, Q13464, P05771	822	193	8139	0.666938	1	1	0.979005
KEGG_PATHWAY	hsa04810:Regulation of actin cytoskeleton	13	0.513834	0.997698	P04049, P01042, Q9Y2X7, O75116, P52735, Q9Y2I7, Q5JSP0, P10398, P15498, P15056, Q9UKW4, Q13464, P98174	822	231	8139	0.557225	1	1	0.997698
Annotation Cluster 77	Enrichment Score: 0.08895998642434295
Category	Term	Count	%	PValue	Genes	List Total	Pop Hits	Pop Total	Fold Enrichment	Bonferroni	Benjamini	FDR
GOTERM_BP_DIRECT	GO:0019395~fatty acid oxidation	3	0.118577	0.650974	P37231, Q96A54, Q86V24	2415	16	18057	1.40194	1	1	0.982097
KEGG_PATHWAY	hsa04211:Longevity regulating pathway	9	0.355731	0.699314	P37231, Q9H9B1, P04637, Q96KQ7, Q02930, Q96A54, P15336, Q86V24, Q96EB6	822	90	8139	0.990146	1	1	0.942492
KEGG_PATHWAY	hsa04152:AMPK signaling pathway	8	0.316206	0.969176	P41235, P37231, O00767, P67775, Q02930, Q96A54, Q86V24, Q96EB6	822	122	8139	0.649276	1	1	0.969176
GOTERM_BP_DIRECT	GO:0042593~glucose homeostasis	7	0.27668	0.998899	P41235, P37231, Q8N6T7, Q96A54, O75840, Q9UNE2, Q86V24	2415	116	18057	0.451199	1	1	0.998899
Annotation Cluster 78	Enrichment Score: 0.0354504887977896
Category	Term	Count	%	PValue	Genes	List Total	Pop Hits	Pop Total	Fold Enrichment	Bonferroni	Benjamini	FDR
UP_KW_CELLULAR_COMPONENT	KW-0137~Centromere	17	0.671937	0.8203	Q9H5I1, O43463, Q8IWS0, O43670, O43482, O15392, Q9Y3S2, Q7Z7K6, O95251, Q4VC44, O75151, P67775, Q96JM3, P49711, Q92993, Q9NYP9, Q8N554	2286	150	17801	0.882523	1	1	0.93617
GOTERM_CC_DIRECT	GO:0000776~kinetochore	14	0.55336	0.9678	P30622, Q8IWS0, O43670, O15392, Q7Z7K6, Q8WUB8, O75151, Q9H7Z6, Q68CP9, Q00403, Q96JM3, Q92993, Q8N554, Q9HD42	2445	157	19339	0.705316	1	1	0.9678
UP_KW_CELLULAR_COMPONENT	KW-0995~Kinetochore	8	0.316206	0.98603	Q8IWS0, O43670, O15392, Q96JM3, Q7Z7K6, Q92993, Q8N554, O75151	2286	105	17801	0.593293	1	1	0.98603
Annotation Cluster 79	Enrichment Score: 0.027496841223663516
Category	Term	Count	%	PValue	Genes	List Total	Pop Hits	Pop Total	Fold Enrichment	Bonferroni	Benjamini	FDR
GOTERM_CC_DIRECT	GO:0022626~cytosolic ribosome	11	0.434783	0.798035	P61927, P42677, O94822, Q86UK7, Q71UM5, P62273, P53582, Q96BH1, Q9UBS8, P62979, Q8N5U6, P61513	2445	97	19339	0.896966	1	1	0.964626
GOTERM_CC_DIRECT	GO:0022627~cytosolic small ribosomal subunit	4	0.158103	0.921911	P42677, Q71UM5, P62273, P62979	2445	43	19339	0.735778	1	1	0.964626
KEGG_PATHWAY	hsa03010:Ribosome	7	0.27668	0.995395	P61927, P42677, Q71UM5, P62273, P62979, Q9BYC8, P61513	822	136	8139	0.509634	1	1	0.995395
GOTERM_BP_DIRECT	GO:0002181~cytoplasmic translation	6	0.237154	0.996079	P61927, P42677, Q71UM5, P62273, Q8WU90, P62979, P61513	2415	92	18057	0.487632	1	1	0.996079
GOTERM_CC_DIRECT	GO:0005840~ribosome	10	0.395257	0.998885	P42677, Q5F1R6, Q71UM5, Q15637, P62273, P25713, P62979, P28702, P27797, Q9BYC8	2445	159	19339	0.49746	1	1	0.998885
Annotation Cluster 80	Enrichment Score: 0.013236603720800849
Category	Term	Count	%	PValue	Genes	List Total	Pop Hits	Pop Total	Fold Enrichment	Bonferroni	Benjamini	FDR
UP_KW_BIOLOGICAL_PROCESS	KW-0094~Blood coagulation	5	0.197628	0.969555	P01042, Q96IY4, Q76LX8, Q9Y6X5, P04196	1865	49	11403	0.623899	1	1	1
UP_KW_BIOLOGICAL_PROCESS	KW-0356~Hemostasis	5	0.197628	0.969555	P01042, Q96IY4, Q76LX8, Q9Y6X5, P04196	1865	49	11403	0.623899	1	1	1
GOTERM_BP_DIRECT	GO:0007596~blood coagulation	9	0.355731	0.970836	P41235, P01042, Q9C0E8, Q96IY4, Q76LX8, Q9Y6X5, P04196, Q15465, Q15652	2415	102	18057	0.659737	1	1	0.982097
Annotation Cluster 81	Enrichment Score: 0.009632076154939091
Category	Term	Count	%	PValue	Genes	List Total	Pop Hits	Pop Total	Fold Enrichment	Bonferroni	Benjamini	FDR
UP_KW_CELLULAR_COMPONENT	KW-0906~Nuclear pore complex	4	0.158103	0.963877	P49792, P49790, O95271, O15504	2286	50	17801	0.622957	1	1	0.963877
GOTERM_CC_DIRECT	GO:0005643~nuclear pore	8	0.316206	0.969353	P49792, Q14974, P49790, P63279, P52594, O95271, O15504, Q9HD42	2445	97	19339	0.652339	1	1	0.969353
KEGG_PATHWAY	hsa03013:Nucleocytoplasmic transport	6	0.237154	0.987825	P49792, Q14974, P49790, P63279, Q92900, O15504	822	108	8139	0.550081	1	1	0.987825
GOTERM_BP_DIRECT	GO:0006913~nucleocytoplasmic transport	3	0.118577	0.991489	P49792, P49790, O15504	2415	48	18057	0.467314	1	1	0.991489
Annotation Cluster 82	Enrichment Score: 0.005052727463025447
Category	Term	Count	%	PValue	Genes	List Total	Pop Hits	Pop Total	Fold Enrichment	Bonferroni	Benjamini	FDR
GOTERM_BP_DIRECT	GO:0051301~cell division	42	1.66008	0.964941	O43670, O94762, O00507, Q53GS9, Q7Z7K6, Q7RTP6, Q96KR4, O95271, Q7L5Y9, Q96EP1, Q7Z3K3, Q66K89, P49916, Q8IXJ6, P51948, Q9NR09, Q96T68, Q93008, Q86YI8, Q92974, Q9Y5T5, Q9NYG5, O43482, O15392, O94811, Q96NB3, Q96MF7, Q02156, O76064, Q86WB0, P46736, Q6PJP8, P63279, P52926, O60232, P17020, P04150, Q9NYP9, Q9UKT4, Q9H0E7, Q9HD42	2415	391	18057	0.803158	1	1	0.982097
UP_KW_BIOLOGICAL_PROCESS	KW-0131~Cell cycle	91	3.59684	0.99287	Q5FWF5, Q7Z6K1, O43670, O00507, Q53GS9, P04637, O95271, Q6MZP7, Q96EP1, Q96T88, Q68DK2, Q96PU4, P51948, Q8IZD2, P49736, Q92974, Q9H0H5, O43482, Q96MF7, Q9BXY8, A0A1W2PQ90, Q96K21, O76064, Q86WB0, P46736, Q6PJP8, Q9HCM9, Q6N021, Q99675, P52926, Q9UK53, Q9H5I1, Q09472, O75604, O94762, Q8IUQ4, Q7Z7K6, O43255, Q9UPP1, Q7RTP6, P19474, Q96KR4, Q9UNL4, Q9UPT9, Q7L5Y9, Q9NS23, Q7Z3K3, Q66K89, Q56NI9, P38…	1865	685	11403	0.812253	1	1	1
UP_KW_BIOLOGICAL_PROCESS	KW-0498~Mitosis	33	1.30435	0.996749	O43670, O00507, Q7Z7K6, Q96KR4, O95271, Q96EP1, Q66K89, Q8IXJ6, P51948, Q9NR09, Q96T68, Q93008, Q86YI8, Q92974, Q9Y5T5, Q9NYG5, O43482, O15392, O94811, Q96NB3, Q96MF7, O76064, Q86WB0, P46736, Q6PJP8, P63279, P52926, O60232, P04150, Q9NYP9, Q9UKT4, O14578, Q9H0E7	1865	292	11403	0.690989	1	1	1
UP_KW_BIOLOGICAL_PROCESS	KW-0132~Cell division	46	1.81818	0.999563	O43670, O94762, O00507, Q53GS9, Q7Z7K6, Q7RTP6, Q96KR4, O95271, Q7L5Y9, Q96EP1, Q7Z3K3, Q66K89, P49916, Q8IXJ6, Q68DK2, P51948, Q9NR09, Q96T68, Q93008, Q86YI8, Q92974, Q9H0H5, Q9Y5T5, Q9NYG5, O43482, O15392, O94811, Q96NB3, Q96MF7, Q96K21, Q02156, O76064, Q86WB0, P46736, Q6PJP8, P63279, P52926, O60232, P17020, P04150, Q9NYP9, Q9UKT4, O14578, Q9H0E7, Q9HD42	1865	416	11403	0.67609	1	1	1
Annotation Cluster 83	Enrichment Score: 4.3008286367796257E-4
Category	Term	Count	%	PValue	Genes	List Total	Pop Hits	Pop Total	Fold Enrichment	Bonferroni	Benjamini	FDR
GOTERM_BP_DIRECT	GO:0006633~fatty acid biosynthetic process	3	0.118577	0.996913	O00767, P38398, Q7L5A8	2415	56	18057	0.400555	1	1	0.996913
UP_KW_BIOLOGICAL_PROCESS	KW-0275~Fatty acid biosynthesis	3	0.118577	0.999132	O00767, P38398, Q7L5A8	1865	53	11403	0.346087	1	1	1
UP_KW_BIOLOGICAL_PROCESS	KW-0276~Fatty acid metabolism	8	0.316206	1	O00767, P38398, Q68D91, Q9Y6X9, Q7L5A8, Q96A54, Q86V24, Q8NCC3	1865	163	11403	0.300084	1	1	1
UP_KW_BIOLOGICAL_PROCESS	KW-0444~Lipid biosynthesis	3	0.118577	1	O00767, P38398, Q7L5A8	1865	171	11403	0.107267	1	1	1
Annotation Cluster 84	Enrichment Score: 3.1389515218029404E-4
Category	Term	Count	%	PValue	Genes	List Total	Pop Hits	Pop Total	Fold Enrichment	Bonferroni	Benjamini	FDR
GOTERM_BP_DIRECT	GO:0007601~visual perception	17	0.671937	0.997892	Q9Y5X4, Q9Y466, B2RTY4, P35625, Q08257, P53611, Q86UR5, Q8N8E2, Q92753, O95409, P39060, Q9ULX3, Q92696, P23415, P08100, P02489	2415	215	18057	0.591206	1	1	0.997892
UP_KW_BIOLOGICAL_PROCESS	KW-0844~Vision	8	0.316206	0.999942	Q9Y5X4, Q92753, P08100, P02489, P35625, Q86UR5, Q8N8E2	1865	126	11403	0.388204	1	1	1
UP_KW_BIOLOGICAL_PROCESS	KW-0716~Sensory transduction	9	0.355731	1	Q9Y5X4, Q92753, P08100, P02489, P35625, P31025, Q86UR5, Q8N8E2	1865	629	11403	0.0874847	1	1	1
Annotation Cluster 85	Enrichment Score: 4.424755347739685E-10
Category	Term	Count	%	PValue	Genes	List Total	Pop Hits	Pop Total	Fold Enrichment	Bonferroni	Benjamini	FDR
GOTERM_CC_DIRECT	GO:0005615~extracellular space	140	5.5336	1	Q07075, P01241, Q06141, P55786, P48052, Q9BS31, P00709, Q9P217, Q00796, P39060, P45452, Q9UKU6, A6NK02, P06702, Q9UIQ6, O43323, P23280, P03956, Q02297, P59510, P12821, P51511, Q9H2P0, Q8TE58, P51512, Q9BYF1, Q495T6, P15144, P16870, P20849, P08294, P05067, O60293, Q8NCC3, Q14623, Q9H306, Q5TAX3, O43897, P17405, P16444, P14384, P49916, P14780, Q99584, Q9NWS9, O14960, Q8WXQ8, Q9NZ08, P09238, Q6P179,…	2445	1663	19339	0.665872	1	1	1
GOTERM_CC_DIRECT	GO:0005576~extracellular region	147	5.81028	1	P01241, Q06141, P48052, P09923, Q8TE60, Q92619, Q9H324, P00709, P39060, P45452, Q8WXS8, Q14974, P06702, Q6GTS8, P06703, P23280, Q9NR71, P03956, Q8TE59, Q02297, P59510, P12821, Q8TE56, Q8TE57, O75493, Q9BYF1, P16870, Q96KN2, P20849, P58397, P16471, P08294, Q6ZNF0, P05186, P05067, Q8NCC3, Q16769, Q14623, O43895, Q9UP79, Q96DX4, P10696, O43897, P17405, O95450, P14384, P14780, Q99584, Q8WXQ8, Q9NZ08,…	2445	2254	19339	0.515844	1	1	1
UP_KW_CELLULAR_COMPONENT	KW-0964~Secreted	143	5.65217	1	P01241, Q06141, P48052, Q8TE60, Q9H324, P00709, P39060, P45452, Q8WXS8, P06702, Q9UIQ6, Q6GTS8, O43323, P23280, Q9NR71, P03956, Q8TE59, Q02297, P59510, P12821, Q8TE56, Q8TE57, O75493, Q8TE58, P51512, Q9BYF1, Q495T6, P16870, Q96KN2, P20849, P58397, P16471, P08294, Q6ZNF0, P05067, Q8NCC3, Q16769, Q14623, Q9UP79, Q96DX4, O43897, P17405, O95450, P14780, Q99584, O14960, Q8WXQ8, P09238, Q96SM3, P09237,…	2286	2163	17801	0.514811	1	1	1
Annotation Cluster 86	Enrichment Score: -0.0
Category	Term	Count	%	PValue	Genes	List Total	Pop Hits	Pop Total	Fold Enrichment	Bonferroni	Benjamini	FDR
GOTERM_CC_DIRECT	GO:0005886~plasma membrane	369	14.585	1	Q9ULV8, Q9C037, P09923, O14672, Q92619, Q8IZQ1, Q04760, Q96E35, O95672, Q9ULF5, Q9Y4K3, Q8TC26, P15498, Q9P0N8, Q04759, Q9NUM3, P84022, Q9H160, Q14571, Q9BRI3, Q9UKU6, Q14573, Q9Y3Z3, Q9QC07, B2RXF5, Q9UIQ6, Q6GTS8, O43323, Q9NR71, Q969K3, Q9UQQ1, Q8NF99, Q7LDG7, Q9P107, Q9BYF1, Q495T6, P15144, Q9BRY0, P16471, Q17RY0, P87889, O14795, Q15796, Q9ULX7, Q16760, P30622, Q8N448, Q8TCQ1, P22681, O43895,…	2445	5526	19339	0.528166	1	1	1
UP_KW_CELLULAR_COMPONENT	KW-0472~Membrane	523	20.6719	1	Q7Z2K6, Q06141, Q96TA2, P09923, O14672, Q92619, Q8NC42, Q8IZQ1, Q96MT1, Q9P2R3, Q9UBB5, Q96MT3, O95672, Q9P0N8, P84022, O60683, Q9UKU6, Q92974, Q9QC07, Q9UIQ6, Q9NXC5, Q9NR71, Q969K3, Q9GZZ9, Q9H9V4, Q07343, O60337, Q96GF1, Q9BYF1, P15144, Q9BRY0, P16471, O14795, P87889, Q9ULX7, P28328, Q9UKV5, Q9ULX5, P30622, O75800, Q8NEW0, P17405, Q7L5Y9, Q99469, P16444, P14384, Q8IXJ6, Q6ZMZ0, P03372, Q2Y0W8,…	2286	8191	17801	0.497202	1	1	1
UP_KW_CELLULAR_COMPONENT	KW-1003~Cell membrane	235	9.28854	1	P09923, O14672, Q92619, Q96E35, Q9ULF5, Q8TC26, Q9P0N8, Q04759, Q9NUM3, Q9BRI3, Q92974, Q9QC07, Q9UIQ6, Q6GTS8, O43323, Q9NR71, Q969K3, Q9UQQ1, Q07343, Q7LDG7, Q9BYF1, P15144, Q9BRY0, P87889, O14795, Q16760, Q8TCQ1, P22681, O75800, O43895, P10696, Q7L5Y9, Q99469, P16444, P14384, P49916, Q8IXJ6, Q5T4F4, P03372, Q2Y0W8, P21589, Q9Y2J0, P50281, Q13702, O75116, Q8WWN8, Q86YT6, Q9UQ26, P23416, Q6ZNL6,…	2286	4088	17801	0.447636	1	1	1
