# Supplementary material for: Integrated analysis of the redoxome and zinc proteome links ribosomal protein oxidation to zinc homeostasis
Source: Redox Biol. 2026 Apr 2;93:104152. doi: 10.1016/j.redox.2026.104152 (PMC13090322; doi:10.1016/j.redox.2026.104152)
Supplement: Multimedia component 3 [file mmc3.xlsx]

## Sheet: Description
SupplementaryTable3
Functional categories of zinc-binding proteins
Clusters identified by enrichment analysis of functional annotations from DAVID (davidbioinformatics.nih.gov) were grouped into functional categories based on the specific terms from:
> UP_KW_BIOLOGICAL_PROCESS
> UP_KW_CELLULAR_COMPONENT
> GOTERM_BP_DIRECT
> GOTERM_CC_DIRECT
> KEGG_PATHWAY
The grouping of the clusters containing specific enriched terms into functional categories was performed using Artificial Intelligance tool Perplexity (www.perplexity.ai)
Annotations on zinc finger and zinc-binding proteins (ZBPs) are taken from UniProtKB (UniProtKB + GO)

## Sheet: E.coli
Functional Category	Cluster(s)	Number of genes	Genes	Percentage of enriched genes normalized to total number of ZBPs
Metabolism (Carbohydrate and Nucleotide)	1, 7	22	P00946, P08203, P09148, P0A725, P0AB87, P0ABF6, P0AG07, P17115, P32169, P37679, P37680, P38105, P39306, P39400, P45395, P45425, P63224, P63228, P75959, P77280, Q46890, Q46938	8.69565
DNA Repair and Genomic Stability	2	16	P05100, P05523, P06134, P09184, P0A698, P0A6C1, P0A7H6, P15042, P15043, P24554, P27296, P31658, P33919, P37679, P50465, P64636	6.32411
Zinc and Ion Transport/Homoeostasis	3	14	P09323, P0A8H3, P0A9X1, P0AFJ7, P0AGG4, P10408, P37617, P39172, P39832, P45759, P64423, P69380, P69783, P75757	5.5336
Translation and tRNA-related Functions	4	16	P00956, P00957, P00959, P04805, P0A6K3, P0A6P1, P0A7M9, P0A7V0, P0A898, P0A8M3, P0AA10, P0AG63, P21888, P27305, P33919, P60422	6.32411
Protein Modification and Processing	5	8	P08622, P0A6H1, P0A6Y5, P0A6Y8, P0A898, P0A8T7, P0A9K9, P0AC84	3.16206
Cell Wall Biogenesis and Structural Components	6	8	P09323, P0ACV6, P0AFS9, P13016, P36548, P75820, P75959, P77790	3.16206
Transcription and Gene Regulation		0		0
Viral and Transposon-related Processes		0		0
Proteolysis and Membrane-associated Functions		0		0
Protein Catabolism		0		0
Extracellular Matrix and Structural Components		0		0
Vesicle Trafficking and Exocytosis		0		0
Signaling Pathways and Cell Communication		0		0
Immune Response and Host Defense		0		0
Stem Cell Regulation and Differentiation		0		0
Chromatin and Epigenetic Regulation		0		0
DNA Replication and Cell Cycle		0		0
RNA Processing and mRNA Stability		0		0
Synaptic and Neuronal Processes		0		0
Development and Morphogenesis		0		0
Cancer-related Pathways		0		0
Peroxisome and Organelle Organization		0		0
Protein Dephosphorylation and Calcineurin Signaling		0		0
Biological Rhythms and Circadian Regulation		0		0
Cellular Stress and Hormone Response		0		0
Fatty Acid and Lipid Catabolism		0		0
Membrane Processes and Sensory Function
Reproductive Development and Steroid Hormone Regulation		0		0
Apoptosis and Cell Death		0		0

## Sheet: M. jannaschii
Functional Category	Cluster(s)	Number of genes	Genes	Percentage of enriched genes normalized to total number of ZBPs
Metabolism (Carbohydrate and Nucleotide)		0		0
DNA Repair and Genomic Stability		0		0
Zinc and Ion Transport/Homoeostasis		0		0
Translation and tRNA-related Functions	3, 5	16	P54011, P54027, P54028, P54031, P54051, P54064, P54110, Q57984, Q58123, Q58357, Q58477, Q58597, Q58659, Q58742, Q58869, Q58873	17.9775
Protein Modification and Processing	4	7	Q57729, Q57837, Q58028, Q58442, Q58725, Q58907, Q59076	7.86517
Cell Wall Biogenesis and Structural Components		0		0
Transcription and Gene Regulation	1	12	P59283, Q57649, Q57878, Q58249, Q58445, Q58530, Q58548, Q58558, Q58801, Q58868, Q58873, Q60181	13.4831
Viral and Transposon-related Processes	2	11	P81315, Q58161, Q58445, Q58548, Q58559, Q58633, Q58907, Q59029, Q59046, Q60181, Q60328	12.3596
Proteolysis and Membrane-associated Functions	4	7	Q57729, Q57837, Q58028, Q58442, Q58725, Q58907, Q59076	7.86517
Protein Catabolism		0		0
Extracellular Matrix and Structural Components		0		0
Vesicle Trafficking and Exocytosis		0		0
Signaling Pathways and Cell Communication		0		0
Immune Response and Host Defense		0		0
Stem Cell Regulation and Differentiation		0		0
Chromatin and Epigenetic Regulation		0		0
DNA Replication and Cell Cycle		0		0
RNA Processing and mRNA Stability		0		0
Synaptic and Neuronal Processes		0		0
Development and Morphogenesis		0		0
Cancer-related Pathways		0		0
Peroxisome and Organelle Organization		0		0
Protein Dephosphorylation and Calcineurin Signaling		0		0
Biological Rhythms and Circadian Regulation		0		0
Cellular Stress and Hormone Response		0		0
Fatty Acid and Lipid Catabolism		0		0
Membrane Processes and Sensory Function
Reproductive Development and Steroid Hormone Regulation		0		0
Apoptosis and Cell Death		0		0

## Sheet: S. cerevisiae
Functional Category	Cluster(s)	Number of genes	Genes	Percentage of enriched genes normalized to total number of ZBPs
Metabolism (Carbohydrate and Nucleotide)	5	15	P00330, P00331, P07246, P10127, P11154, P14540, P25377, P32327, P32771, P37012, P38113, P50107, Q04894, Q05584, Q12320	3
DNA Repair and Genomic Stability	8, 12	50	P00812, P06700, P10862, P12753, P12868, P14284, P15303, P21951, P22336, P22936, P27801, P27999, P28519, P30620, P31244, P32609, P32849, P33748, P33749, P34756, P35197, P36102, P38207, P38324, P38632, P38806, P38810, P38838, P39001, P39702, P40072, P40151, P40343, P40482, P43605, P53191, P53953, Q03290, Q04049, Q04412, Q04673, Q06554, Q06651, Q06696, Q07913, Q08273, Q08649, Q08702, Q12004, Q12154	10
Zinc and Ion Transport/Homoeostasis	3	12	P00445, P20107, P32798, P32804, P34240, P37012, P40544, P53735, Q03455, Q12067, Q12436, Q12697	2.4
Translation and tRNA-related Functions	15	18	O14464, P05759, P09064, P0CX25, P25348, P35997, P38711, P40571, P40825, P41057, P41058, P48525, P49166, P51402, P53852, P53960, Q05900, Q12000	3.6
Protein Modification and Processing	9, 13	29	P12868, P15303, P19812, P20133, P25375, P27801, P32572, P34909, P35197, P36096, P36119, P38682, P38769, P38810, P39702, P40343, P40482, P40529, P53953, Q01662, Q03455, Q04311, Q04412, Q04638, Q04781, Q05580, Q06436, Q12067, Q12154	5.8
Cell Wall Biogenesis and Structural Components		0		0
Transcription and Gene Regulation	2, 4	178	O14464, P00445, P04050, P04051, P04386, P05085, P05759, P06700, P07248, P07272, P07273, P08153, P08518, P08638, P09007, P09547, P0CE41, P10964, P12383, P12753, P15315, P15436, P16370, P18494, P19541, P21192, P21657, P21951, P22138, P22139, P22149, P22276, P22336, P25502, P25611, P26343, P26370, P27705, P27999, P28519, P29055, P29056, P29469, P32338, P32432, P32529, P32805, P32862, P32914, P33200,…	35.6
Viral and Transposon-related Processes	1	92	A0A0B7P3V8, O13329, O13535, P0C2I2, P0C2I3, P0C2I5, P0C2I6, P0C2I9, P0C2J0, P0C2J1, P0C2J3, P0C2J7, P0CX63, P10507, P13382, P14904, P15436, P22336, P24309, P25375, P25384, P27614, P30771, P32454, P32795, P32898, P35999, P36163, P37302, P37898, P38149, P38174, P38237, P38244, P38324, P38632, P38821, P38836, P38838, P39925, P40341, P40462, P40483, P40851, P43558, P43588, P43599, P43616, P47024, P47…	18.4
Proteolysis and Membrane-associated Functions	1	92	A0A0B7P3V8, O13329, O13535, P0C2I2, P0C2I3, P0C2I5, P0C2I6, P0C2I9, P0C2J0, P0C2J1, P0C2J3, P0C2J7, P0CX63, P10507, P13382, P14904, P15436, P22336, P24309, P25375, P25384, P27614, P30771, P32454, P32795, P32898, P35999, P36163, P37302, P37898, P38149, P38174, P38237, P38244, P38324, P38632, P38821, P38836, P38838, P39925, P40341, P40462, P40483, P40851, P43558, P43588, P43599, P43616, P47024, P47…	18.4
Protein Catabolism		0		0
Extracellular Matrix and Structural Components		0		0
Vesicle Trafficking and Exocytosis	7, 12, 13	29	P00812, P12868, P15303, P20133, P25375, P27801, P32572, P32609, P33748, P33749, P34756, P35197, P36096, P38682, P38769, P38810, P39001, P39702, P40343, P40482, P40529, P53191, P53953, Q03455, Q04412, Q06651, Q06696, Q12067, Q12154	5.8
Signaling Pathways and Cell Communication		0		0
Immune Response and Host Defense		0		0
Stem Cell Regulation and Differentiation	6	17	O13329, P00445, P06700, P32914, P33748, P33749, P47156, P53164, P53184, P53685, P53686, P53687, P53688, Q02336, Q03833, Q08273, Q08649	3.4
Chromatin and Epigenetic Regulation	6	17	O13329, P00445, P06700, P32914, P33748, P33749, P47156, P53164, P53184, P53685, P53686, P53687, P53688, Q02336, Q03833, Q08273, Q08649	3.4
DNA Replication and Cell Cycle	10	16	O13329, P13382, P14284, P15436, P21951, P22336, P29469, P32325, P32354, P40151, P40962, P43605, P51979, Q03778, Q04049, Q12211	3.2
RNA Processing and mRNA Stability	11, 14	19	P07884, P34909, P36102, P36159, P38820, P40507, P40571, P47058, P53010, P53065, Q00947, Q06053, Q12149, Q12211, Q12362, Q12383, Q12476, Q3E840, Q9URQ3	3.8
Synaptic and Neuronal Processes		0		0
Development and Morphogenesis	16	10	P00445, P22470, P32800, P40422, P53164, P53184, Q04370, Q05568, Q12508, Q9URQ3	2
Cancer-related Pathways		0		0
Peroxisome and Organelle Organization	16	10	P00445, P22470, P32800, P40422, P53164, P53184, Q04370, Q05568, Q12508, Q9URQ3	2
Protein Dephosphorylation and Calcineurin Signaling		0		0
Biological Rhythms and Circadian Regulation		0		0
Cellular Stress and Hormone Response		0		0
Fatty Acid and Lipid Catabolism		0		0
Membrane Processes and Sensory Function
Reproductive Development and Steroid Hormone Regulation		0		0
Apoptosis and Cell Death		0		0

## Sheet: C. elegans
Functional Category	Cluster(s)	Number of genes	Genes	Percentage of enriched genes normalized to total number of ZBPs
Metabolism (Carbohydrate and Nucleotide)	14	7	O17732, O17762, O45687, Q17334, Q17335, Q9UAT1, Q9XXJ1	0.697906
DNA Repair and Genomic Stability	6, 7, 8, 9	40	B6VQ60, C6KRL6, O17245, O17587, O17917, O18017, O44199, O61660, P16356, P34409, P34567, P52652, P90740, P90829, P90990, P91351, P91501, Q09645, Q10002, Q10578, Q19537, Q19546, Q21209, Q21275, Q21302, Q22557, Q23457, Q8MYP1, Q94361, Q95R14, Q95XQ8, Q965S0, Q9GR61, Q9N4B7, Q9N4H4, Q9TXJ8, Q9TYU5, Q9U2C2, Q9U3I0, Q9U3L0	3.98804
Zinc and Ion Transport/Homoeostasis	3	18	G5ED47, O45923, O62192, P91348, P91354, Q09957, Q17996, Q19913, Q22395, Q22541, Q6BEU0, Q8WQB6, Q95QW4, Q9XTQ7, Q9XUC4, Q9XVR4, Q9XWH3, U4PS08	1.79462
Translation and tRNA-related Functions	10	11	A0A0K3AUE4, A0A7R9XMZ3, G5EC86, G5EF15, P34611, Q03601, Q09597, Q23359, Q23406, Q6BET5, Q9U489	1.09671
Protein Modification and Processing		0		0
Cell Wall Biogenesis and Structural Components	2	13	A0A0K3ARD1, A0A5A4YQ91, G5EBU3, G5ECC4, G5ECS8, G5EGM1, O17913, O44836, Q19204, Q19791, Q21265, Q21267, Q23227	1.29611
Transcription and Gene Regulation	1, 5, 6	564	A0A078BS51, A0A0K3AQM0, A0A0K3AUE4, A0A0K3AVS8, A0A131MB42, A0A131MBQ7, A0A131MCT5, A0A131MCX9, A0A168H365, A0A2K5ATS7, A0A486WWJ9, A0A486WXF4, A0A5E4M3Q4, A0A5K1IBA7, A0A5S9MMK5, A2V8C5, A3QMD7, A5JYT9, A5JYV4, A7LPI6, A9D4E4, B1GRK7, B3WFU1, B6VQ60, B7WN96, E9P860, E9P861, G4SCE4, G4SR04, G5EBU4, G5EBV0, G5EBZ4, G5EC41, G5EC77, G5EC86, G5ECI7, G5ECN8, G5ECP6, G5ECR9, G5ED20, G5ED47, G5EDC3, G5E…	56.2313
Viral and Transposon-related Processes		0		0
Proteolysis and Membrane-associated Functions		0		0
Protein Catabolism		0		0
Extracellular Matrix and Structural Components	2	13	A0A0K3ARD1, A0A5A4YQ91, G5EBU3, G5ECC4, G5ECS8, G5EGM1, O17913, O44836, Q19204, Q19791, Q21265, Q21267, Q23227	1.29611
Vesicle Trafficking and Exocytosis	4, 15, 16	43	A0A168H2N7, G5EDW5, G5EFD9, G5EGI6, H2FLM3, H2KZI9, K8ESM7, O17754, O18138, O45923, P34657, P34722, P37165, P41885, P41992, Q09600, Q09654, Q10916, Q17746, Q19371, Q19791, Q19954, Q20829, Q21921, Q22366, Q22436, Q22712, Q23194, Q23368, Q23498, Q8WQB6, Q93227, Q94316, Q9N3Z0, Q9N5V7, Q9TZD0, Q9U2B7, Q9U2Z1, Q9UAY4, Q9XU75, Q9XWI0, Q9XXG8, Q9XXH8	4.28714
Signaling Pathways and Cell Communication	5	10	G5ECR9, P41830, Q10902, Q18190, Q19345, Q20765, Q21104, Q9N2W3, Q9XTJ4, Q9XUK7	0.997009
Immune Response and Host Defense		0		0
Stem Cell Regulation and Differentiation	11	22	A0A0K3AUE4, A0A486WWJ9, G5EF15, G5EFY4, O61924, P20271, P24349, P34544, P34708, P41830, P91001, P92199, Q07292, Q10655, Q19203, Q19266, Q21502, Q22531, Q27395, Q4TT88, Q9N373, Q9XUC4	2.19342
Chromatin and Epigenetic Regulation		0		0
DNA Replication and Cell Cycle		0		0
RNA Processing and mRNA Stability		0		0
Synaptic and Neuronal Processes	12	7	G5EDJ0, Q09485, Q17667, Q19203, Q22366, Q9TW65, Q9Y048	0.697906
Development and Morphogenesis	13	9	G5EF25, G5EF71, P45896, P55113, P91828, P92199, Q02330, Q18990, Q9U3S9	0.897308
Cancer-related Pathways		0		0
Peroxisome and Organelle Organization	17	8	C0HKD7, O17762, P34461, P34697, Q18355, Q19189, Q19427, Q23601	0.797607
Protein Dephosphorylation and Calcineurin Signaling		0		0
Biological Rhythms and Circadian Regulation		0		0
Cellular Stress and Hormone Response		0		0
Fatty Acid and Lipid Catabolism	14	7	O17732, O17762, O45687, Q17334, Q17335, Q9UAT1, Q9XXJ1	0.697906
Membrane Processes and Sensory Function
Reproductive Development and Steroid Hormone Regulation		0		0
Apoptosis and Cell Death		0		0

## Sheet: D. melanogaster
Functional Category	Cluster(s)	Number of genes	Genes	Percentage of enriched genes normalized to total number of ZBPs
Metabolism (Carbohydrate and Nucleotide)	5, 12, 24	40	A0A0B4K8A8, A1ZBY4, A8JQ65, O96838, P05130, P05990, P13677, Q01583, Q09103, Q24314, Q24451, Q2PE16, Q7K2X1, Q7YU03, Q8IPB7, Q8IRV4, Q8MME9, Q8T490, Q95RV5, Q9I7K3, Q9VCQ8, Q9VCQ9, Q9VCR0, Q9VCR2, Q9VF33, Q9VKV2, Q9VLH9, Q9VLI0, Q9VLI1, Q9VLI2, Q9VML2, Q9VQ89, Q9VSX7, Q9W217, Q9W218, Q9W219, Q9W220, Q9W221, Q9W4V2, Q9XZ25	3.663
DNA Repair and Genomic Stability	14, 18	16	A0A0B4K652, O76908, P28518, P29052, Q24325, Q24492, Q27294, Q7KPG8, Q8IMM9, Q8IMZ4, Q9V4D4, Q9VF30, Q9VGI8, Q9VNP8, Q9VPX4, Q9VWI4	1.4652
Zinc and Ion Transport/Homoeostasis	2	18	A1Z6P0, A1Z935, A4IJ72, A8DYE2, M9PEG6, Q7JZR2, Q8SWW2, Q8T0G1, Q9V3A4, Q9V471, Q9V9Y4, Q9VAF0, Q9VEX1, Q9VFA2, Q9VGS1, Q9VKA3, Q9VPE3, Q9VSL7	1.64835
Translation and tRNA-related Functions	8, 10, 14, 18	30	A0A0B4K652, A0A0B4K6G3, A0A0B4KEZ2, A1ZBX4, M9PFV9, O76908, P04052, P20028, P25167, P28518, P29052, P91875, Q24325, Q24492, Q27294, Q6IGE3, Q7KPG8, Q8IMM9, Q8IMZ4, Q9V4D4, Q9VC49, Q9VD81, Q9VF30, Q9VGI8, Q9VH20, Q9VNP8, Q9VPX4, Q9VWI4, Q9VWP7, Q9VXS6	2.74725
Protein Modification and Processing		0		0
Cell Wall Biogenesis and Structural Components		0		0
Transcription and Gene Regulation	8, 10, 14, 18	30	A0A0B4K652, A0A0B4K6G3, A0A0B4KEZ2, A1ZBX4, M9PFV9, O76908, P04052, P20028, P25167, P28518, P29052, P91875, Q24325, Q24492, Q27294, Q6IGE3, Q7KPG8, Q8IMM9, Q8IMZ4, Q9V4D4, Q9VC49, Q9VD81, Q9VF30, Q9VGI8, Q9VH20, Q9VNP8, Q9VPX4, Q9VWI4, Q9VWP7, Q9VXS6	2.74725
Viral and Transposon-related Processes		0		0
Proteolysis and Membrane-associated Functions		0		0
Protein Catabolism	1, 22	29	A0A0B4KH77, A8JRD7, P22817, P25161, P55035, Q0KI00, Q24238, Q7KRW4, Q7PLV6, Q8IN25, Q8INH5, Q8INH6, Q8IRH1, Q8SWX4, Q95SR0, Q9V3H2, Q9V3P6, Q9VAM2, Q9VBA3, Q9VD87, Q9VFW9, Q9VFX0, Q9VJ39, Q9VJ94, Q9VJN2, Q9VW54, Q9W1S1, Q9W2S7, Q9W2S8	2.65568
Extracellular Matrix and Structural Components		0		0
Vesicle Trafficking and Exocytosis	4, 5, 23, 25	60	A0A0B4K5Z8, A0A0B4K6M2, A0A0B4K8A8, A1Z813, A1ZBY4, A8JUP5, M9PBE2, M9PC99, O76902, O96838, P11346, P14199, P15357, P83099, Q24314, Q24451, Q2PE16, Q7K2X1, Q7K9H6, Q7KTX7, Q7PL76, Q7YU03, Q8IMZ4, Q8IPB7, Q8IRE5, Q8IRR5, Q8IRV4, Q8MME9, Q8SX81, Q960X8, Q9V9Y4, Q9VAC5, Q9VAI2, Q9VF33, Q9VI20, Q9VK34, Q9VKK2, Q9VKV2, Q9VLH9, Q9VLI0, Q9VLI1, Q9VLI2, Q9VLS5, Q9VML2, Q9VQ89, Q9VRX2, Q9VSX7, Q9VU52, Q9W…	5.49451
Signaling Pathways and Cell Communication	3, 20	19	A8DYB7, P26019, P49735, P54358, Q24175, Q24492, Q7KT86, Q8IPJ9, Q8IRV4, Q95RQ8, Q95RX5, Q9NK54, Q9V461, Q9VCN1, Q9VF30, Q9VGI8, Q9VIE6, Q9VJT3, Q9W4V2	1.73993
Immune Response and Host Defense	9, 12	30	A8DYP7, C0HK98, P05990, P56721, Q24307, Q6NQZ7, Q70PY2, Q8INK6, Q8IPJ3, Q8IQ27, Q8SXQ7, Q8T490, Q95RV5, Q95T64, Q9GN97, Q9GNK5, Q9GYV5, Q9I7K3, Q9V4X2, Q9VCQ8, Q9VCQ9, Q9VCR0, Q9VCR2, Q9VNJ0, Q9VS97, Q9VSX7, Q9VV96, Q9VXN9, Q9VYX7, Q9W3I9	2.74725
Stem Cell Regulation and Differentiation		0		0
Chromatin and Epigenetic Regulation	11, 25	19	A0A0B4K5Z8, A0A0B4K6M2, A1Z813, M9PBE2, M9PC99, P23803, P39768, P48596, P51521, Q24314, Q7PL76, Q9V9W8, Q9VQS6, Q9VQS7, Q9VQU9, Q9VSX7, Q9VU52, Q9W2R9, Q9XZ25	1.73993
DNA Replication and Cell Cycle	20, 24	18	A8JQ65, O96838, P05130, P13677, P26019, P49735, P54358, Q01583, Q09103, Q24492, Q7YU03, Q95RQ8, Q9NK54, Q9V461, Q9VCN1, Q9VF30, Q9VGI8, Q9VIE6	1.64835
RNA Processing and mRNA Stability	17, 29, 31	50	A0A023GRW3, A0A0B4K7J2, O46106, P30052, P41073, P49735, Q08605, Q24314, Q27294, Q27934, Q2PE14, Q7JVH0, Q7K4M4, Q7KA43, Q7KPG8, Q86BI3, Q8MR37, Q8MSG8, Q94535, Q94901, Q95RB1, Q9I7N2, Q9V3C0, Q9V3V0, Q9V461, Q9VAQ7, Q9VB08, Q9VDP8, Q9VE17, Q9VEJ1, Q9VF30, Q9VFE8, Q9VH19, Q9VHR5, Q9VIV2, Q9VPU4, Q9VPY4, Q9VQ89, Q9VR26, Q9VS50, Q9VSD7, Q9VSK8, Q9VU15, Q9VVR6, Q9VXE6, Q9VYX1, Q9VZF0, Q9W252, Q9W3R9,…	4.57875
Synaptic and Neuronal Processes	3, 19	16	A8DYB7, B7YZK8, O16011, P28166, Q0KI50, Q24175, Q7KT86, Q7YU29, Q8IPJ9, Q8IRV4, Q95RX5, Q9NK54, Q9VDW3, Q9VDW6, Q9VJT3, Q9W4V2	1.4652
Development and Morphogenesis	6, 7, 11, 13, 22, 26	57	A0A0B4JDG1, A1Z995, A1ZA01, E1JGY2, P05084, P05130, P07247, P08155, P08630, P11346, P13677, P20153, P23803, P25161, P31396, P33244, P39768, P48596, P51521, P55035, P56721, Q01295, Q08605, Q0E9H9, Q10714, Q24174, Q24206, Q24314, Q7M3M8, Q7PL76, Q8IN81, Q8IQJ5, Q8IRV4, Q8SX81, Q8T8R1, Q9NHV9, Q9V3H2, Q9V3P6, Q9V9W8, Q9V9Y4, Q9VDZ3, Q9VH14, Q9VKK2, Q9VML2, Q9VPQ5, Q9VQ30, Q9VQ89, Q9VQS6, Q9VQS7, Q9V…	5.21978
Cancer-related Pathways		0		0
Peroxisome and Organelle Organization		0		0
Protein Dephosphorylation and Calcineurin Signaling		0		0
Biological Rhythms and Circadian Regulation		0		0
Cellular Stress and Hormone Response		0		0
Fatty Acid and Lipid Catabolism		0		0
Membrane Processes and Sensory Function
Reproductive Development and Steroid Hormone Regulation		0		0
Apoptosis and Cell Death		0		0

## Sheet: M. musculus
Functional Category	Cluster(s)	Number of genes	Genes	Percentage of enriched genes normalized to total number of ZBPs
Metabolism (Carbohydrate and Nucleotide)	18, 19, 44	42	D3YXJ0, E9PUQ8, O08739, O88673, O89090, P01326, P03958, P09470, P11881, P19785, P20444, P63318, P68404, P70227, Q3V1D3, Q4KUS2, Q4PZA2, Q61391, Q62083, Q62101, Q64516, Q6NS52, Q6P5E8, Q6P8K8, Q80SY6, Q80UP3, Q8BTM9, Q8BZ03, Q8K1Y2, Q8K296, Q8VEB4, Q91WG7, Q91XS1, Q99KS6, Q99N57, Q9DBT5, Q9JHR7, Q9JJN5, Q9R1C6, Q9Z1T6, Q9Z329, Z4YL50	1.76101
DNA Repair and Genomic Stability	6, 24, 27, 36	124	A0A158SIS7, A0A2R8VHX5, B1AY15, E9Q5F9, E9Q7F2, G3X912, G5E870, O09053, O35593, O54836, O70157, O70445, O88522, O88700, O88939, P02340, P06802, P11103, P16951, P26187, P33609, P39689, P46737, P48754, P51949, P52431, P59941, P62878, P70196, P70347, P70388, P97386, P97469, P97868, Q00899, Q0VBD2, Q0VGT4, Q3TV65, Q3U2K5, Q3U8K7, Q3UES3, Q3UIR3, Q3UN58, Q4U2R1, Q5D1E7, Q5DU37, Q5NC05, Q5SVQ0, Q5U5Q9,…	5.19916
Zinc and Ion Transport/Homoeostasis	2	64	A0A158SIS7, G3X943, J9SQF3, O35149, O35593, O55042, O88427, P02340, P02798, P02802, P08228, P11881, P15388, P19536, P28184, P35436, P62983, P70227, P97441, Q01097, Q03719, Q14B80, Q2HJ10, Q31125, Q3UVU3, Q5DTL9, Q5FWH7, Q5IRJ6, Q60738, Q63959, Q64018, Q6P5F6, Q6ZPR4, Q75N73, Q78IQ7, Q7TNC8, Q80YW5, Q8BFU1, Q8BG22, Q8BGG0, Q8BJM5, Q8BWY7, Q8BZH0, Q8C145, Q8CIR4, Q8R1C0, Q8R4H9, Q8VEH6, Q91W10, Q91…	2.68344
Translation and tRNA-related Functions	10, 11	20	B2KF05, B2RRD7, B2RWS6, P39689, P45481, Q09LZ8, Q09M02, Q09M05, Q5SVQ0, Q641K1, Q6IE82, Q6ZPI0, Q6ZQF7, Q80WY3, Q8BLG0, Q8C0D7, Q8CDK2, Q8CDP0, Q9D1P2, Q9D8Y8	0.838574
Protein Modification and Processing	10, 54	21	E9Q3T6, G3X912, P06797, P11103, P17679, P47806, P61375, P63006, P70338, P97812, Q08369, Q09LZ8, Q09M02, Q09M05, Q61488, Q62226, Q641K1, Q8CDK2, Q8CDP0, Q8JZQ2, Q9D8H7	0.880503
Cell Wall Biogenesis and Structural Components	3	62	D3YV89, D3Z1A5, E9PUN6, E9PX39, E9Q287, E9Q4D1, O54732, O55123, O70138, O88676, O88839, P06797, P09242, P12023, P12032, P25785, P28862, P33434, P33435, P34960, P39061, P39876, P41245, P53690, P57110, P57748, P58459, P59384, P59509, P59511, P97812, P97857, P98063, Q02853, Q03157, Q05722, Q10738, Q3U435, Q4VC17, Q5U901, Q60841, Q62226, Q64104, Q68SA9, Q69Z28, Q769J6, Q811B3, Q8BNJ2, Q8C9W3, Q8CG64,…	2.59958
Transcription and Gene Regulation	1, 14, 15, 55	1455	A0A087WPN2, A0A087WQI7, A0A087WQQ0, A0A087WR27, A0A087WRH0, A0A087WRR7, A0A087WS64, A0A0G2JEM5, A0A0G2JET9, A0A0J9YTU9, A0A0J9YU71, A0A0J9YUD4, A0A0J9YUW3, A0A0J9YVH3, A0A0N4SWG2, A0A0R4J098, A0A0R4J249, A0A0U1RNU4, A0A0U1RPC5, A0A0U1RQ46, A0A0U1RQ84, A0A140LIN5, A0A140LJI2, A0A158SIS7, A0A1B0GR71, A0A1B0GRE8, A0A1B0GRH6, A0A1B0GRI2, A0A1B0GRI9, A0A1B0GSJ0, A0A1B0GSS6, A0A1B0GT13, A0A1B0GT64, A0A…	61.0063
Viral and Transposon-related Processes	4	43	B2RX14, D3YVI9, D3Z3L3, E9PV98, E9PVL6, E9PWL0, G3UY57, P01326, P11103, P15533, P70388, Q499E4, Q5SZ99, Q60953, Q61115, Q61510, Q62158, Q62191, Q62318, Q7TNM2, Q7TPH6, Q7TPM3, Q80V85, Q80VI1, Q80XJ2, Q810J8, Q8BPK2, Q8C006, Q8C6L5, Q8CH72, Q8K310, Q8R0K2, Q8R151, Q922B6, Q922Y2, Q99M02, Q99PJ2, Q99PN3, Q99PQ1, Q99PQ2, Q9CYB0, Q9QUS6, Q9WUH5	1.80294
Proteolysis and Membrane-associated Functions		0		0
Protein Catabolism		0		0
Extracellular Matrix and Structural Components	3	62	D3YV89, D3Z1A5, E9PUN6, E9PX39, E9Q287, E9Q4D1, O54732, O55123, O70138, O88676, O88839, P06797, P09242, P12023, P12032, P25785, P28862, P33434, P33435, P34960, P39061, P39876, P41245, P53690, P57110, P57748, P58459, P59384, P59509, P59511, P97812, P97857, P98063, Q02853, Q03157, Q05722, Q10738, Q3U435, Q4VC17, Q5U901, Q60841, Q62226, Q64104, Q68SA9, Q69Z28, Q769J6, Q811B3, Q8BNJ2, Q8C9W3, Q8CG64,…	2.59958
Vesicle Trafficking and Exocytosis	43	8	G3X972, P53612, Q01405, Q3U2P1, Q6NXL1, Q80ZX0, Q9D662, Q9JHK4	0.33543
Signaling Pathways and Cell Communication	20, 21, 40, 46, 50	60	B1AWC9, D0G895, E9PYI1, E9QAU8, F7D3W5, O70628, O88522, O89084, P00756, P06332, P09470, P11881, P15089, P16406, P20444, P22682, P23772, P33242, P35821, P39429, P45448, P48453, P48455, P63318, P63328, P63330, P68404, P70191, P70196, P70313, P97449, Q01063, Q01065, Q02111, Q3TTA7, Q3UEI1, Q4KUS2, Q60803, Q61391, Q61481, Q62210, Q64338, Q64444, Q6P5E8, Q80XL1, Q8C129, Q8C1A5, Q8C6L5, Q8CG03, Q8CIR4,…	2.51572
Immune Response and Host Defense	7, 12, 16	155	A0A140LIN5, A1A547, A2A7Q9, A2A9T0, A2AIV8, A2AWP0, A2RT81, B1ARD8, B2RUR8, D3YVI9, D3Z3L3, E9PV98, E9PVL6, E9PWL0, E9Q555, E9Q5F9, F7BJB9, G3UY57, G3X8Y1, G3X9G7, I7HJS4, K7N6K2, O88593, O88839, P06332, P11103, P11416, P12023, P15533, P16054, P23772, P24604, P27005, P28862, P31725, P35991, P39429, P41183, P58242, P59470, P68404, P70196, P70347, P86448, P86449, P97802, Q02111, Q03526, Q059Y8, Q08…	6.49895
Stem Cell Regulation and Differentiation	5, 17	55	A0A158SIS7, A2A484, A2A8L1, A2A935, E9Q3T6, E9Q7E2, O09106, O35182, O35253, O88574, O88839, O88939, P02340, P23204, P31428, P37238, P49698, P59941, P70288, Q3TYX3, Q3URK3, Q5DTM8, Q5SPL2, Q5SQF8, Q60698, Q60793, Q61103, Q61539, Q62226, Q6P1G2, Q6PCM1, Q6PDQ2, Q7TN75, Q80V63, Q8BH75, Q8BZ89, Q8C0P7, Q8CHY6, Q8CIV7, Q8K4B0, Q8VCD7, Q8VHR5, Q8VIG1, Q91ZS8, Q923E4, Q924K8, Q99KH8, Q9D115, Q9D8M7, Q9E…	2.30608
Chromatin and Epigenetic Regulation	11, 25	20	B2KF05, B2RRD7, B2RWS6, O54864, P39689, P45481, Q00899, Q5SVQ0, Q6IE82, Q6ZPI0, Q6ZQF7, Q80U70, Q80WY3, Q8BLG0, Q8C0D7, Q8VDQ8, Q91YE5, Q923E4, Q9D1P2, Q9D8Y8	0.838574
DNA Replication and Cell Cycle	24, 36	25	A0A158SIS7, O70157, O70445, O88700, P02340, P39689, P46737, P48754, P52431, P70347, P70388, P97469, Q3TV65, Q3U2K5, Q5U5Q9, Q60710, Q6P3E7, Q7M757, Q810L3, Q8CHX6, Q8CIK8, Q8VEE4, Q923E4, Q9ESN2, Q9Z2G0	1.04822
RNA Processing and mRNA Stability	23, 29, 31, 47	97	A0A0R4J098, A2A6A1, B2RX14, E9PZM7, E9Q2N0, E9Q784, E9QML5, F7BGR7, F8WH71, O88291, P0C090, P22561, P22893, P23949, P23950, P26369, P51908, P56959, P60322, P70166, P83870, P97762, Q05921, Q14B01, Q1PSW8, Q3TIX9, Q3UE17, Q3UPF5, Q3UQS8, Q45KJ6, Q497M3, Q4V9W2, Q4VGL6, Q5BLK4, Q5D1E7, Q5HZJ0, Q5ISE2, Q5NC05, Q61048, Q61464, Q62203, Q62241, Q62377, Q62384, Q640Q5, Q64213, Q64707, Q6P9L4, Q8BGJ9, Q8B…	4.06709
Synaptic and Neuronal Processes	33, 41, 51, 59	40	O55042, O70585, O70628, O88737, P08046, P08152, P12023, P28028, P35436, P47708, P50114, P70166, Q01097, Q02956, Q1XH17, Q3TEL6, Q4ACU6, Q4KUS2, Q60841, Q61391, Q64018, Q64337, Q68FF6, Q768S4, Q7TN98, Q8C129, Q8C7M3, Q8CGV9, Q8CJ19, Q8K0T7, Q8VCM5, Q8VII8, Q99NE5, Q9EQZ7, Q9QYX7, Q9WVS6, Q9Z1M0, Q9Z1N9, Q9Z268, Q9Z2V5	1.67715
Development and Morphogenesis	8, 13, 22, 28, 32, 37, 38, 39, 42, 45, 57, 58, 30	117	A0A158SIS7, A2A654, A2A8R0, B2KF05, B2RRD7, B2RWS6, E9PXD8, F6ZE64, G5E8P1, O08792, O09100, O09106, O35182, O35253, O35598, O35615, O35618, O70237, O70374, O88700, O88898, O89090, P02340, P03958, P06537, P06802, P0CL69, P11103, P11416, P12658, P16951, P18911, P22561, P22605, P23772, P23804, P27782, P28700, P28704, P28705, P32114, P33242, P33435, P40694, P45481, P46684, P47806, P48281, P52927, P53…	4.90566
Cancer-related Pathways	35	51	A0A158SIS7, B2RWS6, E9Q7E2, O08537, O08734, O09106, O70201, O88522, O89090, P01326, P02340, P04627, P14404, P19091, P19785, P20444, P22605, P22682, P23804, P27782, P28028, P28700, P28704, P28705, P28862, P33434, P37238, P39689, P41245, P45481, P48754, P58269, P62878, P63318, P68404, P70288, P97471, Q00175, Q5EBH1, Q62226, Q62432, Q64318, Q8BUN5, Q91YE3, Q99MK9, Q99N57, Q9D8M7, Q9EPL5, Q9EPL6, Q9Q…	2.13836
Peroxisome and Organelle Organization	16, 34, 60	28	A1A547, B2RWS6, F7D3W5, I7HJS4, O88593, P11416, P23772, Q01063, Q02111, Q02956, Q0VB07, Q5D1E7, Q5IRJ6, Q60641, Q8BKJ9, Q8C3R1, Q8VCM5, Q8VCS0, Q922S4, Q99JB6, Q9D0L1, Q9JIB3, Q9JIB6, Q9QUK4, Q9QWK5, Q9R016, Q9WVS6, Q9Z2V5	1.174
Protein Dephosphorylation and Calcineurin Signaling	50	19	O88522, P06332, P11881, P20444, P23772, P33242, P35821, P45448, P48453, P48455, P63318, P63328, P63330, P68404, P70313, Q02111, Q8K296, Q8VEE1, Q99N57	0.796646
Biological Rhythms and Circadian Regulation	9	42	A0A158SIS7, B2RWS6, O08759, O09106, O35739, O54864, O88623, O88895, O89090, O89091, P02340, P08046, P23204, P35436, P37238, P41230, P45481, P49698, P51448, P51450, P55200, P59941, P59997, P63318, P70288, P70336, P70398, Q01097, Q06986, Q3UV55, Q3UXZ9, Q60674, Q60953, Q61818, Q7TPH6, Q7TPV4, Q80Y84, Q8BGJ9, Q8K4B0, Q8R1B8, Q923E4, Q9EQQ0	1.76101
Cellular Stress and Hormone Response		0		0
Fatty Acid and Lipid Catabolism	18, 19, 44, 49, 52, 53, 56	75	A6H5Y3, D3YXJ0, E9PUQ8, O08734, O08739, O35409, O35490, O55042, O88508, O88509, O88673, O89090, P01326, P03958, P06802, P09470, P11881, P13864, P19785, P20444, P23204, P23804, P29477, P35396, P37238, P51448, P60324, P60334, P63318, P68404, P70227, P70313, Q04519, Q3TIW9, Q3V1D3, Q4KUS2, Q4PZA2, Q5MPP0, Q60644, Q61391, Q62083, Q62101, Q64516, Q6NS52, Q6P5E8, Q6P8K8, Q80SY6, Q80UP3, Q8BL86, Q8BTM9,…	3.14465
Membrane Processes and Sensory Function	48	9	P18761, Q5QGU6, Q5Y5T1, Q80ZI2, Q8BGJ0, Q8C8C1, Q9ER80, Q9JM13, Q9Z1T6	0.377358
Reproductive Development and Steroid Hormone Regulation		0		0
Apoptosis and Cell Death		0		0

## Sheet: H. sapiens
Functional Category	Cluster(s)	Number of genes	Genes	Percentage of enriched genes normalized to total number of ZBPs
Metabolism (Carbohydrate and Nucleotide)	18, 20, 29, 44, 51	89	F6X3S4, O00482, O00767, O15162, O94806, P00325, P00326, P00813, P03372, P03956, P04049, P04196, P05129, P05771, P07327, P08047, P08319, P08473, P10827, P11766, P12821, P14735, P15169, P15498, P17252, P17643, P19793, P20393, P23109, P23743, P28332, P28702, P37231, P37840, P40126, P40394, P42892, P48443, P49619, P52429, P52735, P52824, P55055, Q01432, Q01433, Q03181, Q04760, Q07869, Q13114, Q13133,…	3.52615
DNA Repair and Genomic Stability	12, 21, 23, 24, 31	135	A0A1W2PQ90, J3KQ70, K7EN88, O00487, O15541, O43189, O43313, O43462, O43463, O60673, O60870, O75844, O76064, O94761, O94762, O95071, O95251, O95271, O95714, P04637, P09874, P09884, P15336, P16455, P23025, P25490, P27694, P28340, P29083, P35269, P38398, P38936, P46063, P46100, P46736, P49916, P51948, P54132, P62877, Q00403, Q07864, Q13263, Q13472, Q13888, Q13889, Q14191, Q14527, Q149N8, Q15022, Q16…	5.34865
Zinc and Ion Transport/Homoeostasis	4, 5	78	A8K7I4, O00487, O14863, O60260, O75311, O95180, P00441, P02795, P04637, P04731, P04732, P04733, P07438, P09874, P10606, P11473, P13640, P22748, P23415, P23416, P25713, P37840, P48547, P49281, P62979, P80294, P80297, Q03721, Q12879, Q13224, Q13433, Q14003, Q14571, Q14573, Q14643, Q14872, Q15043, Q2Y0W8, Q401N2, Q504Y0, Q5JUK3, Q5TYW1, Q5W0U4, Q6NXT4, Q6P5W5, Q6PML9, Q6XR72, Q6ZMH5, Q8IWU4, Q8N1S5,…	3.09033
Translation and tRNA-related Functions	7, 10	69	A0AAQ5BHU3, O14964, O15504, O60673, O75152, O95271, P01730, P09884, P10266, P26651, P27694, P28340, P31941, P35789, P41238, P49790, P49792, P52594, P52926, P62683, P62684, P62685, P63126, P63128, P63130, P63132, P63133, P63135, P63136, P63145, P63272, P87889, Q05481, Q07352, Q07864, Q09472, Q13263, Q14191, Q16629, Q53H47, Q68DY1, Q6NTF7, Q7LDI9, Q86TG7, Q8IUX4, Q8IWV8, Q8IXZ2, Q8N6T7, Q92793, Q96…	2.73376
Protein Modification and Processing	13, 36	20	P01033, P10276, P16035, P16298, P29474, P29590, P35228, P35625, Q04609, Q13464, Q14192, Q5U5Z8, Q5VU57, Q8NDL9, Q8NEM8, Q96MI9, Q99542, Q99727, Q9HBA9, Q9UPW5	0.792393
Cell Wall Biogenesis and Structural Components	2, 3	65	O14672, O15072, O60882, O75173, O75900, O95450, P01033, P03956, P05067, P05186, P07711, P08253, P08254, P09237, P09238, P13497, P14780, P16035, P20849, P22894, P24347, P27797, P35625, P39060, P39900, P45452, P49916, P50281, P51511, P51512, P51693, P58397, P59510, P78325, P78509, Q13444, Q14623, Q66K79, Q76LX8, Q8N119, Q8N4T0, Q8TE56, Q8TE57, Q8TE58, Q8TE59, Q8TE60, Q8WXS8, Q99542, Q99727, Q9C0K1,…	2.57528
Transcription and Gene Regulation	1, 14, 35, 55	1708	A0A087WUV0, A0A096LP39, A0A0A6YYC7, A0A0U1RQI7, A0A1B0GTH9, A0A1B0GVX0, A0A1W2PPD8, A0A1W2PQ90, A0A1W2PQL4, A0A2R8Y445, A0A6Q8PFL9, A0A6Q8PHG4, A0A7P0TAN4, A0A8I5KTY6, A0PJY2, A1A519, A1L020, A1YPR0, A2A288, A2RRD8, A4D1E1, A4D2B0, A6NDX5, A6NFI3, A6NGD5, A6NHJ4, A6NJL1, A6NK53, A6NK75, A6NLU0, A6NM28, A6NMK7, A6NN14, A6NNF4, A6NP11, A7XYQ1, A8K8V0, A8MQ14, A8MT65, A8MTY0, A8MUV8, A8MUZ8, A8MW92,…	67.6704
Viral and Transposon-related Processes	7, 10	69	A0AAQ5BHU3, O14964, O15504, O60673, O75152, O95271, P01730, P09884, P10266, P26651, P27694, P28340, P31941, P35789, P41238, P49790, P49792, P52594, P52926, P62683, P62684, P62685, P63126, P63128, P63130, P63132, P63133, P63135, P63136, P63145, P63272, P87889, Q05481, Q07352, Q07864, Q09472, Q13263, Q14191, Q16629, Q53H47, Q68DY1, Q6NTF7, Q7LDI9, Q86TG7, Q8IUX4, Q8IWV8, Q8IXZ2, Q8N6T7, Q92793, Q96…	2.73376
Proteolysis and Membrane-associated Functions		0		0
Protein Catabolism		0		0
Extracellular Matrix and Structural Components	2, 3	65	O14672, O15072, O60882, O75173, O75900, O95450, P01033, P03956, P05067, P05186, P07711, P08253, P08254, P09237, P09238, P13497, P14780, P16035, P20849, P22894, P24347, P27797, P35625, P39060, P39900, P45452, P49916, P50281, P51511, P51512, P51693, P58397, P59510, P78325, P78509, Q13444, Q14623, Q66K79, Q76LX8, Q8N119, Q8N4T0, Q8TE56, Q8TE57, Q8TE58, Q8TE59, Q8TE60, Q8WXS8, Q99542, Q99727, Q9C0K1,…	2.57528
Vesicle Trafficking and Exocytosis	23, 48, 53	35	O14672, O60291, O94761, O94855, O95159, O95271, O95486, O95487, P09874, P49754, P53611, P53992, P54132, Q14191, Q15436, Q15437, Q8IY92, Q8N3P4, Q8N6H7, Q8N6T3, Q8TAD4, Q8TDB6, Q8WVD3, Q92696, Q96S99, Q96T51, Q9BQ83, Q9H270, Q9H2K2, Q9H8W4, Q9NP61, Q9NWF9, Q9P253, Q9P2N4, Q9P2R3	1.38669
Signaling Pathways and Cell Communication	17, 20, 34, 45, 46, 50	93	A7XYQ1, F6X3S4, O00408, O00482, O15162, O15392, O15409, O76074, O76083, O94806, P01241, P01730, P03372, P04049, P04196, P05067, P05129, P05771, P08047, P08473, P0DML2, P0DML3, P12821, P15088, P15144, P15498, P16298, P16471, P17252, P18031, P23743, P23771, P27815, P29474, P35228, P48454, P49619, P50591, P52429, P52735, P52824, P52888, P54750, P67775, P98170, Q01064, Q04759, Q07075, Q07343, Q08209,…	3.68463
Immune Response and Host Defense	6, 9, 27, 52	188	A0A087WVN7, A0A3B3IT33, A0A7P0TB70, A6NCK2, A6NDI0, A6NGJ6, A6NI03, A6NK02, A6NLI5, A6NLU0, A7MCY6, C9J1S8, F8VTS6, I1YAP6, O00635, O14802, O15553, O43164, O43823, O60858, O75592, O75594, O75626, O75677, O75678, O75679, O95786, P01730, P04049, P05067, P05109, P05771, P06702, P08254, P09874, P0CI25, P0CI26, P10276, P13631, P14373, P15498, P15516, P17252, P19474, P23276, P23771, P29590, P31941, P35…	7.44849
Stem Cell Regulation and Differentiation	8, 22	40	O15105, O75446, O94776, O95718, P16444, P78563, Q12873, Q13127, Q13330, Q13444, Q13547, Q14839, Q15465, Q5VTR2, Q68CP9, Q6GMV2, Q6U7Q0, Q86YP4, Q8N6T7, Q8NFU7, Q8NHM5, Q8TDI0, Q8WUB8, Q8WXI9, Q92769, Q92785, Q96QT6, Q9BTC8, Q9GZV8, Q9H160, Q9H3R0, Q9H4A9, Q9H4P4, Q9HAJ7, Q9UBB5, Q9UK53, Q9ULU4, Q9Y4C1, Q9Y5V0, Q9Y6E0	1.58479
Chromatin and Epigenetic Regulation	11, 16, 24	73	O00507, O15105, O15198, O43463, O43541, O60858, O75398, O95251, O95405, O95696, P00441, P04637, P08047, P09874, P10276, P10826, P12755, P14384, P15976, P19544, P23769, P23771, P25490, P29590, P43694, P48742, P49281, P52926, P55201, P62877, P67775, P84022, Q09472, Q13443, Q13464, Q13485, Q13547, Q15022, Q15465, Q15796, Q15797, Q15928, Q5VTD9, Q5VVJ2, Q6IE81, Q7Z3T8, Q8IUQ4, Q8IXJ6, Q8TAX0, Q8WW38,…	2.89223
DNA Replication and Cell Cycle	12, 21, 23, 24, 31	135	A0A1W2PQ90, J3KQ70, K7EN88, O00487, O15541, O43189, O43313, O43462, O43463, O60673, O60870, O75844, O76064, O94761, O94762, O95071, O95251, O95271, O95714, P04637, P09874, P09884, P15336, P16455, P23025, P25490, P27694, P28340, P29083, P35269, P38398, P38936, P46063, P46100, P46736, P49916, P51948, P54132, P62877, Q00403, Q07864, Q13263, Q13472, Q13888, Q13889, Q14191, Q14527, Q149N8, Q15022, Q16…	5.34865
RNA Processing and mRNA Stability	26, 37	27	A2A288, O43623, O75312, P04150, P08151, P26651, P27708, P47974, P55265, Q06141, Q07352, Q12879, Q13127, Q17RY0, Q2Q1W2, Q5D1E8, Q5TAX3, Q5TC82, Q5VYS8, Q6ZN17, Q92900, Q96H86, Q9H6E5, Q9H9Z2, Q9HAN9, Q9HBD1, Q9NRR4	1.06973
Synaptic and Neuronal Processes	19, 41, 47, 49	70	A0AVI4, O00237, O00408, O14795, O60260, O60337, O60858, O60884, O94966, O95294, P00441, P02489, P02511, P04150, P05067, P05129, P05937, P15056, P27708, P27797, P29474, P31689, P37840, P48547, P78509, Q03721, Q05513, Q12879, Q13224, Q14003, Q14258, Q14573, Q2Y0W8, Q5VVQ6, Q63HK5, Q6IQ20, Q6ZMU5, Q7RTP6, Q86TM6, Q86UR5, Q8N4F7, Q8NB66, Q8NHG8, Q8TAT6, Q8TDW5, Q8WU17, Q8WW22, Q969V5, Q96C24, Q96EY1,…	2.77338
Development and Morphogenesis	16, 22, 33, 39, 42	96	O00507, O15105, O15198, O15304, O43323, O43541, O60291, O60858, O75398, O75446, O95405, O95718, O95863, P00441, P00813, P04150, P04637, P08047, P08151, P09874, P10070, P10071, P10276, P10826, P12755, P14384, P15976, P16444, P19544, P23769, P23771, P29590, P43694, P48742, P49281, P52926, P62877, P67775, P67870, P78325, P78563, P84022, Q01101, Q09472, Q12830, Q13127, Q13285, Q13443, Q13444, Q13464,…	3.80349
Cancer-related Pathways	43	54	O15304, O15392, P03372, P03956, P04049, P04637, P05129, P05771, P06401, P08047, P08151, P08253, P08254, P10070, P10071, P10275, P10398, P10826, P14780, P15056, P17252, P19793, P22681, P28702, P37231, P37275, P38398, P38936, P48443, P62877, P84022, Q00987, Q02930, Q03112, Q09472, Q13485, Q13547, Q15465, Q15796, Q16611, Q68CP9, Q8WUB8, Q8WWW0, Q92731, Q92769, Q92782, Q92784, Q92793, Q96QV1, Q9GZT9,…	2.13946
Peroxisome and Organelle Organization		0		0
Protein Dephosphorylation and Calcineurin Signaling	45	19	O00482, P01730, P04049, P05129, P05771, P16298, P17252, P18031, P23771, P29474, P48454, P67775, Q04759, Q08209, Q13285, Q13615, Q14643, Q9NZU5, Q9Y6K9	0.752773
Biological Rhythms and Circadian Regulation	15	39	O00507, O15379, O43255, O43463, O75116, O75592, O75604, P04637, P05129, P08047, P18146, P20393, P29375, P29590, P35398, P37231, P41229, P41235, P51449, Q03164, Q05086, Q07869, Q09472, Q13118, Q13133, Q13330, Q13547, Q13886, Q14995, Q7Z5J4, Q8N6T7, Q92753, Q92769, Q92793, Q93008, Q96EB6, Q9H5I1, Q9UGL1, Q9Y2K7	1.54517
Cellular Stress and Hormone Response	30, 36, 38	27	P01033, P05067, P10276, P16035, P16298, P19793, P29474, P29590, P35228, P35625, P37231, P55055, Q03181, Q07869, Q12879, Q13133, Q13224, Q13464, Q14192, Q17RY0, Q96EB6, Q96EY1, Q99542, Q99727, Q9BZB8, Q9C0B0, Q9NRD5	1.06973
Fatty Acid and Lipid Catabolism	29, 51	44	O00482, O00767, P00325, P00326, P03956, P07327, P08319, P10827, P11766, P17643, P19793, P20393, P28332, P28702, P37231, P37840, P40126, P40394, P48443, P55055, Q03181, Q04760, Q07869, Q13114, Q13133, Q13285, Q14995, Q16775, Q68D91, Q6GTS8, Q6IQ20, Q6P587, Q7L5A8, Q86V24, Q8N5C8, Q8NCC3, Q96A54, Q96EB6, Q9NYJ8, Q9UJU2, Q9Y4C1, Q9Y4K3, Q9Y6K9, Q9Y6X9	1.74326
Membrane Processes and Sensory Function		0		0
Reproductive Development and Steroid Hormone Regulation	54	4	O43323, P10275, Q13285, Q15637	0.158479
Apoptosis and Cell Death	46, 49	26	O15392, P05067, P05129, P15056, P35228, P37840, P78509, P98170, Q05513, Q12879, Q13224, Q13489, Q13490, Q14573, Q16611, Q63HK5, Q86UR5, Q96CA5, Q9BYB0, Q9NR09, Q9NYJ8, Q9UBN7, Q9UQ26, Q9Y466, Q9Y4K3, Q9Y6K9	1.03011
