# Supplementary material for: Integrated analysis of the redoxome and zinc proteome links ribosomal protein oxidation to zinc homeostasis
Source: Redox Biol. 2026 Apr 2;93:104152. doi: 10.1016/j.redox.2026.104152 (PMC13090322; doi:10.1016/j.redox.2026.104152)
Supplement: Multimedia component 4 [file mmc4.xlsx]

## Sheet: Description
SupplementaryTable4
Data on yeast proteome oxidation during chronological aging (from Jonak et al., 2024)
Peptides found oxidized during oxidative stress upon H2O2 treatment and in mia40-4int mutant cells (from Topf et al., 2018) were mapped onto peptides oxidized during aging
Provided are information on zinc-bidning from different sources: UniProtKB, MetalPDB, Andreini et al., 2011, and Wang et al., 2018

## Sheet: SupTable4
				Data from Jonak et al., 2024 on proteome oxidation in chronological aging of yeast										Data from Topf et al., 2018 on proteome oxidation in oxidative streee in yeast
UniProt ID	Primary gene names	Protein description	Cysteine residue ID	Cluster	Mean_Log	Mean_Day0	Mean_Day3	Mean_Day6	Mean_Day9	Diff_0_Log	Diff_3_Log	Diff_6_Log	Diff_9_Log	MeanOxiBasal	MeanOxiH2O2	Difference to untreated	MeanOxiCon	MeanOxiMia40	Difference to WT	Predicted Number of Zinc Ions Per Monomer	Zinc ligands	Structural Zn-site classification	Zinc Function	Zn-binding domain	Enzyme Class	Cyto Ribo-protein	Mito Ribo-protein	Cys number	Cys positions	Motifs	CxxC motif	Total zinc binding	Zinc function (Andreini2011)	PDB (MetalPDB)	Site Id (MetalPDB)	Metals Info (MetalPDB)	Ligands (MetalPDB)	Geometry (MetalPDB)	Site Type (MetalPDB)	Pfam Code(s) (MetalPDB)	ZincBinding (UniProt+PDB+Andreini2011)	Known_sites_Zn (UniProt+PDB)	Cys Ids (Wang)	ZincBinding (UniProt+PDB+Andreini2011+Wang2018)	ZINC_ALL_6011Proteome
Q12112	TY1B-NL1	Transposon Ty1-NL1 Gag-Pol polyprotein (Gag-Pol-p199) (TY1A-TY1B) (Transposon Ty1 TYA-TYB polyprotein) (p190) [Cleaved into: Capsid protein (CA) (Gag-p45) (p54); Ty1 protease (PR) (EC 3.4.23.-) (Pol-p20) (p23); Integrase (IN) (Pol-p71) (p84) (p90); Reverse transcriptase/ribonuclease H (RT) (RT-RH) (EC 2.7.7.49) (EC 2.7.7.7) (EC 3.1.26.4) (Pol-p63) (p60)]	Q12112_18	A	11.0154	12.2199	42.1462	68.8872	77.2686	1.20442	31.1307	57.8718	66.2532							1	H599, H604, C637, C640	Unknown	Structural	Integrase-type zinc finger-like	hydrolase, transferase			16	18, 89, 221, 310, 540, 637, 640, 758, 782, 788, 1118, 1403, 1413, 1423, 1645, 1725	ISHGSACASVTSK, GPYQQQCMMTQNQ, DELTFLCHTFQLF, INNKVACQFIMRG, AVDITACFTKNVL, SAIDYQCPDCLIG, DYQCPDCLIGKST, KNGITPCYTTTAD, RTLLDDCRTQLQC, CRTQLQCSGLPNH, IKTSDTCPKENTE, SYLIQQCGMEEVR, EVRGWSCVFKNSQ, NSQVTICLFVDDM, TKASLTCTSTTEA, GNHLHVCYIETKK	1	1									1	,	Q12112_637, Q12112_640	1	2
Q12141	TY1B-GR1	Transposon Ty1-GR1 Gag-Pol polyprotein (Gag-Pol-p199) (TY1A-TY1B) (Transposon Ty1 TYA-TYB polyprotein) (p190) [Cleaved into: Capsid protein (CA) (Gag-p45) (p54); Ty1 protease (PR) (EC 3.4.23.-) (Pol-p20) (p23); Integrase (IN) (Pol-p71) (p84) (p90); Reverse transcriptase/ribonuclease H (RT) (RT-RH) (EC 2.7.7.49) (EC 2.7.7.7) (EC 3.1.26.4) (Pol-p63) (p60)]	Q12141_18	A	11.3233	12.4736	37.5685	63.911	73.8933	1.15021	26.2452	52.5876	62.5699							1	H599, H604, C637, C640	Unknown	Structural	Integrase-type zinc finger-like	hydrolase, transferase			15	18, 43, 89, 310, 540, 637, 640, 758, 782, 788, 1403, 1413, 1423, 1645, 1725	ISHGSACASVTSK, ASKTEECEKASTK, GPYPQQCMMTQNQ, INNKVACQLIMRG, AVDITACFTKNVL, SAIDYQCPDCLIG, DYQCPDCLIGKST, KNGITPCYTTTAD, RTLLDDCRTQLQC, CRTQLQCSGLPNH, SYLIQQCGMEEVR, EVRGWSCVFKNSQ, NSQVTICLFVDDM, TKASLTCTSTTEA, GNHLHVCYIETKK	1	1									1	,	Q12141_637, Q12141_640	1	2
Q92393	TY1B-OR	Transposon Ty1-OR Gag-Pol polyprotein (Gag-Pol-p199) (TY1A-TY1B) (Transposon Ty1 TYA-TYB polyprotein) (p190) [Cleaved into: Capsid protein (CA) (Gag-p45) (p54); Ty1 protease (PR) (EC 3.4.23.-) (Pol-p20) (p23); Integrase (IN) (Pol-p71) (p84) (p90); Reverse transcriptase/ribonuclease H (RT) (RT-RH) (EC 2.7.7.49) (EC 2.7.7.7) (EC 3.1.26.4) (Pol-p63) (p60)]	Q92393_18	A	12.0269	11.8239	40.0942	66.2072	72.1258	-0.203035	28.0672	54.1803	60.0989							1	H599, H604, C637, C640	Unknown	Structural	Integrase-type zinc finger-like	hydrolase, transferase			14	18, 89, 310, 540, 637, 640, 758, 782, 788, 1403, 1413, 1423, 1645, 1725	ISHGSACASVTSK, GPYPQQCMMTQNQ, INNKVACQLIMRG, AVDITACFTKNVL, SAIDYQCPDCLIG, DYQCPDCLIGKST, KNGITPCYTTTAD, RTLLDDCRTQLQC, CRTQLQCSGLPNH, SYLIKQCGMEEVR, EVRGWSCVFKNSQ, NSQVTICLFVDDM, TKASLTCTSTTEA, GNHLHVCYIETKK	1	1									1	,	Q92393_637, Q92393_640	1	2
Q06523	YPR148C	Uncharacterized protein YPR148C	Q06523_159	B	19.6142	19.4412	25.3539	36.2585	68.7328	-0.173011	5.73974	16.6443	49.1186	8.46535	13.354	4.88868	11.3516	15.2573	3.90563									5	86, 159, 161, 224, 419	DSLEKVCKRILLV, SKAAVDCECEFQN, AAVDCECEFQNLE, FDSWSTCYKNIDE, LVYFRQCVQEVEA	0	0									0	,		0	0
Q06523	YPR148C	Uncharacterized protein YPR148C	Q06523_161	B	19.6142	19.4412	25.3539	36.2585	68.7328	-0.173011	5.73974	16.6443	49.1186	8.46535	13.354	4.88868	11.3516	15.2573	3.90563									5	86, 159, 161, 224, 419	DSLEKVCKRILLV, SKAAVDCECEFQN, AAVDCECEFQNLE, FDSWSTCYKNIDE, LVYFRQCVQEVEA	0	0									0	,		0	0
Q99395	YPL229W	Uncharacterized protein YPL229W	Q99395_132	D	18.1673	14.0158	18.132	28.5322	65.4701	-4.15147	-0.0352728	10.3649	47.3028	6.67653	10.6272	3.95072												3	122, 132, 145	IYKNNICKSFKDD, KDDLFFCPRSLLS, LEEQQACEKMDRL	0	0									0	,		0	0
Q06891	RAF1	Trans-acting factor D (REP-antagonizing factor) (Recombinase-activating factor) (RAF)	Q06891_79	E	9.38433	10.4624	11.0477	20.1472	43.8578	1.07811	1.66339	10.7629	34.4735															6	9, 17, 34, 79, 90, 157	YKTAIDCIEELAT, EELATQCFLSKLT, STFRRVCSKENDI, EALPLFCYSIDPA, PAQQRQCDLRFYL, QIYDRTCYPSLNF	0	0									0	,		0	0
Q12141	TY1B-GR1	Transposon Ty1-GR1 Gag-Pol polyprotein (Gag-Pol-p199) (TY1A-TY1B) (Transposon Ty1 TYA-TYB polyprotein) (p190) [Cleaved into: Capsid protein (CA) (Gag-p45) (p54); Ty1 protease (PR) (EC 3.4.23.-) (Pol-p20) (p23); Integrase (IN) (Pol-p71) (p84) (p90); Reverse transcriptase/ribonuclease H (RT) (RT-RH) (EC 2.7.7.49) (EC 2.7.7.7) (EC 3.1.26.4) (Pol-p63) (p60)]	Q12141_310	E	6.30597	6.57265	8.49064	14.3402	25.7908	0.266672	2.18466	8.03424	19.4849	5.48346	7.60099	2.11753	5.80251	15.6757	9.87323	1	H599, H604, C637, C640	Unknown	Structural	Integrase-type zinc finger-like	hydrolase, transferase			15	18, 43, 89, 310, 540, 637, 640, 758, 782, 788, 1403, 1413, 1423, 1645, 1725	ISHGSACASVTSK, ASKTEECEKASTK, GPYPQQCMMTQNQ, INNKVACQLIMRG, AVDITACFTKNVL, SAIDYQCPDCLIG, DYQCPDCLIGKST, KNGITPCYTTTAD, RTLLDDCRTQLQC, CRTQLQCSGLPNH, SYLIQQCGMEEVR, EVRGWSCVFKNSQ, NSQVTICLFVDDM, TKASLTCTSTTEA, GNHLHVCYIETKK	1	1									1	,	Q12141_637, Q12141_640	1	2
P03871	REP1	Partitioning protein REP1 (R1) (Protein Baker) (Trans-acting factor B)	P03871_259	F	4.15909	3.90293	3.41476	8.67486	23.9498	-0.256164	-0.744335	4.51577	19.7908															7	9, 13, 28, 176, 195, 259, 364	GERLLACIKQCIM, LACIKQCIMQHFQ, VYDESRCVIETTR, FILTFSCQAYWAS, LKNVIRCSIIHEY, GEIDSLCEKWQSE, VEVEFRCKFKERK	0	0									0	,		0	0
Q06523	YPR148C	Uncharacterized protein YPR148C	Q06523_419	F	4.56918	5.13764	6.33054	7.10391	11.4031	0.568465	1.76136	2.53473	6.83394	2.74205	6.37168	3.62963												5	86, 159, 161, 224, 419	DSLEKVCKRILLV, SKAAVDCECEFQN, AAVDCECEFQNLE, FDSWSTCYKNIDE, LVYFRQCVQEVEA	0	0									0	,		0	0
P03871	REP1	Partitioning protein REP1 (R1) (Protein Baker) (Trans-acting factor B)	P03871_195	G	10.9869	14.0514	11.7921	19.4793	27.7537	3.06446	0.805155	8.49235	16.7668				35.1187	40.4475	5.32882									7	9, 13, 28, 176, 195, 259, 364	GERLLACIKQCIM, LACIKQCIMQHFQ, VYDESRCVIETTR, FILTFSCQAYWAS, LKNVIRCSIIHEY, GEIDSLCEKWQSE, VEVEFRCKFKERK	0	0									0	,		0	0
Q12491	TY2B-B	Transposon Ty2-B Gag-Pol polyprotein (TY2A-TY2B) (Transposon Ty2 TYA-TYB polyprotein) [Cleaved into: Capsid protein (CA); Ty2 protease (PR) (EC 3.4.23.-); Integrase (IN); Reverse transcriptase/ribonuclease H (RT) (RT-RH) (EC 2.7.7.49) (EC 2.7.7.7) (EC 3.1.26.4)]	Q12491_249	G	6.84747	9.02312	11.2807	12.2456	22.1278	2.17565	4.43325	5.39808	15.2804	1.78586	1.55097	-0.234895				1	H595, H600, C633, C636	Unknown	Unknown	Unknown	hydrolase, transferase			15	112, 249, 306, 536, 633, 636, 754, 778, 784, 1105, 1417, 1418, 1428, 1438, 1660	QPSMMTCSHYQTS, DILTVLCKSVSKM, VSDRLACQLILKG, NQNITACFTRNTL, NASTYQCPDCLIG, TYQCPDCLIGKST, NRGITACYTTTAD, RTLLNDCRTLLHC, CRTLLHCSGLPNH, IETKAACDNTPSI, KSYLINCCDMQEV, SYLINCCDMQEVR, EVRGWSCVFKNSQ, NSQVTICLFVDDM, TKASLTCTSTTEA	1	1									1	,	Q12491_633, Q12491_636	1	2
P36114	YKR018C	IML2-like protein YKR018C	P36114_636	H	6.86338	21.3593	31.4	19.5913	26.0629	14.496	24.5366	12.7279	19.1995	11.4437	11.4559	0.0122277												7	135, 297, 344, 493, 494, 502, 636	VTYTESCLLHALL, HSGVNLCFGILQV, QRNVHGCIGLLAL, YTYFAGCCYLENW, TYFAGCCYLENWR, LENWRMCEMGLMK, GHIQEGCDILDEK	0	0									0	,		0	0
Q99395	YPL229W	Uncharacterized protein YPL229W	Q99395_145	I	37.1729	16.1714	23.1919	32.7075	59.7288	-21.0015	-13.9809	-4.4654	22.5559	6.99132	12.5295	5.53822												3	122, 132, 145	IYKNNICKSFKDD, KDDLFFCPRSLLS, LEEQQACEKMDRL	0	0									0	,		0	0
Q2V2P1	YLR146W-A	Coiled-coil domain-containing protein YLR146W-A	Q2V2P1_39	D	12.0888	12.8539	17.4865	34.1121	47.7284	0.76514	5.39776	22.0233	35.6396	4.23823	10.3421	6.10391												1	39	TNSQIRCDLNEFE	0	0									0	,		0	0
P39529	YJL206C	Putative transcriptional regulatory protein YJL206C	P39529_657	E	5.19946	5.21399	7.82174	16.8241	55.0678	0.0145282	2.62228	11.6246	49.8683	4.69615	10.242	5.54588				2	C47, C50, C57, C63, C66, C73	Zn2Cys6_ZnFinger	Structural	Zn_clus				17	12, 47, 50, 57, 63, 66, 73, 150, 196, 198, 301, 308, 357, 399, 524, 561, 657	SGKPISCAMKKLK, GRAHRACIACRKR, HRACIACRKRKVR, RKRKVRCSGNIPC, CSGNIPCRLCQTN, NIPCRLCQTNSYE, QTNSYECKYDRPP, LDTIKTCLLQGQL, IQKTWDCACVLFR, KTWDCACVLFRFY, MTIFLQCSANLKA, SANLKACYSFIGI, LDLYMNCILGFPS, WRTISSCGMNNKH, IHMAENCIEVAKK, IFFSVACLKFYVY, NNNFTKCQGELHH	2	1									1	,	P39529_47, P39529_50, P39529_57, P39529_63, P39529_66, P39529_73	1	2
P52867	PMT5	Dolichyl-phosphate-mannose--protein mannosyltransferase 5 (EC 2.4.1.109)	P52867_31	E	8.83704	7.72283	7.57229	15.6969	44.1286	-1.11421	-1.26475	6.85991	35.2915															15	31, 51, 165, 168, 194, 210, 272, 402, 425, 473, 494, 594, 693, 714, 727	FLITKPCDNLSSL, EKLLVGCLLIFTA, IAVAAICAVCFAI, AAICAVCFAIENS, FVFFMACAVYFFR, LYLPNSCKANKSL, MAFQFTCLLAIPA, RQLKNGCRLHSHD, WQKEVSCYGYEGF, KHYLTGCYLFSHP, GQQEVTCAYFARE, SVTAFICTFIIGV, AIFMVVCFYFFSE, GWSSNLCKRSKWL, GSWDFYCNSLLLS	1	0									0	,		0	0
Q03508	YMR265C	Uncharacterized protein YMR265C	Q03508_314	D	11.2428	12.6725	16.2848	22.9458	46.139	1.42967	5.04202	11.703	34.8962															10	17, 29, 31, 155, 166, 277, 314, 359, 428, 458	GEMSSRCGNHRVL, LRKWNSCACELAV, KWNSCACELAVPF, ARSHWKCSENEFR, FRFNAVCLKKRAI, QIGYILCTASHRL, HPLYIPCAEPGKD, LEQPGKCIVHFQV, TERLINCKEDIHW, KLAAIPCSNAxxx	0	0									0	,		0	0
P25568	ATG22	Autophagy-related protein 22	P25568_189	G	14.5156	8.11339	8.87599	12.2043	32.6399	-6.4022	-5.63959	-2.31132	18.1243	13.3061	10.3514	-2.95469												5	69, 80, 167, 189, 503	HDHSIPCLSETGS, GSDSDKCVLGLFN, YIVANGCFGVINV, VKDSLKCQSQGAY, SLPVLNCLDVKRG	0	0									0	,		0	0
P25568	ATG22	Autophagy-related protein 22	P25568_69	J	67.4934	69.2677	68.9471	72.0392	78.6298	1.77438	1.45378	4.5458	11.1364															5	69, 80, 167, 189, 503	HDHSIPCLSETGS, GSDSDKCVLGLFN, YIVANGCFGVINV, VKDSLKCQSQGAY, SLPVLNCLDVKRG	0	0									0	,		0	0
P14066	CBS1	Cytochrome b translational activator protein CBS1, mitochondrial (COB-specific translational activator protein CBS1)	P14066_218	C	34.3689	57.4761	58.6156	56.8361	64.1976	23.1072	24.2467	22.4671	29.8287	40.0698	28.1125	-11.9573												2	41, 218	SKIEKLCEVLEVN, SIIKTICIPLINY	0	0									0	,		0	0
P10862	RAD18	Postreplication repair E3 ubiquitin-protein ligase RAD18 (EC 2.3.2.27) (RING-type E3 ubiquitin transferase RAD18) (Radiation sensitivity protein 18)	P10862_62	I	36.1282	32.8742	28.0238	41.5759	73.85	-3.2539	-8.1043	5.44776	37.7219							2	C28, C31, C43, H45, C48, C51, C62, C65, C190, C193	TrebleClef, Loosened_ZnRibbon, ZincRibbon, Zn2Cys6_ZnFinger	Structural	zf-C3HC4,zf-RING_2,zf-RING_6,zf-RING_5,zf-C3HC4_4,zf-C3HC4_3,zf-C3HC4_2,Prok-RING_4,zf-RING_UBOX	transferase			12	28, 31, 43, 48, 51, 62, 65, 190, 193, 210, 252, 320	LDTLLRCHICKDF, LLRCHICKDFLKV, VPVLTPCGHTFCS, PCGHTFCSLCIRT, HTFCSLCIRTHLN, LNNQPNCPLCLFE, QPNCPLCLFEFRE, NEQMAQCPICQQF, MAQCPICQQFYPL, KTHLDECLTLQSL, EVDKSSCGETSHV, LWNSNFCDSLEPV	4	1									1	190, 193, 206, 210,	P10862_28, P10862_31, P10862_43, P10862_48, P10862_51, P10862_62, P10862_65, P10862_190, P10862_193	1	2
P10862	RAD18	Postreplication repair E3 ubiquitin-protein ligase RAD18 (EC 2.3.2.27) (RING-type E3 ubiquitin transferase RAD18) (Radiation sensitivity protein 18)	P10862_65	I	36.1282	32.8742	28.0238	41.5759	73.85	-3.2539	-8.1043	5.44776	37.7219							2	C28, C31, C43, H45, C48, C51, C62, C65, C190, C193	TrebleClef, Loosened_ZnRibbon, ZincRibbon, Zn2Cys6_ZnFinger	Structural	zf-C3HC4,zf-RING_2,zf-RING_6,zf-RING_5,zf-C3HC4_4,zf-C3HC4_3,zf-C3HC4_2,Prok-RING_4,zf-RING_UBOX	transferase			12	28, 31, 43, 48, 51, 62, 65, 190, 193, 210, 252, 320	LDTLLRCHICKDF, LLRCHICKDFLKV, VPVLTPCGHTFCS, PCGHTFCSLCIRT, HTFCSLCIRTHLN, LNNQPNCPLCLFE, QPNCPLCLFEFRE, NEQMAQCPICQQF, MAQCPICQQFYPL, KTHLDECLTLQSL, EVDKSSCGETSHV, LWNSNFCDSLEPV	4	1									1	190, 193, 206, 210,	P10862_28, P10862_31, P10862_43, P10862_48, P10862_51, P10862_62, P10862_65, P10862_190, P10862_193	1	2
P36044	MNN4	Mannosyltransferase regulator 4	P36044_740	D	13.6784	10.9526	9.87213	20.5244	55.4844	-2.72579	-3.80622	6.84607	41.8061															6	190, 247, 707, 740, 777, 867	DKTVLPCNFLFQS, KELKKHCSKLFTP, KLKLYNCRNNHFN, PHRHTYCLHNEYH, YDGLKKCSNINSW, ELEIQYCQNLTFI	0	0									0	,		0	0
P50277	BIO3	Adenosylmethionine-8-amino-7-oxononanoate aminotransferase (EC 2.6.1.62) (7,8-diamino-pelargonic acid aminotransferase) (DAPA AT) (DAPA aminotransferase) (Diaminopelargonic acid synthase)	P50277_231	F	9.01629	3.91386	4.9757	9.88589	32.638	-5.10243	-4.04058	0.8696	23.6218															12	44, 67, 120, 171, 231, 260, 288, 311, 346, 360, 445, 447	VKSAHGCKLVLDT, AMSSWWCVIHGYN, EPSLQYCFLADSG, FGAMSVCDPENSM, LHSDKICAVILEP, IEVQKLCNQYDVL, IFAFKHCQKYQDQ, VVPDILCVGKGLT, NSPTGGCFMHGPT, MGNALACSVAEKS, HIRPFNCLCYIMP, RPFNCLCYIMPPY	0	0									0	,		0	0
P23060	MAK32	Protein MAK32 (Maintenance of killer protein 32)	P23060_151	G	10.9826	9.77283	9.4049	13.0158	36.6257	-1.20975	-1.57769	2.03318	25.6431	2.17546	2.36084	0.185379	8.06477	23.0404	14.9756									8	50, 146, 151, 180, 225, 242, 246, 308	FAILGACIISSGN, HAFHLLCSGSRCL, LCSGSRCLDIIND, EPFPDLCDFDHQN, PTSLEECLALAHR, MDENNMCILRCGA, NMCILRCGALGSI, LDIASICGNIAAG	0	0									0	,		0	0
Q08992	HSP32	Probable glutathione-independent glyoxalase HSP32 (EC 4.2.1.130) (Glyoxalase 3 homolog 2) (Heat shock protein 32)	Q08992_138	G	19.9124	9.98291	7.72159	11.3846	24.5436	-9.92953	-12.1909	-8.52782	4.63118															1	138	GVIAAICHGPLLF	0	0									0	,		0	0
P38862	ATG7	Ubiquitin-like modifier-activating enzyme ATG7 (ATG12-activating enzyme E1 ATG7) (Autophagy-related protein 7) (Cytoplasm to vacuole targeting protein 2)	P38862_569	B	20.6242	22.4207	28.8055	46.113	81.1019	1.7965	8.18135	25.4888	60.4777	12.593	16.5409	3.94789	17.0181	24.8643	7.84615	1	C485, C488, C569	TrebleClef	Structural	ThiF				14	39, 109, 120, 144, 168, 181, 195, 337, 375, 485, 488, 507, 569, 572	LKLDSTCQPLTVN, HQRALECWEDGIK, IKDINKCVSFVII, YWLGVPCFQRPSS, KGLFSKCQKWFDV, NYSKWVCILDADD, IVNYDKCIIRKTK, GAGTLGCYVSRAL, LYNFEDCGKPKAE, SSKQLGCYFCHDV, QLGCYFCHDVVAP, RTLDQMCTVTRPG, TPAYEHCPACSPK, YEHCPACSPKVIE	2	0									0	,	P38862_485, P38862_488, P38862_569	1	2
P38862	ATG7	Ubiquitin-like modifier-activating enzyme ATG7 (ATG12-activating enzyme E1 ATG7) (Autophagy-related protein 7) (Cytoplasm to vacuole targeting protein 2)	P38862_572	B	20.6242	22.4207	28.8055	46.113	81.1019	1.7965	8.18135	25.4888	60.4777	12.593	16.5409	3.94789	17.0181	24.8643	7.84615	1	C485, C488, C569	TrebleClef	Structural	ThiF				14	39, 109, 120, 144, 168, 181, 195, 337, 375, 485, 488, 507, 569, 572	LKLDSTCQPLTVN, HQRALECWEDGIK, IKDINKCVSFVII, YWLGVPCFQRPSS, KGLFSKCQKWFDV, NYSKWVCILDADD, IVNYDKCIIRKTK, GAGTLGCYVSRAL, LYNFEDCGKPKAE, SSKQLGCYFCHDV, QLGCYFCHDVVAP, RTLDQMCTVTRPG, TPAYEHCPACSPK, YEHCPACSPKVIE	2	0									0	,	P38862_485, P38862_488, P38862_569	1	2
P38862	ATG7	Ubiquitin-like modifier-activating enzyme ATG7 (ATG12-activating enzyme E1 ATG7) (Autophagy-related protein 7) (Cytoplasm to vacuole targeting protein 2)	P38862_485	D	12.3717	14.3369	19.2157	34.9708	65.8621	1.96524	6.84409	22.5991	53.4904	3.68504	10.5527	6.86761				1	C485, C488, C569	TrebleClef	Structural	ThiF				14	39, 109, 120, 144, 168, 181, 195, 337, 375, 485, 488, 507, 569, 572	LKLDSTCQPLTVN, HQRALECWEDGIK, IKDINKCVSFVII, YWLGVPCFQRPSS, KGLFSKCQKWFDV, NYSKWVCILDADD, IVNYDKCIIRKTK, GAGTLGCYVSRAL, LYNFEDCGKPKAE, SSKQLGCYFCHDV, QLGCYFCHDVVAP, RTLDQMCTVTRPG, TPAYEHCPACSPK, YEHCPACSPKVIE	2	0									0	,	P38862_485, P38862_488, P38862_569	1	2
P38862	ATG7	Ubiquitin-like modifier-activating enzyme ATG7 (ATG12-activating enzyme E1 ATG7) (Autophagy-related protein 7) (Cytoplasm to vacuole targeting protein 2)	P38862_488	D	12.3717	14.3369	19.2157	34.9708	65.8621	1.96524	6.84409	22.5991	53.4904	3.68504	10.5527	6.86761				1	C485, C488, C569	TrebleClef	Structural	ThiF				14	39, 109, 120, 144, 168, 181, 195, 337, 375, 485, 488, 507, 569, 572	LKLDSTCQPLTVN, HQRALECWEDGIK, IKDINKCVSFVII, YWLGVPCFQRPSS, KGLFSKCQKWFDV, NYSKWVCILDADD, IVNYDKCIIRKTK, GAGTLGCYVSRAL, LYNFEDCGKPKAE, SSKQLGCYFCHDV, QLGCYFCHDVVAP, RTLDQMCTVTRPG, TPAYEHCPACSPK, YEHCPACSPKVIE	2	0									0	,	P38862_485, P38862_488, P38862_569	1	2
P38862	ATG7	Ubiquitin-like modifier-activating enzyme ATG7 (ATG12-activating enzyme E1 ATG7) (Autophagy-related protein 7) (Cytoplasm to vacuole targeting protein 2)	P38862_39	E	9.28093	6.50479	6.95465	13.8556	43.5895	-2.77614	-2.32628	4.57469	34.3086	9.26265	14.0155	4.75287				1	C485, C488, C569	TrebleClef	Structural	ThiF				14	39, 109, 120, 144, 168, 181, 195, 337, 375, 485, 488, 507, 569, 572	LKLDSTCQPLTVN, HQRALECWEDGIK, IKDINKCVSFVII, YWLGVPCFQRPSS, KGLFSKCQKWFDV, NYSKWVCILDADD, IVNYDKCIIRKTK, GAGTLGCYVSRAL, LYNFEDCGKPKAE, SSKQLGCYFCHDV, QLGCYFCHDVVAP, RTLDQMCTVTRPG, TPAYEHCPACSPK, YEHCPACSPKVIE	2	0									0	,	P38862_485, P38862_488, P38862_569	1	2
P34228	SEF1	Putative transcription factor SEF1 (Suppressor of essential function protein 1) (Suppressor protein SEF1)	P34228_57	B	15.2211	19.8906	27.0032	53.9795	87.5032	4.66952	11.7821	38.7585	72.2822	12.8207	9.53669	-3.28398				2	C57, C60, C67, C77, C80, C87	Zn2Cys6_ZnFinger	Structural	Zn_clus				16	57, 60, 67, 77, 80, 87, 390, 400, 414, 432, 445, 498, 521, 631, 632, 778	HRPVTSCTHCRQH, VTSCTHCRQHKIK, RQHKIKCDASQNF, QNFPHPCSRCEKI, PHPCSRCEKIGLH, EKIGLHCEINPQF, TVMLTACLSDPEP, PEPTMYCKLSSLI, QLAIETCWIRTPR, QALLILCIWPLPN, QKVLDDCSYRFVG, IFFAELCWASILG, LEKALSCGDEESE, YVKLTVCCFAFLP, VKLTVCCFAFLPE, FYDLVWCVHEARR	2	1									1	,	P34228_57, P34228_60, P34228_67, P34228_77, P34228_80, P34228_87	1	2
P34228	SEF1	Putative transcription factor SEF1 (Suppressor of essential function protein 1) (Suppressor protein SEF1)	P34228_60	B	15.2211	19.8906	27.0032	53.9795	87.5032	4.66952	11.7821	38.7585	72.2822	12.8207	9.53669	-3.28398				2	C57, C60, C67, C77, C80, C87	Zn2Cys6_ZnFinger	Structural	Zn_clus				16	57, 60, 67, 77, 80, 87, 390, 400, 414, 432, 445, 498, 521, 631, 632, 778	HRPVTSCTHCRQH, VTSCTHCRQHKIK, RQHKIKCDASQNF, QNFPHPCSRCEKI, PHPCSRCEKIGLH, EKIGLHCEINPQF, TVMLTACLSDPEP, PEPTMYCKLSSLI, QLAIETCWIRTPR, QALLILCIWPLPN, QKVLDDCSYRFVG, IFFAELCWASILG, LEKALSCGDEESE, YVKLTVCCFAFLP, VKLTVCCFAFLPE, FYDLVWCVHEARR	2	1									1	,	P34228_57, P34228_60, P34228_67, P34228_77, P34228_80, P34228_87	1	2
P53065	TAD1	tRNA-specific adenosine deaminase 1 (EC 3.5.4.34) (tRNA-specific adenosine-37 deaminase)	P53065_238	D	12.5663	12.3555	11.5653	23.8198	61.9206	-0.210736	-1.00094	11.2535	49.3543	5.81738	10.9703	5.15293				1	H101, C157, C223	ZincNecklaces	Catalytic	A_deamin	hydrolase			11	4, 10, 42, 100, 157, 169, 223, 238, 286, 305, 340	xxxMVSCQGTRPC, CQGTRPCIVNLLT, SKLKSACRPIIRP, GKILHDCHAEILA, YISRLPCGDASMS, SFLNDNCKNDDFI, ITLSKSCSDKLLM, RSSVLNCLNYELF, EIKFLNCLKPFYD, DVPGLMCSVKLFM, KPLRKHCQSQVSR	0	1									1	101, 157, 223,	P53065_157, P53065_223	1	2
P53583	MPA43	Protein MPA43	P53583_321	D	13.9502	20.2478	17.0415	23.3107	60.2329	6.29761	3.09129	9.36054	46.2827															11	65, 79, 85, 120, 127, 241, 269, 307, 321, 398, 515	IKALQKCLQKLNI, EYEVKSCGVSATC, CGVSATCSLAIFE, SSAVNECQWLNMQ, QWLNMQCPQQLLD, TTVVRSCIDSYAS, IAGTSSCYMYGTT, YAAGQSCTGKLIE, LFESHPCARKILK, LTYKYICILEFLS, LLRKLLCVKYHIH	0	0									0	,		0	0
Q08760	RAX1	Bud site selection protein RAX1 (Revert to axial protein 1)	Q08760_188	F	7.53694	6.76975	2.558	11.3294	37.7615	-0.767187	-4.97894	3.79248	30.2246	7.85268	5.66987	-2.18282												8	69, 188, 243, 336, 338, 341, 412, 429	MTHTRLCKNYIEL, HSAVGLCNTYLVS, QFLEMDCFPKFLS, VPFTLGCYCIVCG, FTLGCYCIVCGMY, GCYCIVCGMYQVD, RKRGLWCLLLVVG, FTVIFSCVPGRRV	1	0									0	,		0	0
Q92325	LAG2	Cullin-associated NEDD8-dissociated protein 1 homolog (CAND1 homolog) (Longevity-assurance protein 2)	Q92325_242	F	9.07908	4.72806	5.669	8.98807	37.7164	-4.35103	-3.41008	-0.0910115	28.6374	2.54314	6.19444	3.6513												6	91, 150, 242, 285, 486, 640	WVISLICDPLLNQ, EMKRHMCDVDAAQ, VDLENLCPKMKYN, PQMGEECNVEDVL, RKNVIFCTLAHTL, QVLQETCIKKDIN	0	0									0	,		0	0
P36038	CBT1	Cytochrome b termination protein 1	P36038_174	G	13.7542	13.2457	12.8966	14.8771	37.6691	-0.508525	-0.857638	1.12284	23.9149															3	116, 134, 174	NSALGHCLGLDFL, SEHEYRCMFQTVQ, ININFGCKRSLIS	0	0									0	,		0	0
P39108	PEX7	Peroxisomal targeting signal 2 receptor (PTS2 receptor) (Peroxin-7)	P39108_226	G	12.7935	9.83618	8.13092	11.7057	38.4393	-2.95733	-4.66259	-1.08782	25.6458	10.4307	9.08084	-1.34987	6.05232	5.64626	-0.406061									7	62, 110, 176, 193, 226, 274, 308	SFLTQDCLFDLAW, EREVFSCNWNLVN, ISKNRNCVYQAQF, QNLVLSCSGNSYA, GLEALTCDFNKYR, QLHNSSCINEIPN, ASYDMTCRIWRDL	0	0									0	,		0	0
P29461	PTP2	Tyrosine-protein phosphatase 2 (EC 3.1.3.48) (Protein-tyrosine phosphatase 2) (PTPase 2)	P29461_63	I	40.4228	17.6888	10.5077	13.8397	45.3859	-22.7341	-29.9151	-26.5832	4.96307	8.45514	3.228	-5.22714												19	63, 88, 163, 169, 179, 211, 288, 319, 453, 462, 548, 553, 574, 607, 640, 666, 670, 730, 750	QNQIKPCKDLDDV, ILLLDLCAGPNTN, FSRISSCLKTTFC, CLKTTFCLIEKFK, KFKKFICHFFPSP, GKNKKNCILPKLD, PNWLKFCSVKENE, MQRLEKCLKFKKK, DKSYPMCPVDAKN, DAKNHSCKPNDYI, NTWENICNINGCV, ICNINGCVLRVFQ, DNISQDCDLPHNG, KNWLDSCGVDMND, SLEKDVCKPDLID, SPLLVHCSAGCGR, VHCSAGCGRTGVF, LTQYIACYEALLN, IKNALPCxxxxxx	0	0									0	,		0	0
Q03899	YDR131C	F-box protein YDR131C	Q03899_361	D	15.0699	9.88698	13.2912	20.6201	50.7739	-5.18289	-1.77868	5.55027	35.7041	11.906	14.9046	2.99865												12	29, 63, 109, 117, 194, 317, 350, 361, 385, 387, 390, 530	ISLTYVCKRSYES, DNSFGTCYWSVLN, ESPKRLCPLINRI, LINRIRCTWHLNE, DRLLLKCDLSRLE, EFFLMNCLAVFHN, FLSKQVCGKKLQR, QRFDIHCQLNHRL, LNFDGFCPCSTCK, FDGFCPCSTCKNT, FCPCSTCKNTIHE, VDELQRCAVPLFY	1	0									0	,		0	0
P39113	CAT8	Regulatory protein CAT8	P39113_87	B	18.6168	11.1695	28.1285	43.6489	76.2234	-7.44733	9.51174	25.0321	57.6066	4.32108	5.32696	1.00588	2.69334	5.54482	2.85148	2	C70, C73, C80, C87, C90, C97	Zn2Cys6_ZnFinger	Structural	Zn_clus				16	70, 73, 80, 87, 90, 97, 134, 218, 223, 306, 560, 612, 844, 1053, 1064, 1244	YRIAQACDRCRSK, AQACDRCRSKKTR, RSKKTRCDGKRPQ, DGKRPQCSQCAAV, RPQCSQCAAVGFE, AAVGFECRISDKL, KRLLALCDIKEQQ, PHKDHLCDGVSCT, LCDGVSCTNHLHV, GFNSKQCLYTVSL, QLRLHRCPSAVLS, KDFDIECALPISD, IRFSLLCARGSLE, HPEGPNCTNTNNG, NGNVDVCNRASTD, KHGMDNCDFNDLG	2	1									1	,	P39113_70, P39113_73, P39113_80, P39113_87, P39113_90, P39113_97	1	2
P39113	CAT8	Regulatory protein CAT8	P39113_90	B	18.6168	11.1695	28.1285	43.6489	76.2234	-7.44733	9.51174	25.0321	57.6066	4.32108	5.32696	1.00588	2.69334	5.54482	2.85148	2	C70, C73, C80, C87, C90, C97	Zn2Cys6_ZnFinger	Structural	Zn_clus				16	70, 73, 80, 87, 90, 97, 134, 218, 223, 306, 560, 612, 844, 1053, 1064, 1244	YRIAQACDRCRSK, AQACDRCRSKKTR, RSKKTRCDGKRPQ, DGKRPQCSQCAAV, RPQCSQCAAVGFE, AAVGFECRISDKL, KRLLALCDIKEQQ, PHKDHLCDGVSCT, LCDGVSCTNHLHV, GFNSKQCLYTVSL, QLRLHRCPSAVLS, KDFDIECALPISD, IRFSLLCARGSLE, HPEGPNCTNTNNG, NGNVDVCNRASTD, KHGMDNCDFNDLG	2	1									1	,	P39113_70, P39113_73, P39113_80, P39113_87, P39113_90, P39113_97	1	2
P39113	CAT8	Regulatory protein CAT8	P39113_97	B	18.6168	11.1695	28.1285	43.6489	76.2234	-7.44733	9.51174	25.0321	57.6066	4.32108	5.32696	1.00588	2.69334	5.54482	2.85148	2	C70, C73, C80, C87, C90, C97	Zn2Cys6_ZnFinger	Structural	Zn_clus				16	70, 73, 80, 87, 90, 97, 134, 218, 223, 306, 560, 612, 844, 1053, 1064, 1244	YRIAQACDRCRSK, AQACDRCRSKKTR, RSKKTRCDGKRPQ, DGKRPQCSQCAAV, RPQCSQCAAVGFE, AAVGFECRISDKL, KRLLALCDIKEQQ, PHKDHLCDGVSCT, LCDGVSCTNHLHV, GFNSKQCLYTVSL, QLRLHRCPSAVLS, KDFDIECALPISD, IRFSLLCARGSLE, HPEGPNCTNTNNG, NGNVDVCNRASTD, KHGMDNCDFNDLG	2	1									1	,	P39113_70, P39113_73, P39113_80, P39113_87, P39113_90, P39113_97	1	2
Q12289	CRC1	Mitochondrial carnitine carrier	Q12289_48	G	13.4322	8.36247	8.62497	10.8386	31.7847	-5.0697	-4.80721	-2.59358	18.3526	7.04904	8.91409	1.86505	9.38755	16.1718	6.78423									3	48, 63, 243	GGVGGVCAVFTGH, DLIKVRCQNGQAN, VNILNVCLAGGIA	0	0									0	,		0	0
P39722	GEM1	Mitochondrial Rho GTPase 1 (EC 3.6.5.-) (GTPase EF-hand protein of mitochondria 1)	P39722_571	E	8.23577	5.38222	5.39157	13.047	49.7641	-2.85354	-2.84419	4.81126	41.5283	4.73413														17	11, 86, 114, 118, 161, 179, 233, 307, 361, 385, 451, 458, 459, 522, 526, 571, 647	TIRVVICGDEGVG, VIWLVYCDHESYD, NIPVILCKNKCDS, ILCKNKCDSISNV, FKEIDTCIKTSAK, NQAFYLCQRAITH, LGLQKKCFNKSID, HYTDSLCINDKIL, LHRLFKCTPGLPK, VVNNKGCITLQGW, DRKVFNCFVIGKP, FVIGKPCCGKSSL, VIGKPCCGKSSLL, KDKLKECDVICLT, KECDVICLTYDSS, DKQQQRCQIQPDE, VGFVALCSFTLMK	0	0									0	,		0	0
Q03151	MTG1	Mitochondrial GTPase 1	Q03151_120	H	15.5265	17.4759	13.6554	19.2065	27.481	1.94937	-1.87108	3.67994	11.9544															2	120, 243	KFILLDCRNKTDV, MLGLALCGSVKNN	0	0									0	,		0	0
Q08748	YOR296W	Uncharacterized protein YOR296W	Q08748_1142	G	6.7123	12.5024	11.3956	22.4353	11.8045	5.79011	4.68326	15.723	5.09225															14	23, 196, 279, 285, 365, 433, 578, 583, 653, 804, 943, 976, 1030, 1142	VEIPSICNVINTE, DVLPDSCANIIKR, MAVKDDCTNPIFC, CTNPIFCGELRYL, LVLKKECSNAVNA, IRNKYLCSEDNLD, ISLPRQCAVFLCE, QCAVFLCEVYGSD, KYLTRLCDDVSRN, QFKKRTCVLLNDL, LAEDDLCGKANMK, PQGTLYCQISLES, TTLKTVCGHHGSA, KWLDALCVDFFHN	0	0									0	,		0	0
P39702	VPS8	Vacuolar protein sorting-associated protein 8 (Vacuolar protein-targeting protein 8)	P39702_1043	C	34.6311	48.7223	58.786	52.249	61.486	14.0912	24.1549	17.6179	26.8549	32.141	18.8697	-13.2713				2	C1198, C1201, C1241, H1243, H1246, C1249, C1262, C1265	Unknown	Structural	RING-type				26	89, 105, 142, 158, 314, 451, 597, 635, 674, 704, 806, 812, 897, 904, 927, 981, 1043, 1065, 1075, 1100, 1198, 1201, 1241, 1249, 1262, 1265	AYGGPTCLYPTAT, MGTSKGCVLIFNY, VKSIVICSDGTHV, YETGNICIWNLNV, ISWTQNCSRVAYS, SLLQPYCPLANLL, DLAVKLCQKYNLF, SNQSEKCVIFNGP, ISPSDKCSKIQRE, NHKLYICENPEEE, SNQALDCVVNTIC, CVVNTICSSRVQG, DYILKKCPPGSLE, PPGSLECGKVTEV, RIGIEKCVTIFSD, LHIELNCKYKSKR, LSFIEQCLNEGKT, RRAFDDCNSAGTE, GTEKKSCWILLIT, DERKDLCNKLLQE, SIHTDDCEICGKK, TDDCEICGKKIWG, PLVIFKCHHGFHQ, HGFHQTCLENLAQ, KPDEYSCLICQTE, EYSCLICQTESNP	2	1									1	,	P39702_1198, P39702_1201, P39702_1241, P39702_1249, P39702_1262, P39702_1265	1	2
P43615	IRC6	Increased recombination centers protein 6	P43615_61	E	8.98132	7.26123	9.23316	16.1626	37.3412	-1.72009	0.251835	7.18124	28.3599	4.25999	5.30341	1.04342												4	32, 61, 76, 181	LQDLFHCSSTGIS, DLYIDSCKEIPVW, EFITPECEPLRNV, THDWLNCEVQPAT	0	0									0	,		0	0
P43615	IRC6	Increased recombination centers protein 6	P43615_32	G	9.01264	10.8898	10.039	14.6906	36.9164	1.87716	1.02636	5.678	27.9038	4.3737	5.05388	0.680181												4	32, 61, 76, 181	LQDLFHCSSTGIS, DLYIDSCKEIPVW, EFITPECEPLRNV, THDWLNCEVQPAT	0	0									0	,		0	0
Q12483	SNF8	Vacuolar-sorting protein SNF8 (ESCRT-II complex subunit VPS22) (Vacuolar protein-sorting-associated protein 22)	Q12483_146	H	17.7254	19.241	18.6985	15.9384	38.0463	1.51559	0.973122	-1.78697	20.3209															5	68, 96, 103, 146, 176	SKFMHMCSSIGID, DFYYEVCLKVIEI, LKVIEICRQTKDM, MLKSLECFEIFQI, TKILEICSILGYS	0	0									0	,		0	0
Q03180	PIR3	Cell wall mannoprotein PIR3 (Covalently-linked cell wall protein 8) (Protein with internal repeats 3)	Q03180_312	J	72.6536	87.481	91.9487	76.6629	94.4222	14.8274	19.2951	4.00935	21.7686															4	228, 295, 312, 325	PVDVVSCNNNSTL, QDTFYQCLSGDFY, KHIGSQCHEVYLQ, AIDLIDCxxxxxx	0	0									0	,		0	0
Q03180	PIR3	Cell wall mannoprotein PIR3 (Covalently-linked cell wall protein 8) (Protein with internal repeats 3)	Q03180_325	J	72.6536	87.481	91.9487	76.6629	94.4222	14.8274	19.2951	4.00935	21.7686															4	228, 295, 312, 325	PVDVVSCNNNSTL, QDTFYQCLSGDFY, KHIGSQCHEVYLQ, AIDLIDCxxxxxx	0	0									0	,		0	0
P22219	VPS15	Serine/threonine-protein kinase VPS15 (EC 2.7.11.1) (Golgi-retention defective mutant protein 8) (Vacuolar protein sorting-associated protein 15)	P22219_356	E	6.65891	6.78811	7.67515	13.1868	44.9428	0.129199	1.01624	6.52784	38.2839	9.58197	13.0631	3.48117	2.62268	4.91578	2.2931									29	42, 161, 195, 228, 288, 329, 356, 358, 421, 471, 472, 535, 555, 608, 736, 760, 761, 774, 1127, 1171, 1173, 1238, 1243, 1244, 1283, 1312, 1341, 1433, 1444	SRFLKTCKALDPN, VTSWNWCILTDFA, TSKRRTCYLAPER, DIFSLGCVIAEIF, PSKRLSCDELLNK, PISDNTCTNSTLE, RDFSQICHCLDFP, FSQICHCLDFPLI, KSVKEECALLFIS, VVPYFVCCFEDSD, VPYFVCCFEDSDQ, RIVFANCLSDLAI, FTFAQHCNDNSMD, QNILPLCKFFGRE, SKAEVYCILYPII, FKSMISCCKQPVS, KSMISCCKQPVSR, SVYNLLCSWSVRA, SSLTYDCSSTVTQ, EVKFLNCECIRKI, KFLNCECIRKINL, GAVSSICIDEECC, ICIDEECCVLILG, CIDEECCVLILGT, ITHVEVCQFYGKN, NFVKGHCQYAFIN, LEELNFCGI…	0	0									0	,		0	0
P22219	VPS15	Serine/threonine-protein kinase VPS15 (EC 2.7.11.1) (Golgi-retention defective mutant protein 8) (Vacuolar protein sorting-associated protein 15)	P22219_358	E	6.65891	6.78811	7.67515	13.1868	44.9428	0.129199	1.01624	6.52784	38.2839	9.58197	13.0631	3.48117	2.62268	4.91578	2.2931									29	42, 161, 195, 228, 288, 329, 356, 358, 421, 471, 472, 535, 555, 608, 736, 760, 761, 774, 1127, 1171, 1173, 1238, 1243, 1244, 1283, 1312, 1341, 1433, 1444	SRFLKTCKALDPN, VTSWNWCILTDFA, TSKRRTCYLAPER, DIFSLGCVIAEIF, PSKRLSCDELLNK, PISDNTCTNSTLE, RDFSQICHCLDFP, FSQICHCLDFPLI, KSVKEECALLFIS, VVPYFVCCFEDSD, VPYFVCCFEDSDQ, RIVFANCLSDLAI, FTFAQHCNDNSMD, QNILPLCKFFGRE, SKAEVYCILYPII, FKSMISCCKQPVS, KSMISCCKQPVSR, SVYNLLCSWSVRA, SSLTYDCSSTVTQ, EVKFLNCECIRKI, KFLNCECIRKINL, GAVSSICIDEECC, ICIDEECCVLILG, CIDEECCVLILGT, ITHVEVCQFYGKN, NFVKGHCQYAFIN, LEELNFCGI…	0	0									0	,		0	0
P36150	MET1	Uroporphyrinogen-III C-methyltransferase (Urogen III methylase) (EC 2.1.1.107) (SUMT) (Uroporphyrinogen III methylase) (UROM)	P36150_446	F	8.20057	7.64725	6.58022	8.21307	26.0012	-0.553329	-1.62035	0.0124987	17.8006	3.43364	7.08085	3.6472	1.61769	3.28688	1.66919									7	39, 98, 116, 123, 446, 466, 522	TDSVSVCKNRIHS, LGRVLVCKVVDRV, ITQSRLCEEIFWQ, EEIFWQCQKLRIP, ISSSLACTVLAQI, ADQVLICTGTGRK, IVERGSCPDQRVT	0	0									0	,		0	0
P53846	LTO1	Protein LTO1 (LTO1 family protein YNL260C)	P53846_55	G	16.5324	6.39915	7.61936	6.76775	29.3254	-10.1332	-8.913	-9.76461	12.793															1	55	GQMEGLCDVIESY	0	0									0	,		0	0
Q12512	ZPS1	Protein ZPS1	Q12512_123	J	99.3483	99.2022	99.3347	99.4939	99.5145	-0.146138	-0.0135714	0.145599	0.166162										Transport					6	56, 123, 130, 152, 166, 245	PTIYQTCNETNAR, GAMLMRCDDIDGL, DDIDGLCAANPNY, PAETVICDYFYTS, KPLSTICFEGTIV, SVIPGGCLGNLxx	0	1									1	,		1	2
Q12512	ZPS1	Protein ZPS1	Q12512_130	J	99.3483	99.2022	99.3347	99.4939	99.5145	-0.146138	-0.0135714	0.145599	0.166162										Transport					6	56, 123, 130, 152, 166, 245	PTIYQTCNETNAR, GAMLMRCDDIDGL, DDIDGLCAANPNY, PAETVICDYFYTS, KPLSTICFEGTIV, SVIPGGCLGNLxx	0	1									1	,		1	2
Q12512	ZPS1	Protein ZPS1	Q12512_152	J	93.5064	95.9011	97.3822	97.3581	97.8842	2.39464	3.8758	3.8517	4.37778										Transport					6	56, 123, 130, 152, 166, 245	PTIYQTCNETNAR, GAMLMRCDDIDGL, DDIDGLCAANPNY, PAETVICDYFYTS, KPLSTICFEGTIV, SVIPGGCLGNLxx	0	1									1	,		1	2
Q12512	ZPS1	Protein ZPS1	Q12512_166	J	96.2599	98.9344	98.8829	96.7647	98.8355	2.67453	2.62307	0.504785	2.57564				89.6846	91.5444	1.8598				Transport					6	56, 123, 130, 152, 166, 245	PTIYQTCNETNAR, GAMLMRCDDIDGL, DDIDGLCAANPNY, PAETVICDYFYTS, KPLSTICFEGTIV, SVIPGGCLGNLxx	0	1									1	,		1	2
P34756	FAB1	1-phosphatidylinositol 3-phosphate 5-kinase FAB1 (Phosphatidylinositol 3-phosphate 5-kinase) (EC 2.7.1.150) (Formation of aploid and binucleate cells protein 1) (Styryl dye vacuolar localization protein 7) (Type III PIP kinase) (PIPkin-III)	P34756_1449	E	7.63383	8.5499	6.14861	12.9508	44.5676	0.916071	-1.48522	5.31695	36.9338	10.1949	12.717	2.52211				2	C246, C249, C262, C265, C270, C273, C291, C294	TrebleClef	Structural	FYVE	transferase			26	246, 249, 262, 265, 270, 273, 284, 291, 294, 987, 1010, 1210, 1243, 1247, 1289, 1292, 1331, 1449, 1632, 1738, 1850, 1875, 2006, 2021, 2023, 2034	DESSKECFSCGKT, SKECFSCGKTFNT, FRRKHHCRICGQI, KHHCRICGQIFCS, ICGQIFCSSCTLL, QIFCSSCTLLIDG, DGDRFGCHAKMRV, HAKMRVCYNCYEH, MRVCYNCYEHADT, NIKMGECETFEVK, YTFLRGCNPELGG, TKTATPCVGPQIV, GTARYPCQQGCNG, YPCQQGCNGLYLD, ILTWSYCKKCGTS, WSYCKKCGTSTPI, VTGIGKCPHDFTK, FYADSPCDQHLPL, SSDSSLCGLASLA, HSRANNCNPPNLD, PLVYPTCPSEHIF, SSLIAFCLSTSDY, GLTVMSCKIFFTE, DVFRKICDCQENF, FRKICDCQENFIQ, IQSLSRCVKWDSN	5	1									1	246, 249, 262, 265, 270, 273, 291, 294,	P34756_246, P34756_249, P34756_262, P34756_265, P34756_270, P34756_273, P34756_291, P34756_294	1	2
P47181	YJR154W	Uncharacterized protein YJR154W	P47181_308	E	9.9112	8.16939	6.88128	18.5798	49.2205	-1.74181	-3.02992	8.66863	39.3093															9	31, 61, 72, 117, 122, 144, 181, 223, 308	KEDLGVCQPGLTQ, MEVYGLCVVKNFI, FIETSRCDEILKE, VLKDVVCDRMFCD, VCDRMFCDISKHF, GKVINKCTSDIQL, HTTHQACERFQYG, WGPHDSCGNFDKR, GISEPFCGHIDYK	0	0									0	,		0	0
P34756	FAB1	1-phosphatidylinositol 3-phosphate 5-kinase FAB1 (Phosphatidylinositol 3-phosphate 5-kinase) (EC 2.7.1.150) (Formation of aploid and binucleate cells protein 1) (Styryl dye vacuolar localization protein 7) (Type III PIP kinase) (PIPkin-III)	P34756_1850	H	19.515	20.2587	19.3771	23.8353	50.7162	0.743722	-0.137917	4.32028	31.2012							2	C246, C249, C262, C265, C270, C273, C291, C294	TrebleClef	Structural	FYVE	transferase			26	246, 249, 262, 265, 270, 273, 284, 291, 294, 987, 1010, 1210, 1243, 1247, 1289, 1292, 1331, 1449, 1632, 1738, 1850, 1875, 2006, 2021, 2023, 2034	DESSKECFSCGKT, SKECFSCGKTFNT, FRRKHHCRICGQI, KHHCRICGQIFCS, ICGQIFCSSCTLL, QIFCSSCTLLIDG, DGDRFGCHAKMRV, HAKMRVCYNCYEH, MRVCYNCYEHADT, NIKMGECETFEVK, YTFLRGCNPELGG, TKTATPCVGPQIV, GTARYPCQQGCNG, YPCQQGCNGLYLD, ILTWSYCKKCGTS, WSYCKKCGTSTPI, VTGIGKCPHDFTK, FYADSPCDQHLPL, SSDSSLCGLASLA, HSRANNCNPPNLD, PLVYPTCPSEHIF, SSLIAFCLSTSDY, GLTVMSCKIFFTE, DVFRKICDCQENF, FRKICDCQENFIQ, IQSLSRCVKWDSN	5	1									1	246, 249, 262, 265, 270, 273, 291, 294,	P34756_246, P34756_249, P34756_262, P34756_265, P34756_270, P34756_273, P34756_291, P34756_294	1	2
Q92328	MDM12	Mitochondrial distribution and morphology protein 12 (Mitochondrial inheritance component MDM12)	Q92328_166	F	9.69674	6.01981	6.77102	6.85676	15.118	-3.67693	-2.92571	-2.83997	5.42129	5.57104	6.03204	0.460995												4	92, 166, 170, 181	EDSEHICPDRTIA, IGLHSLCIVACLS, SLCIVACLSKQLF, LFLSFLCDVSDPA	0	0									0	,		0	0
Q92328	MDM12	Mitochondrial distribution and morphology protein 12 (Mitochondrial inheritance component MDM12)	Q92328_170	F	9.69674	6.01981	6.77102	6.85676	15.118	-3.67693	-2.92571	-2.83997	5.42129	5.57104	6.03204	0.460995												4	92, 166, 170, 181	EDSEHICPDRTIA, IGLHSLCIVACLS, SLCIVACLSKQLF, LFLSFLCDVSDPA	0	0									0	,		0	0
Q12003	ENV7	Serine/threonine-protein kinase ENV7 (EC 2.7.11.1) (Late endosome and vacuole interface protein 7)	Q12003_159	F	7.53537	5.90055	4.55301	7.34648	25.1461	-1.63482	-2.98236	-0.188886	17.6107	2.79689	4.42421	1.62731												10	13, 14, 15, 73, 146, 159, 237, 261, 290, 341	ELFQNLCCCRGFS, LFQNLCCCRGFSD, FQNLCCCRGFSDA, ALKKIICPSVESI, FVSEAECVRIMLG, VTRGLLCLHDPAS, IGDLGSCSQADIT, EWVNDNCTLPYTP, DIWSLGCTFYTLM, LSVIKKCIQVDPI	0	0									0	,		0	0
P38887	YHR202W	Uncharacterized protein YHR202W	P38887_490	C	59.8307	62.1977	55.1112	54.826	56.9986	2.36702	-4.71951	-5.00467	-2.83203							1 or 2	Unknown	NO_CLUS	Catalytic	Metallophos				7	8, 159, 289, 490, 510, 531, 583	ILKLVHCLVALTG, FKDKYVCSNVEFI, LDSKSTCLQSGRF, FGGFQKCPFINNP, TEDDFGCHGDDTP, IPNVVQCKEVKKV, NLTTNDCSHYGGD	0	0									0	,		1	2
P38887	YHR202W	Uncharacterized protein YHR202W	P38887_510	C	59.8307	62.1977	55.1112	54.826	56.9986	2.36702	-4.71951	-5.00467	-2.83203							1 or 2	Unknown	NO_CLUS	Catalytic	Metallophos				7	8, 159, 289, 490, 510, 531, 583	ILKLVHCLVALTG, FKDKYVCSNVEFI, LDSKSTCLQSGRF, FGGFQKCPFINNP, TEDDFGCHGDDTP, IPNVVQCKEVKKV, NLTTNDCSHYGGD	0	0									0	,		1	2
Q04585	YDR109C	D-ribulokinase YDR109C (EC 2.7.1.47)	Q04585_348	D	12.5981	9.15016	10.7841	22.595	53.1552	-3.44794	-1.81402	9.99688	40.5571															18	53, 91, 93, 117, 165, 197, 219, 223, 276, 286, 294, 348, 383, 460, 481, 512, 524, 622	TGSARACVIDQSG, EIWNAVCYCVRTV, WNAVCYCVRTVVE, IGFDATCSLVVVS, NSSGDKCLKYVGG, AGIFQDCKFFDLP, KENRSFCSAVCKQ, SFCSAVCKQGFLP, FLTAGECISPLDK, LDKKAACQLGLTE, LGLTEHCVVSSGI, VAGTSTCHILLSK, AEGGQSCTGVLLD, DPNMRACIIGQSM, VMYLSACEFISQQ, FMSGGQCRNSLLM, MRLLADCTGLPIV, NYSLPICTQQPLD	0	0									0	,		0	0
P39923	NPR2	Nitrogen permease regulator 2	P39923_437	E	11.1569	7.80879	8.05962	11.2787	30.582	-3.34816	-3.09732	0.121713	19.425															12	57, 72, 99, 214, 238, 293, 302, 334, 417, 437, 485, 590	IPKPILCHKLITF, GTYRIVCYPVTIN, FVFPYDCETSPYE, LNNYSECLIPIDE, LRPPTTCVSLEDV, PGLVIECIRHLIY, HLIYYKCVTLSDI, PLMASDCQSYVTF, RQSQTSCSSSNIH, FLPTRSCLFDLYR, KRIIYRCYSFPVM, ETFDKICVLLSKP	0	0									0	,		0	0
P36168	ESL2	EST/SMG-like protein 2	P36168_909	E	7.19172	7.47296	6.67359	13.1685	39.8015	0.281234	-0.518139	5.9768	32.6097	4.02727	5.83057	1.8033												18	263, 297, 382, 383, 475, 551, 693, 724, 777, 804, 814, 862, 909, 967, 1012, 1055, 1183, 1193	REENDSCKPASNK, IELQERCSQLTNS, FMDPEVCCQFITH, MDPEVCCQFITHV, LGKSVFCQETFTP, GIDANGCNIFNAE, NMTSLKCGIIVLR, YFIISICLKSSQL, SIIGDLCDDYDKL, LPEILGCWGTLWF, LWFDTICEKNTHS, KFWKRACRTIFLF, FKLEPLCNIHNNI, LRADYTCFDKNGE, EGLFLECIKSDYP, LLRFAICLTTFQE, RFVFSLCTKLGEQ, GEQRHLCTDxxxx	0	0									0	,		0	0
Q05530	YDR286C	Glutaredoxin-like protein YDR286C	Q05530_75	H	21.0126	19.8393	22.4582	24.7221	46.1886	-1.17328	1.4456	3.7095	25.1761	14.0507	18.989	4.93835												5	7, 31, 34, 75, 92	MLRAFRCSIHTSR, FFSKPNCGLCDQA, KPNCGLCDQAKEV, KWWKEYCFDIPVL, VGDPKSCTKILHF	1	0									0	,		0	0
P43122	QRI7	tRNA N6-adenosine threonylcarbamoyltransferase, mitochondrial (EC 2.3.1.234) (N6-L-threonylcarbamoyladenine synthase) (t(6)A synthase) (t(6)A37 threonylcarbamoyladenosine biosynthesis protein QRI7) (tRNA threonylcarbamoyladenosine biosynthesis protein QRI7)	P43122_191	G	13.0742	8.06446	7.13817	11.3624	31.3698	-5.00969	-5.93599	-1.71174	18.2957	6.3057	10.2236	3.91791	3.74924	5.71787	1.96862	1	H145, H149, H175, D361	HelicalAnchors	Catalytic	Peptidase_M22	transferase			8	42, 46, 111, 191, 205, 322, 359, 386	LAIETSCDDTCVS, TSCDDTCVSVLDR, EGIDLICVTRGPG, DDHEILCDTIDIA, GDSLDKCGRELGF, NVREFVCSGGVSS, YPPMDLCSDNSIM, VSDLDICPIRQWP	0	0									0	,		1	2
Q03897	MTC5	Maintenance of telomere capping protein 5 (SEH-associated protein 3)	Q03897_1112	D	5.68861	7.23728	20.1824	33.3209	59.8664	1.54867	14.4938	27.6323	54.1778	1.47581	2.99123	1.51542				2	C1098, C1101, C1112, C1115, H1117, H1120, C1123, C1134	Unknown	Structural	Zn_ribbon_17				26	2, 133, 195, 261, 278, 315, 333, 366, 457, 528, 532, 623, 626, 635, 823, 875, 876, 1098, 1101, 1112, 1115, 1123, 1134, 1138, 1140, 1142	xxxxxMCSSINEG, PDVLATCSVDTYV, KGSTPLCSLKGHV, PFGEGYCIMPMVG, VYLINLCDDDDSE, WRSRHTCDGDYDD, VTWSKDCDLKLWP, LPDYDYCSYNKEP, VSTRELCLTLNGP, TDSNLYCLEPCIR, LYCLEPCIRFVLG, TPVPNGCGSCWTA, PNGCGSCWTATGE, ATGELFCFFANEK, LDEISHCWQILSD, QMLAMLCCVILSA, MLAMLCCVILSAR, KFLARNCNYCDLR, ARNCNYCDLRVTR, TRSSFICGNCQHV, SFICGNCQHVLHS, HVLHSSCARIWWE, WEIGDECPSGCGC, DECPSGCGCNCPE, CPSGCGCNCPEMF, SGCGCNCPEMFDA	3	0									0	,	Q03897_1098, Q03897_1101, Q03897_1112, Q03897_1115, Q03897_1123, Q03897_1134	1	2
Q03897	MTC5	Maintenance of telomere capping protein 5 (SEH-associated protein 3)	Q03897_1115	D	5.68861	7.23728	20.1824	33.3209	59.8664	1.54867	14.4938	27.6323	54.1778	1.47581	2.99123	1.51542				2	C1098, C1101, C1112, C1115, H1117, H1120, C1123, C1134	Unknown	Structural	Zn_ribbon_17				26	2, 133, 195, 261, 278, 315, 333, 366, 457, 528, 532, 623, 626, 635, 823, 875, 876, 1098, 1101, 1112, 1115, 1123, 1134, 1138, 1140, 1142	xxxxxMCSSINEG, PDVLATCSVDTYV, KGSTPLCSLKGHV, PFGEGYCIMPMVG, VYLINLCDDDDSE, WRSRHTCDGDYDD, VTWSKDCDLKLWP, LPDYDYCSYNKEP, VSTRELCLTLNGP, TDSNLYCLEPCIR, LYCLEPCIRFVLG, TPVPNGCGSCWTA, PNGCGSCWTATGE, ATGELFCFFANEK, LDEISHCWQILSD, QMLAMLCCVILSA, MLAMLCCVILSAR, KFLARNCNYCDLR, ARNCNYCDLRVTR, TRSSFICGNCQHV, SFICGNCQHVLHS, HVLHSSCARIWWE, WEIGDECPSGCGC, DECPSGCGCNCPE, CPSGCGCNCPEMF, SGCGCNCPEMFDA	3	0									0	,	Q03897_1098, Q03897_1101, Q03897_1112, Q03897_1115, Q03897_1123, Q03897_1134	1	2
Q03897	MTC5	Maintenance of telomere capping protein 5 (SEH-associated protein 3)	Q03897_1123	D	5.68861	7.23728	20.1824	33.3209	59.8664	1.54867	14.4938	27.6323	54.1778	1.47581	2.99123	1.51542				2	C1098, C1101, C1112, C1115, H1117, H1120, C1123, C1134	Unknown	Structural	Zn_ribbon_17				26	2, 133, 195, 261, 278, 315, 333, 366, 457, 528, 532, 623, 626, 635, 823, 875, 876, 1098, 1101, 1112, 1115, 1123, 1134, 1138, 1140, 1142	xxxxxMCSSINEG, PDVLATCSVDTYV, KGSTPLCSLKGHV, PFGEGYCIMPMVG, VYLINLCDDDDSE, WRSRHTCDGDYDD, VTWSKDCDLKLWP, LPDYDYCSYNKEP, VSTRELCLTLNGP, TDSNLYCLEPCIR, LYCLEPCIRFVLG, TPVPNGCGSCWTA, PNGCGSCWTATGE, ATGELFCFFANEK, LDEISHCWQILSD, QMLAMLCCVILSA, MLAMLCCVILSAR, KFLARNCNYCDLR, ARNCNYCDLRVTR, TRSSFICGNCQHV, SFICGNCQHVLHS, HVLHSSCARIWWE, WEIGDECPSGCGC, DECPSGCGCNCPE, CPSGCGCNCPEMF, SGCGCNCPEMFDA	3	0									0	,	Q03897_1098, Q03897_1101, Q03897_1112, Q03897_1115, Q03897_1123, Q03897_1134	1	2
Q03897	MTC5	Maintenance of telomere capping protein 5 (SEH-associated protein 3)	Q03897_366	D	6.03092	6.58672	14.3704	22.5194	46.5782	0.5558	8.3395	16.4885	40.5473	2.03192	4.03767	2.00575				2	C1098, C1101, C1112, C1115, H1117, H1120, C1123, C1134	Unknown	Structural	Zn_ribbon_17				26	2, 133, 195, 261, 278, 315, 333, 366, 457, 528, 532, 623, 626, 635, 823, 875, 876, 1098, 1101, 1112, 1115, 1123, 1134, 1138, 1140, 1142	xxxxxMCSSINEG, PDVLATCSVDTYV, KGSTPLCSLKGHV, PFGEGYCIMPMVG, VYLINLCDDDDSE, WRSRHTCDGDYDD, VTWSKDCDLKLWP, LPDYDYCSYNKEP, VSTRELCLTLNGP, TDSNLYCLEPCIR, LYCLEPCIRFVLG, TPVPNGCGSCWTA, PNGCGSCWTATGE, ATGELFCFFANEK, LDEISHCWQILSD, QMLAMLCCVILSA, MLAMLCCVILSAR, KFLARNCNYCDLR, ARNCNYCDLRVTR, TRSSFICGNCQHV, SFICGNCQHVLHS, HVLHSSCARIWWE, WEIGDECPSGCGC, DECPSGCGCNCPE, CPSGCGCNCPEMF, SGCGCNCPEMFDA	3	0									0	,	Q03897_1098, Q03897_1101, Q03897_1112, Q03897_1115, Q03897_1123, Q03897_1134	1	2
P40559	INP51	Phosphatidylinositol 4,5-bisphosphate 5-phosphatase INP51 (EC 3.1.3.36) (Synaptojanin-like protein 1)	P40559_148	D	9.88899	6.83425	7.09572	27.0085	36.134	-3.05474	-2.79327	17.1195	26.245	6.20739	6.9938	0.786417												10	20, 67, 77, 132, 148, 231, 364, 666, 804, 805	ISSNNYCLSFQRL, YLEVKSCIFNGLL, GLLGLVCLNGDIY, VFDYLLCERSEQN, LIHEHPCGPLKKL, FVIRGYCKTALIE, ALTYKDCAESKGI, YSATRFCVLVSHL, EQLEYKCCEDILF, QLEYKCCEDILFS	0	0									0	,		0	0
P39110	CIN4	GTP-binding protein CIN4 (Chromosome instability protein 4)	P39110_168	E	7.98736	9.22683	11.7774	15.8135	33.918	1.23948	3.79007	7.82619	25.9307	7.60468	5.84389	-1.76079												7	19, 93, 124, 146, 155, 168, 187	RDKEIRCLILGLD, TQAMIWCIDVSLS, NRIGYECAVIVVL, SELHRRCLLVESE, VESELKCLFKPDI, RIELVKCSGVTGE, DRLVESCHFTQxx	0	0									0	,		0	0
P39110	CIN4	GTP-binding protein CIN4 (Chromosome instability protein 4)	P39110_155	G	10.725	15.4414	10.6434	18.3094	41.5672	4.71642	-0.081577	7.58438	30.8422															7	19, 93, 124, 146, 155, 168, 187	RDKEIRCLILGLD, TQAMIWCIDVSLS, NRIGYECAVIVVL, SELHRRCLLVESE, VESELKCLFKPDI, RIELVKCSGVTGE, DRLVESCHFTQxx	0	0									0	,		0	0
Q03144	SNO1	Pyridoxal 5'-phosphate synthase subunit SNO1 (EC 4.3.3.6) (PDX2 homolog 1) (Pdx2.1) (Pyridoxal 5'-phosphate synthase glutaminase subunit) (EC 3.5.1.2)	Q03144_84	G	16.2391	7.3749	5.65291	15.1929	45.8204	-8.86418	-10.5862	-1.04618	29.5813															6	35, 59, 84, 100, 143, 152	TNHLKRCLAENDY, PEDLAQCDALIIP, RTGLYPCLYEFVH, KVVWGTCAGLIFL, QSFTQKCDFSNFI, SNFIPGCDNFPAT	0	0									0	,		0	0
P53306	GPI1	Phosphatidylinositol N-acetylglucosaminyltransferase subunit GPI1 (GPI-GlcNAc transferase complex subunit GPI1) (GPI-GnT subunit GPI1) (EC 2.4.1.198)	P53306_75	E	7.15743	6.38693	8.82991	10.6392	38.4314	-0.770497	1.67249	3.48176	31.274															10	40, 75, 146, 175, 179, 196, 227, 231, 418, 431	FVVLGVCEPQYLE, YKVADPCNVHFRI, NLFPAYCKALNEL, NSVAAWCSSTCIY, AWCSSTCIYKMVA, YLTFVICSIASLV, QQIDLRCQQICYF, LRCQQICYFPVQY, SSKLYHCQLNIMA, SLFNLFCGKKRNV	0	0									0	,		0	0
P53306	GPI1	Phosphatidylinositol N-acetylglucosaminyltransferase subunit GPI1 (GPI-GlcNAc transferase complex subunit GPI1) (GPI-GnT subunit GPI1) (EC 2.4.1.198)	P53306_146	G	4.14802	10.4726	10.5705	16.6739	28.1496	6.32457	6.42249	12.5259	24.0016	7.89998	8.24667	0.346691												10	40, 75, 146, 175, 179, 196, 227, 231, 418, 431	FVVLGVCEPQYLE, YKVADPCNVHFRI, NLFPAYCKALNEL, NSVAAWCSSTCIY, AWCSSTCIYKMVA, YLTFVICSIASLV, QQIDLRCQQICYF, LRCQQICYFPVQY, SSKLYHCQLNIMA, SLFNLFCGKKRNV	0	0									0	,		0	0
Q06671	ATG23	Autophagy-related protein 23 (Cytoplasm to vacuole targeting protein 23)	Q06671_378	D	21.0306	7.96909	20.2108	23.7705	46.9211	-13.0615	-0.819861	2.73987	25.8905	1.82122	1.34438	-0.476838												4	47, 52, 312, 378	RKDITICLNDLCR, ICLNDLCRINDLL, RELWLDCQKKVGD, DVLSKACEELHSE	0	0									0	,		0	0
P53892	IBD2	Protein IBD2 (Inhibition of bud division protein 2)	P53892_263	B	29.946	16.7812	25.6355	37.4545	71.9265	-13.1648	-4.31055	7.50842	41.9804	10.3962	11.4513	1.05509	7.76165	14.5527	6.79104									4	263, 264, 307, 310	SRDHKSCCPHHHY, RDHKSCCPHHHYE, NESSPMCLFCEYY, SPMCLFCEYYMVF	1	0									0	,		0	0
P53892	IBD2	Protein IBD2 (Inhibition of bud division protein 2)	P53892_264	B	29.946	16.7812	25.6355	37.4545	71.9265	-13.1648	-4.31055	7.50842	41.9804	10.3962	11.4513	1.05509	7.76165	14.5527	6.79104									4	263, 264, 307, 310	SRDHKSCCPHHHY, RDHKSCCPHHHYE, NESSPMCLFCEYY, SPMCLFCEYYMVF	1	0									0	,		0	0
P40955	CHS6	Chitin biosynthesis protein CHS6 (Protein CSD3)	P40955_204	F	6.94589	5.68009	4.84696	6.66938	20.9392	-1.2658	-2.09892	-0.276507	13.9934	1.55965	2.41827	0.858619												18	43, 54, 135, 136, 162, 204, 216, 224, 233, 335, 380, 487, 582, 635, 649, 686, 692, 704	RDIFKSCPRIMER, ERQFGECLHNRTH, NIILTYCCFNFFS, IILTYCCFNFFSN, QTTAIDCNKETTD, PPGLVECPFYVGK, KDTISSCKKIIEL, KIIELLCRFLPRS, LPRSLNCGWDSTK, SARLMNCMSDLLN, WYNLARCHIKKEE, IKLGPICGPQSVN, SRKKRFCEGWLDD, WEDAVACLRTSIV, RFDPVSCQQLLKI, KKISYDCRYYNYC, CRYYNYCQIFNLQ, QLLEKLCNELGTH	0	0									0	,		0	0
P40955	CHS6	Chitin biosynthesis protein CHS6 (Protein CSD3)	P40955_635	G	15.1162	14.0737	10.9918	14.1986	26.0403	-1.04242	-4.12435	-0.917528	10.9241															18	43, 54, 135, 136, 162, 204, 216, 224, 233, 335, 380, 487, 582, 635, 649, 686, 692, 704	RDIFKSCPRIMER, ERQFGECLHNRTH, NIILTYCCFNFFS, IILTYCCFNFFSN, QTTAIDCNKETTD, PPGLVECPFYVGK, KDTISSCKKIIEL, KIIELLCRFLPRS, LPRSLNCGWDSTK, SARLMNCMSDLLN, WYNLARCHIKKEE, IKLGPICGPQSVN, SRKKRFCEGWLDD, WEDAVACLRTSIV, RFDPVSCQQLLKI, KKISYDCRYYNYC, CRYYNYCQIFNLQ, QLLEKLCNELGTH	0	0									0	,		0	0
P53824	SNZ2	Probable pyridoxal 5'-phosphate synthase subunit SNZ2 (PLP synthase subunit SNZ2) (EC 4.3.3.6) (PDX1 homolog 2) (Pdx1.2)	P53824_248	G	13.1508	5.50713	5.0649	11.5804	38.5535	-7.64368	-8.08591	-1.57041	25.4026	4.87417	7.98208	3.10791	1.6627	3.05137	1.38867									5	37, 56, 124, 228, 248	AERAGACAVMALE, RKSGQVCRMSDPR, FKVPFVCGAKDLG, LLMQLGCEGVFVG, DPEKLACAIVEAT	0	0									0	,		0	0
P53940	APJ1	J domain-containing protein APJ1	P53940_379	D	9.55053	9.6862	12.8994	27.623	64.1683	0.135679	3.34884	18.0724	54.6178							2	C206, C209, C220, C223, C246, C249, C262, C265	Shuffled_ZnRibbon	Structural	DnaJ_CXXCXGXG				18	52, 185, 206, 209, 218, 220, 223, 246, 249, 262, 265, 286, 338, 341, 350, 379, 446, 448	RKFQEICQAYEIL, IKHNLKCTLKELY, LNRTRICSVCDGH, TRICSVCDGHGGL, HGGLKKCTCKTCK, GLKKCTCKTCKGQ, KCTCKTCKGQGIQ, QSWSQTCADCGGA, SQTCADCGGAGVF, VKNKDICQQCQGL, KDICQQCQGLGFI, TVQPGSCHNQLIV, NYSNLICKKCKID, NLICKKCKIDFMT, DFMTSLCGGVVYI, EILKPGCFKTVED, ETADSDCYCDLEK, ADSDCYCDLEKSY	5	1									1	,	P53940_206, P53940_209, P53940_220, P53940_223, P53940_246, P53940_249, P53940_262, P53940_265	1	2
Q04562	TMN2	Transmembrane 9 superfamily member 2	Q04562_79	J	55.7406	70.5218	69.7237	74.6486	77.6397	14.7811	13.9831	18.908	21.8991															11	11, 79, 115, 119, 261, 390, 505, 592, 610, 646, 647	VWLLIYCYATLTK, NKRFHFCRPEHVE, MLEEKECVALCKS, KECVALCKSTIPG, RSSPGACSTTGKP, LFLMVMCSIFFAA, IVAHKQCNWDEHP, ITYYSLCLENWLW, IIGGLGCSIYTFI, LIISALCCVVTGA, IISALCCVVTGAI	0	0									0	,		0	0
P32330	DGR2	2-deoxy-glucose resistant protein 2	P32330_340	D	19.4815	16.2069	17.6156	33.8673	69.4807	-3.27463	-1.8659	14.3858	49.9992															18	177, 178, 179, 192, 340, 345, 361, 436, 518, 549, 597, 638, 751, 816, 819, 826, 841, 844	LFKNSICCCTFSH, FKNSICCCTFSHD, KNSICCCTFSHDG, KYMVIGCKDGSLH, RFIITGCLDHRCR, GCLDHRCRLWSIL, VSYAFDCKDLITS, RITGLQCFFSKVD, LSAEMNCTAPHRK, KSTNDECLTETSN, HNSPVTCASIAPD, SESKETCDNKPNH, RPSHDFCELHPNN, TYPKLKCDVCNGS, KLKCDVCNGSNFE, NGSNFECASKNPI, GDSGFTCADCGTI, GFTCADCGTILNN	2	0									0	,		0	0
P32330	DGR2	2-deoxy-glucose resistant protein 2	P32330_549	E	7.57913	4.54653	9.39107	17.6503	51.7891	-3.03261	1.81194	10.0711	44.21	1.40396	3.26137	1.8574												18	177, 178, 179, 192, 340, 345, 361, 436, 518, 549, 597, 638, 751, 816, 819, 826, 841, 844	LFKNSICCCTFSH, FKNSICCCTFSHD, KNSICCCTFSHDG, KYMVIGCKDGSLH, RFIITGCLDHRCR, GCLDHRCRLWSIL, VSYAFDCKDLITS, RITGLQCFFSKVD, LSAEMNCTAPHRK, KSTNDECLTETSN, HNSPVTCASIAPD, SESKETCDNKPNH, RPSHDFCELHPNN, TYPKLKCDVCNGS, KLKCDVCNGSNFE, NGSNFECASKNPI, GDSGFTCADCGTI, GFTCADCGTILNN	2	0									0	,		0	0
Q12089	AEP3	ATPase expression protein 3	Q12089_542	E	7.17833	7.19831	7.8489	9.485	41.6384	0.019976	0.670569	2.30667	34.46	2.19232	3.40214	1.20981	0.432053	1.39919	0.967133									10	6, 139, 240, 304, 347, 366, 420, 424, 535, 542	xMNTLRCLTQALS, LTLLIDCTSNEKN, HFDFASCREIFAQ, VITWTTCYNFLRD, DYRAEDCLKVLAA, RKTFYLCIERLLN, SDLAFLCYNTCRK, FLCYNTCRKIYKI, ILRFLGCIPTTLR, IPTTLRCTNTAQD	0	0									0	,		0	0
Q12440	APC2	Anaphase-promoting complex subunit 2	Q12440_618	H	13.9826	15.4407	17.8422	18.8141	31.9952	1.45812	3.8596	4.83154	18.0126	8.18316	10.6128	2.42961												12	225, 260, 274, 291, 360, 532, 586, 591, 618, 657, 684, 699	SKINKFCEDNMSR, FSKLVGCPEDDHE, TTTVFNCFESNFL, NEIFDICVLAYPD, LDPTGRCLHSITT, DEKWTRCLKLIRE, MLWDIKCSEELCR, KCSEELCRKMHEV, LYWKYNCDTQGSN, GRKLQLCKDKGKV, DVSLEQCSVINQF, PNDEPICLSLEQL	0	0									0	,		0	0
P38851	LAM1	Membrane-anchored lipid-binding protein LAM1 (Lipid transfer protein anchored at membrane contact sites 1) (Yeast suicide protein 1)	P38851_895	G	10.0498	11.0249	11.5122	16.9278	27.7617	0.975116	1.46235	6.87794	17.7119															19	335, 378, 388, 524, 610, 776, 808, 832, 837, 895, 909, 920, 959, 990, 1056, 1067, 1192, 1213, 1216	VWVRRWCFLQNNV, KEPRNFCFKLRIQ, RIQNPNCKTEEEN, VSNYYPCATQANT, RYSSVWCPNNKQK, LEREAWCYFQDNF, PSSLFLCKKGSNL, AKEDASCQFELCR, SCQFELCRKLQFQ, IVKFPLCHPLLLR, RFIIAECITSQGE, GESLKKCDLAILY, NWALRYCKLEHSE, SDVIKLCGFLGVL, VMVIFKCFSKVNK, NKTLYYCLLISAV, ITERDKCITTQNE, TKLQDYCMACFAE, QDYCMACFAEYNR	1	0									0	,		0	0
P38956	SNF11	Transcription regulatory protein SNF11 (SWI/SNF complex component SNF11)	P38956_123	F	4.95601	5.13678	5.13498	7.83118	31.0238	0.180765	0.178969	2.87517	26.0678															1	123	VHANLQCISQINQ	0	0									0	,		0	0
P49960	PRP24	U4/U6 snRNA-associated-splicing factor PRP24 (U4/U6 snRNP protein)	P49960_315	G	20.1578	14.2274	6.73371	7.92503	29.0169	-5.9304	-13.4241	-12.2328	8.85906	7.82005	7.174	-0.646055	4.91817	14.3667	9.44849									8	64, 117, 174, 254, 255, 315, 329, 409	YKYFKHCGPIIHV, VSHLTECTLWMTN, KEDARYCVEKLNG, EHSFNNCCAFMVF, HSFNNCCAFMVFE, ELETLICLFPLSD, VSPSLICQFLQEE, KHVKPSCINMMEK	0	0									0	,		0	0
P49960	PRP24	U4/U6 snRNA-associated-splicing factor PRP24 (U4/U6 snRNP protein)	P49960_329	H	23.5849	24.1098	14.5643	24.0426	46.3599	0.524936	-9.0206	0.45778	22.775															8	64, 117, 174, 254, 255, 315, 329, 409	YKYFKHCGPIIHV, VSHLTECTLWMTN, KEDARYCVEKLNG, EHSFNNCCAFMVF, HSFNNCCAFMVFE, ELETLICLFPLSD, VSPSLICQFLQEE, KHVKPSCINMMEK	0	0									0	,		0	0
Q12204	YOR022C	Probable phospholipase YOR022C, mitochondrial (EC 3.1.1.-)	Q12204_352	F	8.97033	6.5726	5.91201	10.2616	31.0923	-2.39772	-3.05831	1.29131	22.122	4.93811	6.02927	1.09116	2.37489	7.43031	5.05542									5	352, 403, 565, 575, 601	VDNLILCVHGIGQ, PDYKSNCNVQVLP, TVQRPQCKDIYNV, YNVYHVCDPISYR, QTYLPHCSEAYGL	0	0									0	,		0	0
P53769	CWC24	Pre-mRNA-splicing factor CWC24 (Complexed with CEF1 protein 24)	P53769_214	B	9.03541	16.4307	30.2916	51.7511	67.6824	7.39524	21.2561	42.7157	58.647							3	C144, C153, C159, H163, C199, C202, C214, H216, C219, C222, C233, C236	TrebleClef, ZincNecklaces, Loosened_ZnRibbon, ZincRibbon, Zn2Cys6_ZnFinger	Structural	zf-C3HC4,zf-RING_5,zf-C3HC4_3,Prok-RING_4,zf-C3HC4_2,zf-RING_UBOX,zf-CCCH				10	144, 153, 159, 199, 202, 214, 219, 222, 233, 236	DFQPDVCKDYKQT, YKQTGYCGYGDSC, CGYGDSCKFLHSR, EKIPFKCTLCKED, PFKCTLCKEDYKS, SPVVTNCGHYFCG, NCGHYFCGSCFAK, HYFCGSCFAKDMK, MKKGTKCFICHKE, GTKCFICHKETHG	3	1									1	,	P53769_144, P53769_153, P53769_159, P53769_199, P53769_202, P53769_214, P53769_219, P53769_222, P53769_233, P53769_236	1	2
P53769	CWC24	Pre-mRNA-splicing factor CWC24 (Complexed with CEF1 protein 24)	P53769_219	B	9.03541	16.4307	30.2916	51.7511	67.6824	7.39524	21.2561	42.7157	58.647							3	C144, C153, C159, H163, C199, C202, C214, H216, C219, C222, C233, C236	TrebleClef, ZincNecklaces, Loosened_ZnRibbon, ZincRibbon, Zn2Cys6_ZnFinger	Structural	zf-C3HC4,zf-RING_5,zf-C3HC4_3,Prok-RING_4,zf-C3HC4_2,zf-RING_UBOX,zf-CCCH				10	144, 153, 159, 199, 202, 214, 219, 222, 233, 236	DFQPDVCKDYKQT, YKQTGYCGYGDSC, CGYGDSCKFLHSR, EKIPFKCTLCKED, PFKCTLCKEDYKS, SPVVTNCGHYFCG, NCGHYFCGSCFAK, HYFCGSCFAKDMK, MKKGTKCFICHKE, GTKCFICHKETHG	3	1									1	,	P53769_144, P53769_153, P53769_159, P53769_199, P53769_202, P53769_214, P53769_219, P53769_222, P53769_233, P53769_236	1	2
P53769	CWC24	Pre-mRNA-splicing factor CWC24 (Complexed with CEF1 protein 24)	P53769_222	B	9.03541	16.4307	30.2916	51.7511	67.6824	7.39524	21.2561	42.7157	58.647							3	C144, C153, C159, H163, C199, C202, C214, H216, C219, C222, C233, C236	TrebleClef, ZincNecklaces, Loosened_ZnRibbon, ZincRibbon, Zn2Cys6_ZnFinger	Structural	zf-C3HC4,zf-RING_5,zf-C3HC4_3,Prok-RING_4,zf-C3HC4_2,zf-RING_UBOX,zf-CCCH				10	144, 153, 159, 199, 202, 214, 219, 222, 233, 236	DFQPDVCKDYKQT, YKQTGYCGYGDSC, CGYGDSCKFLHSR, EKIPFKCTLCKED, PFKCTLCKEDYKS, SPVVTNCGHYFCG, NCGHYFCGSCFAK, HYFCGSCFAKDMK, MKKGTKCFICHKE, GTKCFICHKETHG	3	1									1	,	P53769_144, P53769_153, P53769_159, P53769_199, P53769_202, P53769_214, P53769_219, P53769_222, P53769_233, P53769_236	1	2
P47013	LCB3	Dihydrosphingosine 1-phosphate phosphatase LCB3 (EC 3.1.3.-) (Long-chain base protein 3) (Sphingolipid resistance protein 2)	P47013_322	E	8.447	9.02981	9.49272	11.1768	27.7184	0.582812	1.04573	2.72985	19.2714	1.6107	1.28293	-0.327769												13	97, 132, 191, 207, 225, 269, 271, 287, 288, 307, 322, 370, 398	HTFYVLCLPMPVW, FFKDYWCLPRPRA, VQLLLSCVVLFYY, VFGRIYCGMHGIL, GLIGIVCFIVRMY, VKPVDECPCFQDS, PVDECPCFQDSVA, VVSGIECCDWLGK, VSGIECCDWLGKV, YNLEPNCGWRLTL, LLVGLPCVVIWKY, GASKYECPLYIGE, PFTVVMCSPVLFS	0	0									0	,		0	0
Q06411	SPP382	Pre-mRNA-splicing factor SPP382 (CLF1 complex factor 8) (Nineteen complex-related protein 1) (NTC-related protein 1) (Suppressor of PRP38 protein 2)	Q06411_666	H	26.2482	22.1352	10.2176	20.3905	45.5186	-4.11299	-16.0305	-5.85766	19.2704	9.96802	7.10961	-2.85842												8	270, 361, 423, 433, 447, 456, 641, 666	IDRLTSCLLRKEL, VLSFIGCKEHIME, AKFFAYCKNWYHR, YHRESFCITNSDI, FIKELICERRYYK, RYYKILCKEFLPK, DVVEDYCLEKGYL, YGRDQDCIVPLFE	0	0									0	,		0	0
P25846	MSH1	DNA mismatch repair protein MSH1, mitochondrial (MutS protein homolog 1)	P25846_922	B	13.5801	20.554	28.2657	41.5719	59.3113	6.9739	14.6855	27.9917	45.7311															14	60, 155, 214, 228, 230, 642, 723, 759, 795, 799, 878, 898, 922, 932	SIDTRNCLSTQQD, KMLVNNCGYSVTI, IEFPENCMSQVAD, SLKVGICWCDVST, KVGICWCDVSTGE, TEYHGSCFHILQK, NERNLVCPKVDES, TFTANNCELAKDN, ILAQIGCFVPCSK, IGCFVPCSKARVG, LLENNQCRTLFAT, QIIDNKCSKGMSE, LGGNNFCYNHKLK, KLKPGICTKSDAI	0	0									0	,		0	0
P53070	MTO1	Mitochondrial translation optimization protein 1	P53070_168	D	13.8358	10.6721	12.3812	22.7694	54.2407	-3.16373	-1.45459	8.93356	40.4049	12.7211	15.8943	3.17321												9	11, 49, 75, 77, 168, 283, 317, 565, 628	TTLASSCTSFPLQ, GAGHAGCEAAAAS, LTDIGKCSCNPSI, DIGKCSCNPSIGG, ILYDPGCGHKVIK, PTKQLDCFGTHTT, IKGPRYCPSIEAK, LHKLYECIPDLPI, PTLSTECKLLLNR	0	0									0	,		0	0
P53070	MTO1	Mitochondrial translation optimization protein 1	P53070_49	D	19.9347	16.3794	22.8942	28.8174	58.076	-3.55535	2.95949	8.88268	38.1413	12.5035	15.9295	3.426												9	11, 49, 75, 77, 168, 283, 317, 565, 628	TTLASSCTSFPLQ, GAGHAGCEAAAAS, LTDIGKCSCNPSI, DIGKCSCNPSIGG, ILYDPGCGHKVIK, PTKQLDCFGTHTT, IKGPRYCPSIEAK, LHKLYECIPDLPI, PTLSTECKLLLNR	0	0									0	,		0	0
P33751	PAD1	Flavin prenyltransferase PAD1, mitochondrial (EC 2.5.1.129) (Phenylacrylic acid decarboxylase 1) (PAD)	P33751_225	H	9.48547	15.58	20.1639	21.3459	40.967	6.09451	10.6784	11.8605	31.4815	9.30323	8.34874	-0.954484												4	123, 139, 191, 225	VRDVSACISSGSF, GMIVVPCSMKSLA, ENMLSLCRAGVII, VGRILDCFGIHAD	0	0									0	,		0	0
P38774	DOG1	2-deoxyglucose-6-phosphate phosphatase 1 (2-DOG-6-P 1) (2-deoxyglucose-6-phosphatase 1) (EC 3.1.3.68)	P38774_220	E	8.09131	6.87313	8.02227	20.02	34.502	-1.21818	-0.0690349	11.9286	26.4107	3.07638	6.25432	3.17794												3	9, 32, 220	EFSADLCLFDLDG, KAWTKLCYEYGVD, GADYVVCDLTQVS	0	0									0	,		0	0
P23503	NAR1	Cytosolic Fe-S cluster assembly factor NAR1 (Nuclear architecture-related protein 1)	P23503_250	D	14.9725	13.5915	12.121	19.3482	52.448	-1.38092	-2.85145	4.37576	37.4756															13	20, 59, 62, 65, 105, 123, 134, 177, 231, 250, 301, 412, 416	ISPALACVKPTQV, SITLSDCLACSGC, LSDCLACSGCITS, CLACSGCITSSEE, VSVSPQCRLSLAQ, LEAADLCLMNFFQ, FQKHFQCKYMVGT, PLLSAVCPGFLIY, HLSLMPCFDKKLE, LDDGIDCVITPRE, SNLGGTCGGYAYQ, YIEVNACPGACMN, NACPGACMNGGGL	1	0									0	,		0	0
P20133	BET2	Geranylgeranyl transferase type-2 subunit beta (EC 2.5.1.60) (Geranylgeranyl transferase type II subunit beta) (GGTase-II-beta) (Type II protein geranyl-geranyltransferase subunit beta) (PGGT) (YPT1/SEC4 proteins geranylgeranyltransferase subunit beta)	P20133_167	E	7.77325	10.8524	6.91891	9.15599	35.4268	3.07911	-0.854341	1.38274	27.6536							1	D135, D234, C236, D283, H286	NoCluster	Catalytic	Prenyltrans	transferase			9	47, 67, 167, 177, 190, 216, 236, 266, 310	WGLTALCVLDSPE, ISFVLSCWDDKYG, VDFVLKCYNFDGG, DGGFGLCPNAESH, AAQAFTCLGALAI, EIGWWLCERQLPE, SKLPDVCYSWWVL, TEFILKCQDEKKG, PIDPIYCMPKSVT	0	1									1	234, 236, 286,	P20133_236	1	2
P20133	BET2	Geranylgeranyl transferase type-2 subunit beta (EC 2.5.1.60) (Geranylgeranyl transferase type II subunit beta) (GGTase-II-beta) (Type II protein geranyl-geranyltransferase subunit beta) (PGGT) (YPT1/SEC4 proteins geranylgeranyltransferase subunit beta)	P20133_177	E	7.77325	10.8524	6.91891	9.15599	35.4268	3.07911	-0.854341	1.38274	27.6536							1	D135, D234, C236, D283, H286	NoCluster	Catalytic	Prenyltrans	transferase			9	47, 67, 167, 177, 190, 216, 236, 266, 310	WGLTALCVLDSPE, ISFVLSCWDDKYG, VDFVLKCYNFDGG, DGGFGLCPNAESH, AAQAFTCLGALAI, EIGWWLCERQLPE, SKLPDVCYSWWVL, TEFILKCQDEKKG, PIDPIYCMPKSVT	0	1									1	234, 236, 286,	P20133_236	1	2
P20133	BET2	Geranylgeranyl transferase type-2 subunit beta (EC 2.5.1.60) (Geranylgeranyl transferase type II subunit beta) (GGTase-II-beta) (Type II protein geranyl-geranyltransferase subunit beta) (PGGT) (YPT1/SEC4 proteins geranylgeranyltransferase subunit beta)	P20133_190	E	7.77325	10.8524	6.91891	9.15599	35.4268	3.07911	-0.854341	1.38274	27.6536							1	D135, D234, C236, D283, H286	NoCluster	Catalytic	Prenyltrans	transferase			9	47, 67, 167, 177, 190, 216, 236, 266, 310	WGLTALCVLDSPE, ISFVLSCWDDKYG, VDFVLKCYNFDGG, DGGFGLCPNAESH, AAQAFTCLGALAI, EIGWWLCERQLPE, SKLPDVCYSWWVL, TEFILKCQDEKKG, PIDPIYCMPKSVT	0	1									1	234, 236, 286,	P20133_236	1	2
P06779	RAD7	DNA repair protein RAD7	P06779_338	G	11.2147	14.2365	10.9411	15.7832	29.9542	3.02184	-0.27356	4.56851	18.7396															11	172, 244, 270, 338, 372, 406, 426, 459, 464, 505, 518	SSLQSLCITKISE, RLTFSDCSKISFD, ELSLQMCGQLNHE, SNLLINCGSTLVS, DEFHSLCIEYPFN, KLVLNGCIDLTDS, AFIPEKCPLEVLS, LNNLIECSFRRCL, ECSFRRCLQLGDM, AFVALACPNLTYL, DLGFVRCVDDSVI	0	0									0	,		0	0
P06779	RAD7	DNA repair protein RAD7	P06779_459	G	13.0479	10.748	8.14554	10.4077	23.4204	-2.29995	-4.90238	-2.64023	10.3725	8.89072	10.9777	2.087												11	172, 244, 270, 338, 372, 406, 426, 459, 464, 505, 518	SSLQSLCITKISE, RLTFSDCSKISFD, ELSLQMCGQLNHE, SNLLINCGSTLVS, DEFHSLCIEYPFN, KLVLNGCIDLTDS, AFIPEKCPLEVLS, LNNLIECSFRRCL, ECSFRRCLQLGDM, AFVALACPNLTYL, DLGFVRCVDDSVI	0	0									0	,		0	0
P06779	RAD7	DNA repair protein RAD7	P06779_464	G	22.3998	10.5097	10.2307	13.997	24.6549	-11.8901	-12.1691	-8.40276	2.25509															11	172, 244, 270, 338, 372, 406, 426, 459, 464, 505, 518	SSLQSLCITKISE, RLTFSDCSKISFD, ELSLQMCGQLNHE, SNLLINCGSTLVS, DEFHSLCIEYPFN, KLVLNGCIDLTDS, AFIPEKCPLEVLS, LNNLIECSFRRCL, ECSFRRCLQLGDM, AFVALACPNLTYL, DLGFVRCVDDSVI	0	0									0	,		0	0
P06779	RAD7	DNA repair protein RAD7	P06779_505	G	21.1917	13.8024	9.98839	5.88022	15.5816	-7.38931	-11.2033	-15.3114	-5.6101	10.0078	3.59521	-6.41257												11	172, 244, 270, 338, 372, 406, 426, 459, 464, 505, 518	SSLQSLCITKISE, RLTFSDCSKISFD, ELSLQMCGQLNHE, SNLLINCGSTLVS, DEFHSLCIEYPFN, KLVLNGCIDLTDS, AFIPEKCPLEVLS, LNNLIECSFRRCL, ECSFRRCLQLGDM, AFVALACPNLTYL, DLGFVRCVDDSVI	0	0									0	,		0	0
P38742	NPR3	Nitrogen permease regulator 3 (Required for meiotic nuclear division protein 11)	P38742_428	F	10.2019	7.48138	6.39042	11.805	27.1691	-2.72047	-3.81143	1.60319	16.9673	5.79649	7.65323	1.85675												15	4, 9, 305, 409, 416, 428, 536, 579, 626, 637, 721, 738, 824, 1013, 1090	xxxMDECLPNSCL, ECLPNSCLLGVHL, NAFTGSCSISSKK, DFVAEFCSPEREM, SPEREMCNTRFEF, FTVDNFCFLGLPI, MNMFHVCFVMNPH, SYISSECHIILKE, ARALTECVDKIQR, QRNEIACLEINDD, INSTGHCGAANVD, NESNYYCDDNDDL, SSILRSCALHLMY, ANASEACSGKNEG, KRWLYRCIYGQPS	0	0									0	,		0	0
P53129	MON1	Vacuolar fusion protein MON1 (Autophagy-related protein 12) (Monensin sensitivity protein 1)	P53129_327	G	18.0783	11.834	7.59825	17.3413	23.6967	-6.24423	-10.48	-0.736936	5.61844															13	58, 171, 180, 196, 309, 313, 327, 370, 371, 390, 410, 422, 629	PIAMPICDDHSVS, SKFNSNCKLNESQ, NESQTLCDKNFFI, AGKPIYCMHGKDE, ENLDEICSLICNR, EICSLICNRMFPD, LLNSLQCLPFNHS, APQNKLCCVLRPR, PQNKLCCVLRPRG, DLHLLFCLISHQF, ELWVPICFPKFNS, SSGFLYCYIKFLP, RKVANWCQKHESR	0	0									0	,		0	0
P04387	GAL80	Galactose/lactose metabolism regulatory protein GAL80	P04387_277	F	2.73427	5.19625	5.48832	6.08944	22.5755	2.46198	2.75405	3.35517	19.8413	3.80288	7.78184	3.97896												2	127, 277	VEWALACSLDQAE, GNVPVSCSFKGGK	0	0									0	,		0	0
Q02895	AAD16	Putative aryl-alcohol dehydrogenase AAD16 (EC 1.1.1.-)	Q02895_300	H	25.8152	21.567	11.143	19.7396	31.4919	-4.24821	-14.6723	-6.07563	5.67665															4	23, 49, 300, 342	SPIVIGCMSYGSK, FKIMKHCYDKGLR, WVLHKGCHPIVGL, KPQRQRCxxxxxx	0	0									0	,		0	0
P53068	DOC1	Anaphase-promoting complex subunit DOC1 (Destruction of cyclin B protein 1)	P53068_25	E	9.57549	8.39099	11.7422	19.6816	50.4965	-1.18451	2.16674	10.1061	40.921	5.0633	6.9067	1.8434												3	25, 134, 195	IKPVKSCHNKPSV, SKRMDICVMAIFF, DDQLLKCQFIRLL	0	0									0	,		0	0
P80235	YAT1	Putative mitochondrial carnitine O-acetyltransferase (EC 2.3.1.7)	P80235_529	E	11.5547	6.45203	5.5907	15.8444	56.0589	-5.10268	-5.96401	4.28973	44.5042	4.5088	7.99199	3.48319	2.23369	4.92035	2.68667									11	178, 262, 279, 299, 322, 456, 529, 539, 554, 588, 592	GPGEPSCHLQTDA, LFHADDCTNWRNL, SALFVVCLDDVAF, LTRSMLCGTSTIN, NVQTGTCLNRWYD, IKTVFKCSPDAFV, QLLHDACTAHSQI, SQITRECSQGLGQ, HLYALYCLWNQWY, VLSTSNCGNPCLK, SNCGNPCLKSFGF	0	0									0	,		0	0
P47139	YJR098C	Uncharacterized protein YJR098C	P47139_376	I	28.0627	23.5132	23.6477	30.1846	56.5444	-4.54953	-4.41508	2.12187	28.4817															6	20, 376, 392, 433, 532, 615	DKYNKQCLSDSSD, HKVLQDCTHLIRG, VGSPSQCPNILGP, LPLDGRCFVDKIT, TSYEDSCEYLART, RGFPVVCKIASSS	0	0									0	,		0	0
P40562	MPH1	ATP-dependent DNA helicase MPH1 (EC 3.6.4.12) (FANCM-like protein 1) (Mutator phenotype protein 1)	P40562_205	G	9.57558	10.785	7.81989	16.763	26.8679	1.2094	-1.75569	7.18738	17.2923	1.68399	2.86327	1.17927												17	105, 150, 205, 319, 383, 416, 433, 573, 591, 646, 664, 694, 805, 841, 867, 913, 942	LFQNTLCAIPTGM, AQQIKACLGITGI, DPKDIVCLVIDEA, LGIYEECDPSQIN, NYFQNKCTEFTTK, KNIKNQCENYLSD, GHGKLQCVRDELM, EYNVLVCTSIGEE, EVDLIICYDTTSS, ALISKQCIDYKKS, EDIIPECHETLIT, IRYATQCMMGKKV, AEGQNGCQKDLET, ALFVNDCGLPTKI, LEKEKSCTVDKNN, GVKVPHCHKVSKI, DMNYTKCLARGML	0	0									0	,		0	0
Q03406	SLD5	DNA replication complex GINS protein SLD5	Q03406_72	I	20.1756	36.3828	20.9884	37.2374	35.663	16.2072	0.812803	17.0619	15.4875															4	72, 128, 146, 255	SWKNERCSPELLP, SKLPLLCMETELE, IRSYIRCRLSKID, NEFGKPCYTVTIP	0	0		3jc7	3jc7_1	ZN_1001(7)_ZN	CYS_262(7), CYS_289(7)	trigonal plane with a vacancy (regular)	Mononuclear		1	,262,289		1	1
P22434	PDE1	3',5'-cyclic-nucleotide phosphodiesterase 1 (PDEase 1) (EC 3.1.4.17) (3':5'-CNP) (Low-affinity cAMP phosphodiesterase)	P22434_238	D	12.9643	14.0085	15.2106	21.9167	44.9728	1.04414	2.2463	8.95239	32.0084							2	H128, H130, D132, H133, H213, D244, H326	NoCluster	Catalytic	PDEase_II	hydrolase			7	22, 190, 199, 238, 242, 280, 282	TEYGTQCFILKPA, RKLKLKCLNPKEV, PKEVQKCTIFPWD, DRKSKDCIIVCGD, KDCIIVCGDVEQD, KGILVECSCPLSS, ILVECSCPLSSKP	0	0									0	,		1	2
P22434	PDE1	3',5'-cyclic-nucleotide phosphodiesterase 1 (PDEase 1) (EC 3.1.4.17) (3':5'-CNP) (Low-affinity cAMP phosphodiesterase)	P22434_242	D	12.9643	14.0085	15.2106	21.9167	44.9728	1.04414	2.2463	8.95239	32.0084							2	H128, H130, D132, H133, H213, D244, H326	NoCluster	Catalytic	PDEase_II	hydrolase			7	22, 190, 199, 238, 242, 280, 282	TEYGTQCFILKPA, RKLKLKCLNPKEV, PKEVQKCTIFPWD, DRKSKDCIIVCGD, KDCIIVCGDVEQD, KGILVECSCPLSS, ILVECSCPLSSKP	0	0									0	,		1	2
P32863	RAD54	DNA repair and recombination protein RAD54 (EC 3.6.4.12)	P32863_840	B	23.0047	20.9486	26.0962	43.742	66.4681	-2.05601	3.09151	20.7373	43.4634							1	H835, C840, C843	Unknown	Unknown	Unknown	hydrolase			17	77, 285, 331, 345, 366, 370, 447, 476, 565, 615, 692, 737, 775, 803, 832, 840, 843	KRSATVCYSGLDI, VRFLYRCVTGLVM, NRGAYGCIMADEM, LGKTLQCIALMWT, KRLIDKCIIVCPS, DKCIIVCPSSLVN, VDQLKNCNVGLML, ALDSISCPRRVIL, LAKYLPCKYEHVI, GILKKLCNHPNLL, DLIEKMCRYKHYS, SSKAGGCGINLIG, DGQKKDCFIYRFI, KMSLSSCVVDAKE, KNENTICETHETY, THETYHCKRCNAQ, TYHCKRCNAQGKQ	1	0									0	,	P32863_840, P32863_843	1	2
P32863	RAD54	DNA repair and recombination protein RAD54 (EC 3.6.4.12)	P32863_832	B	23.0047	20.9486	26.0962	43.742	66.4681	-2.05601	3.09151	20.7373	43.4634							1	H835, C840, C843	Unknown	Unknown	Unknown	hydrolase			17	77, 285, 331, 345, 366, 370, 447, 476, 565, 615, 692, 737, 775, 803, 832, 840, 843	KRSATVCYSGLDI, VRFLYRCVTGLVM, NRGAYGCIMADEM, LGKTLQCIALMWT, KRLIDKCIIVCPS, DKCIIVCPSSLVN, VDQLKNCNVGLML, ALDSISCPRRVIL, LAKYLPCKYEHVI, GILKKLCNHPNLL, DLIEKMCRYKHYS, SSKAGGCGINLIG, DGQKKDCFIYRFI, KMSLSSCVVDAKE, KNENTICETHETY, THETYHCKRCNAQ, TYHCKRCNAQGKQ	1	0									0	,	P32863_840, P32863_843	1	2
Q08650	DGA1	Diacylglycerol O-acyltransferase 1 (DGAT) (EC 2.3.1.20) (Acyl-CoA-dependent diacylglycerol O-acyltransferase) (Acyl-CoA:monoacylglycerol acyltransferase) (MGAT) (EC 2.3.1.22) (Triacylglycerol synthase) (TAG synthase)	Q08650_48	B	15.8646	14.3159	17.3103	34.6364	77.6164	-1.54875	1.44565	18.7717	61.7518	5.68278	7.78943	2.10665												7	48, 49, 127, 183, 211, 264, 314	KPQLESCCPLATP, PQLESCCPLATPF, PIWKWYCDYFPIS, DYRNQECTGPTYL, AFATEGCNYSKIF, SKNQSICIVVGGA, AFGEVDCYNVLST	0	0									0	,		0	0
Q08650	DGA1	Diacylglycerol O-acyltransferase 1 (DGAT) (EC 2.3.1.20) (Acyl-CoA-dependent diacylglycerol O-acyltransferase) (Acyl-CoA:monoacylglycerol acyltransferase) (MGAT) (EC 2.3.1.22) (Triacylglycerol synthase) (TAG synthase)	Q08650_49	B	15.8646	14.3159	17.3103	34.6364	77.6164	-1.54875	1.44565	18.7717	61.7518	5.68278	7.78943	2.10665												7	48, 49, 127, 183, 211, 264, 314	KPQLESCCPLATP, PQLESCCPLATPF, PIWKWYCDYFPIS, DYRNQECTGPTYL, AFATEGCNYSKIF, SKNQSICIVVGGA, AFGEVDCYNVLST	0	0									0	,		0	0
Q08650	DGA1	Diacylglycerol O-acyltransferase 1 (DGAT) (EC 2.3.1.20) (Acyl-CoA-dependent diacylglycerol O-acyltransferase) (Acyl-CoA:monoacylglycerol acyltransferase) (MGAT) (EC 2.3.1.22) (Triacylglycerol synthase) (TAG synthase)	Q08650_127	H	35.904	11.8067	8.21201	10.9275	29.6042	-24.0973	-27.692	-24.9764	-6.29983															7	48, 49, 127, 183, 211, 264, 314	KPQLESCCPLATP, PQLESCCPLATPF, PIWKWYCDYFPIS, DYRNQECTGPTYL, AFATEGCNYSKIF, SKNQSICIVVGGA, AFGEVDCYNVLST	0	0									0	,		0	0
Q08966	PCL8	PHO85 cyclin-8	Q08966_442	G	14.4506	7.11835	6.9634	8.62446	25.8165	-7.33224	-7.48719	-5.82612	11.3659															5	35, 286, 377, 442, 472	DNDSDMCRANDEG, KVLSIECEQENEK, DRIQNKCMFGAVV, HSQNYICKVFGIS, DGLMITCEKLEKT	0	0									0	,		0	0
P40468	TAO3	Cell morphogenesis protein PAG1 (Protein TAO3)	P40468_1003	E	7.96163	8.12917	9.79321	12.9712	27.3741	0.16754	1.83158	5.00952	19.4125	4.65026	8.64912	3.99887												30	184, 359, 491, 551, 599, 795, 796, 885, 946, 1003, 1066, 1073, 1078, 1119, 1303, 1311, 1363, 1432, 1450, 1537, 1633, 1740, 1754, 1833, 1840, 1912, 1927, 1945, 2147, 2212	ENKLNMCLQQLDM, ISIYILCRVLNEI, TENFPVCLAYAEV, LTVSILCASPPDL, WVYLYRCPETLNN, IIEAIPCCLSISR, IEAIPCCLSISRT, YVELLECWLEEFQ, NGLFFLCSHDAKI, IDLLNECNTTTLI, ALVFKTCPMAMAL, PMAMALCRSIVCI, LCRSIVCIRLVQV, LYLIAACTSLTST, FQARASCFNFLKE, NFLKEWCGYGEYE, ETMVVLCSDPITQ, RDVAFQCVSHHSH, LYYTTLCKSVLKL, LLSQDLCLRIFSS, NSSMNHCNPLFVQ, LLHMSICLLDHYV, LIHESACKIASTL, LKWATTCSVRHIA, SVRHIACRSFQIF, FWSITACLSSIHE, FIEVLSCLS…	0	0									0	,		0	0
P05066	PHR1	Deoxyribodipyrimidine photo-lyase, mitochondrial (EC 4.1.99.3) (DNA photolyase) (Photoreactivating enzyme)	P05066_225	G	15.2149	16.1483	11.5285	15.8484	22.8214	0.933397	-3.68644	0.633468	7.60654	6.77482	6.49616	-0.27866												9	180, 225, 265, 302, 363, 394, 396, 427, 495	EFFKEKCMNVSSG, KYYHDSCIVAPGL, KSTSEICHLHIIE, IPKSKWCLPDVSE, NQAFQSCNGQIMS, RDFYRHCMCNWPY, FYRHCMCNWPYTS, VAFEKWCTGNTGI, VGGWGFCSSTGID	0	0									0	,		0	0
P53933	APP1	Phosphatidate phosphatase APP1 (PAP) (EC 3.1.3.4) (Actin patch protein 1)	P53933_132	H	18.0191	20.8117	21.1584	27.2643	36.6682	2.79266	3.13936	9.24518	18.6491	4.34355	8.49103	4.14748												5	112, 132, 349, 426, 427	FETTVRCAVSYPG, RWLLSLCKQYLRT, LLKQYICANFPPG, LAIYIRCCSNSMS, AIYIRCCSNSMSD	0	0									0	,		0	0
Q04002	SCC2	Sister chromatid cohesion protein 2	Q04002_1220	G	9.36928	11.2994	13.048	17.5385	27.4302	1.93009	3.67871	8.16927	18.0609	2.36925	3.04379	0.674537	11.4892	27.583	16.0938									20	224, 259, 459, 463, 562, 578, 608, 617, 722, 872, 978, 1034, 1037, 1075, 1100, 1125, 1205, 1220, 1320, 1363	FVLTTNCLTKLQM, LLDVMVCNIKFSK, MLENINCYSFCNQ, INCYSFCNQMKDI, ANIETICLQLIGN, TIFDIKCSTRDHE, FKSFEECIAYNET, YNETIKCRRSATR, RSTAIKCLSMLAS, AIMNEKCSQLFDL, ILQVFRCTFEKLA, ARVAKACSSCLSH, AKACSSCLSHLHP, TGFARFCFPKPSN, YEHITKCLLVLSK, KNLTKLCGNHPKL, FANDGVCSALATR, DNILQLCLLRDLK, SLLEKLCGTGKKN, KSIFVLCTNISNI	1	0									0	,		0	0
Q02981	YPL109C	ABC1 family protein YPL109C, mitochondrial	Q02981_195	G	14.4002	9.55012	11.6049	11.061	27.9688	-4.85004	-2.7953	-3.33919	13.5687	4.34939	6.10376	1.75437												9	50, 117, 162, 195, 272, 295, 388, 474, 654	SFPKQNCLIYNDS, NIVEPVCTILRFL, RGSLIWCQLLRKA, IFSHALCHELGKL, KDGNRWCAIKILH, LKIMKFCADAINW, INDVELCKKVSDP, NYTPQICFIDTGI, VRTDQLCPNYxxx	0	0									0	,		0	0
Q12508	RMD5	E3 ubiquitin-protein ligase RMD5 (EC 2.3.2.27) (GID complex catalytic subunit 2) (Glucose-induced degradation protein 2) (Required for meiotic nuclear division protein 5) (Sporulation protein RMD5)	Q12508_379	B	22.1515	17.8277	20.6276	35.3468	66.2864	-4.32383	-1.52394	13.1953	44.1349	7.59858	8.26827	0.669693				1	C379, H381, C401	TrebleClef	Structural	zf-RING_UBOX				10	29, 195, 199, 249, 288, 297, 361, 379, 401, 404	ETNLQKCLDHTHE, KGDTESCLKWCSN, ESCLKWCSNEMES, QNAPLDCFRHREK, NKELKECTSLFIK, LFIKEYCAAKHIF, FHPIFICPVLKEE, PPYSLACHHIISK, GTITFKCPYCPVN, TFKCPYCPVNTSM	1	1									1	,	Q12508_379, Q12508_401	1	2
Q12367	RKM5	Ribosomal lysine N-methyltransferase 5 (EC 2.1.1.-)	Q12367_139	B	14.7123	17.0244	22.9218	44.1346	78.9712	2.31209	8.20951	29.4223	64.2589				6.36598	10.1077	3.74173									4	139, 143, 216, 280	SQVEVTCGSSCEG, VTCGSSCEGHKLE, QLTRKRCISRSLR, SLIGETCSSVYVI	0	0									0	,		0	0
Q12367	RKM5	Ribosomal lysine N-methyltransferase 5 (EC 2.1.1.-)	Q12367_143	B	14.7123	17.0244	22.9218	44.1346	78.9712	2.31209	8.20951	29.4223	64.2589				6.36598	10.1077	3.74173									4	139, 143, 216, 280	SQVEVTCGSSCEG, VTCGSSCEGHKLE, QLTRKRCISRSLR, SLIGETCSSVYVI	0	0									0	,		0	0
P15807	MET8	Siroheme biosynthesis protein MET8 [Includes: Precorrin-2 dehydrogenase (EC 1.3.1.76); Sirohydrochlorin ferrochelatase (EC 4.99.1.4)]	P15807_227	E	7.00162	5.12508	6.27198	16.0272	55.8194	-1.87654	-0.729634	9.02563	48.8178	1.87772	4.86034	2.98261												8	37, 113, 127, 146, 227, 236, 257, 272	KLIPTGCKLTLVS, WYIIMTCIPDHPE, ARIYHLCKERFGK, ADKPDLCDFYFGA, MDWARRCTDLFGI, LFGIQHCHNIDVK, MFQEQNCSLQFPP, RLLSEYCSSxxxx	0	0									0	,		0	0
P15807	MET8	Siroheme biosynthesis protein MET8 [Includes: Precorrin-2 dehydrogenase (EC 1.3.1.76); Sirohydrochlorin ferrochelatase (EC 4.99.1.4)]	P15807_236	E	7.00162	5.12508	6.27198	16.0272	55.8194	-1.87654	-0.729634	9.02563	48.8178	1.87772	4.86034	2.98261												8	37, 113, 127, 146, 227, 236, 257, 272	KLIPTGCKLTLVS, WYIIMTCIPDHPE, ARIYHLCKERFGK, ADKPDLCDFYFGA, MDWARRCTDLFGI, LFGIQHCHNIDVK, MFQEQNCSLQFPP, RLLSEYCSSxxxx	0	0									0	,		0	0
P39720	OAF1	Oleate-activated transcription factor 1	P39720_818	D	13.8916	11.1486	9.74752	19.5566	49.0785	-2.74297	-4.14409	5.66494	35.1869	21.5125	20.9842	-0.528234				2	C66, C69, C76, C83, C86, C93	Zn2Cys6_ZnFinger	Structural	Zn_clus				18	66, 69, 76, 83, 86, 93, 218, 268, 316, 333, 449, 456, 458, 466, 540, 718, 818, 892	NRILFVCQACRKS, LFVCQACRKSKTK, RKSKTKCDREKPE, DREKPECGRCVKH, KPECGRCVKHGLK, VKHGLKCVYDVSK, YIIIQDCFLKILV, EMLIRQCQTEDEK, QYLEDHCPQGGEY, RNLINECEAILPS, ILLSQRCLASENW, LASENWCACANEN, SENWCACANENII, NENIISCLLYIWS, LSIVTVCSFEASL, KYFMVSCMDALSL, ALEGIYCSASEHL, LEELMACNHVANF	2	1									1	,	P39720_66, P39720_69, P39720_76, P39720_83, P39720_86, P39720_93	1	2
P32805	FZF1	Zinc finger protein FZF1 (Sulfite resistance protein 1)	P32805_57	D	6.92328	7.79009	10.2554	37.1899	67.4793	0.866812	3.33214	30.2666	60.556	11.805	12.2133	0.408284				5	C14, C19, K21, H32, H36, C44, C49, H62, H66, C74, C77, H90, H94	C2H2_ZnFinger	Structural	zf-C2H2				12	14, 19, 44, 49, 57, 74, 77, 137, 157, 162, 248, 253	KSRNYKCSFDGCE, KCSFDGCEKVYNR, NQKPYHCDEPGCG, HCDEPGCGKKFIR, KKFIRPCHLRVHK, QIKPKACTLCQKR, PKACTLCQKRFVT, PSGSPMCGEEFSQ, DMQVLQCPYKSCQ, QCPYKSCQKVTSF, YWSDNRCKHSDCQ, RCKHSDCQELSPF	1	1									1	,	P32805_14, P32805_19, P32805_44, P32805_49, P32805_74, P32805_77	1	2
P38812	GEP4	Phosphatidylglycerophosphatase GEP4, mitochondrial (EC 3.1.3.27) (Genetic interactor of prohibitins 4) (PGP phosphatase GEP4)	P38812_19	G	20.2322	8.72451	7.03	9.3612	36.3353	-11.5077	-13.2022	-10.871	16.1031															3	19, 49, 117	LYNPSLCKPSLVV, VLDKDNCIAFPHD, STKKPGCHNEILD	0	0									0	,		0	0
Q03660	TRS130	Trafficking protein particle complex II-specific subunit 130 (TRAPP II-specific subunit 130) (Transport protein particle 130 kDa subunit)	Q03660_482	G	14.3823	12.754	12.7156	15.2899	31.6678	-1.62829	-1.66662	0.907592	17.2856															17	7, 81, 349, 420, 455, 482, 512, 612, 653, 765, 838, 868, 934, 946, 957, 1052, 1088	MDKEIYCGSVPVS, RFLIVNCISIDQY, VSNPLLCEIKAEL, LSLFNKCEGKRQR, VSLFLSCYEYYTQ, IDSLSHCPKLDVL, LNILKLCKDNDSK, NKLILECRDIMYG, VVPEIYCKESTKV, KKVRIQCYLQLSV, NESFINCYEITAN, LKEQLDCFITDAV, SKIRNLCIEKAVL, LDKILICLNKVSR, SRGIAVCNTDMDE, IHGQKRCAIKEKR, NINGKSCRVDHSN	0	0									0	,		0	0
P53855	ATG2	Autophagy-related protein 2 (Sporulation-specific protein 72)	P53855_787	H	21.555	21.8544	23.4562	29.0974	48.4242	0.299348	1.90115	7.54235	26.8692															15	288, 357, 380, 469, 511, 540, 614, 787, 790, 883, 893, 901, 904, 935, 1164	EQENDKCKESLME, ANESFSCQDSQSP, SSVDIKCIYLNLG, FQFVSKCMSFYQN, FPYFLLCFQVSPF, KKLPSRCTKILTM, DSKNSECTGKSKS, FPWELKCLDCSLI, ELKCLDCSLILHP, GALLLDCKIEQVG, QVGLSLCADSFQT, DSFQTFCQLCIDL, QTFCQLCIDLKYP, VFKDIDCDLFNSA, TDVLNRCVVSIYE	2	0									0	,		0	0
P53855	ATG2	Autophagy-related protein 2 (Sporulation-specific protein 72)	P53855_790	H	21.555	21.8544	23.4562	29.0974	48.4242	0.299348	1.90115	7.54235	26.8692															15	288, 357, 380, 469, 511, 540, 614, 787, 790, 883, 893, 901, 904, 935, 1164	EQENDKCKESLME, ANESFSCQDSQSP, SSVDIKCIYLNLG, FQFVSKCMSFYQN, FPYFLLCFQVSPF, KKLPSRCTKILTM, DSKNSECTGKSKS, FPWELKCLDCSLI, ELKCLDCSLILHP, GALLLDCKIEQVG, QVGLSLCADSFQT, DSFQTFCQLCIDL, QTFCQLCIDLKYP, VFKDIDCDLFNSA, TDVLNRCVVSIYE	2	0									0	,		0	0
P22136	AEP2	ATPase expression protein 2, mitochondrial	P22136_339	G	9.90075	8.53991	13.2694	12.5755	41.6646	-1.36084	3.36866	2.67476	31.7638	1.22803	6.44378	5.21574												11	23, 42, 73, 159, 198, 253, 339, 362, 432, 502, 537	FYTKRLCTVSVKS, LPNSTICHSVYPR, YSTHTVCAIDRSK, FQIRRICRDINAK, NTKLDACEIFDAN, HFLQLRCGALAPY, TQILERCIEHIWQ, VIKHRGCYPSSKI, ATSVVRCWHLMKQ, IIKYQKCIIKELV, KDLNIFCANRMFL	0	0									0	,		0	0
Q04004	PLP1	Phosducin-like protein 1	Q04004_142	D	10.2814	9.47201	10.1577	22.0627	48.8213	-0.809427	-0.123714	11.7813	38.5398	12.6268	4.96414	-7.66269												4	86, 97, 115, 142	GYGRLQCIDNEAD, ADAIQICTKTTMV, LETFGKCQYMNEK, KVNVQTCPFLVNK	0	0									0	,		0	0
P40325	HUA1	Proline-rich protein HUA1	P40325_182	A	31.9956	33.2851	47.2956	66.9951	90.5918	1.28957	15.3	34.9995	58.5963	26.1047	30.2722	4.16748												8	96, 99, 112, 115, 164, 167, 182, 185	YPPRFYCSKCGNT, RFYCSKCGNTGYK, LKNGRSCKSCWRR, GRSCKSCWRRFAP, RLGGVLCGECRGS, GVLCGECRGSGRT, LLDEDICPLCHGV, EDICPLCHGVGRI	4	0									0	,		0	0
P40325	HUA1	Proline-rich protein HUA1	P40325_185	A	31.9956	33.2851	47.2956	66.9951	90.5918	1.28957	15.3	34.9995	58.5963	26.1047	30.2722	4.16748												8	96, 99, 112, 115, 164, 167, 182, 185	YPPRFYCSKCGNT, RFYCSKCGNTGYK, LKNGRSCKSCWRR, GRSCKSCWRRFAP, RLGGVLCGECRGS, GVLCGECRGSGRT, LLDEDICPLCHGV, EDICPLCHGVGRI	4	0									0	,		0	0
P38920	MLH1	DNA mismatch repair protein MLH1 (MutL protein homolog 1) (Post meiotic segregation protein 2)	P38920_269	H	33.9042	18.1951	13.7151	19.1172	43.6038	-15.7091	-20.1891	-14.7869	9.69966	8.90763	7.32414	-1.58349												9	74, 121, 191, 246, 269, 566, 685, 738, 769	ADLPILCERFTTS, KVKEDRCAWRVSY, KDIGFSCKKFGDS, SVDGKVCNLNFIS, NNRLVTCDLLRRA, IDYGSVCYELFYQ, WEDEQECLDGILR, EHVLFPCIKRRFL, YKVFERCxxxxxx	0	0									0	,		0	0
Q12134	HUA2	Protein HUA2	Q12134_233	G	17.1694	14.7	10.7972	12.1393	28.8557	-2.46936	-6.3722	-5.0301	11.6863	9.90888	11.856	1.9471												3	86, 162, 233	RNKSLQCKRSTHQ, LLAVYQCLNGPTR, YGDLFPCALYFKD	0	0									0	,		0	0
P53722	ATP23	Mitochondrial inner membrane protease ATP23 (EC 3.4.24.-)	P53722_108	I	28.5332	28.0165	29.7451	36.706	61.8107	-0.516779	1.21186	8.17276	33.2775							1	H124, H128	Unknown	Catalytic	Peptidase_M76	hydrolase			10	46, 49, 88, 91, 108, 147, 159, 183, 198, 215	RELKKECLKCYEY, KKECLKCYEYRDW, DDSKIICDYCPDW, KIICDYCPDWKGG, ELGILLCQNRLRD, NLKHHACSEIRAS, SSLSGECRFWEEF, ARGHQDCVRRRAI, VSGNPNCQSKEHA, DEVWDSCFADTRP	2	0									0	,		1	2
Q06651	PIB1	E3 ubiquitin-protein ligase PIB1 (EC 2.3.2.27) (Phosphatidylinositol 3-phosphate-binding protein 1) (RING-type E3 ubiquitin transferase PIB1)	Q06651_23	C	24.3324	53.2214	40.6444	65.6324	92.5185	28.889	16.312	41.3	68.1861	18.6313	21.8536	3.2223	19.131	27.2305	8.09947	4	C23, C26, H37, C39, C41, C42, C47, C50, C80, C83, C154, C157, H173, C177, C225, C228, H248, C251	TrebleClef, ZincRibbon	Structural	RNF220,zf-RING_2,zf-RING_11,FYVE,zf-RING_UBOX	transferase			20	7, 23, 26, 39, 41, 42, 47, 50, 80, 83, 140, 154, 157, 177, 225, 228, 243, 245, 251, 279	MVIKEDCINNLAR, DEEAHSCFQCKTN, AHSCFQCKTNFSF, LVRRHHCRCCGRI, RRHHCRCCGRIFC, RHHCRCCGRIFCS, CCGRIFCSSCTEN, RIFCSSCTENFVN, SPPYRTCNECYDN, YRTCNECYDNLLH, DQSGTACRSEESS, NEEDHFCPICNSD, DHFCPICNSDLTQ, RKHVEDCIQRAEN, DNAIKECPICFEN, IKECPICFENMEP, KVGRLECLCVFHY, GRLECLCVFHYKC, CVFHYKCIKNWFH, FVKRNFCPFHDAV	6	1									1	23, 26, 39, 42, 47, 50, 80, 83,	Q06651_23, Q06651_26, Q06651_39, Q06651_41, Q06651_42, Q06651_47, Q06651_50, Q06651_80, Q06651_83, Q06651_154, Q06651_157, Q06651_177, Q06651_225, Q06651_228, Q06651_251	1	2
Q06651	PIB1	E3 ubiquitin-protein ligase PIB1 (EC 2.3.2.27) (Phosphatidylinositol 3-phosphate-binding protein 1) (RING-type E3 ubiquitin transferase PIB1)	Q06651_26	C	24.3324	53.2214	40.6444	65.6324	92.5185	28.889	16.312	41.3	68.1861	18.6313	21.8536	3.2223	19.131	27.2305	8.09947	4	C23, C26, H37, C39, C41, C42, C47, C50, C80, C83, C154, C157, H173, C177, C225, C228, H248, C251	TrebleClef, ZincRibbon	Structural	RNF220,zf-RING_2,zf-RING_11,FYVE,zf-RING_UBOX	transferase			20	7, 23, 26, 39, 41, 42, 47, 50, 80, 83, 140, 154, 157, 177, 225, 228, 243, 245, 251, 279	MVIKEDCINNLAR, DEEAHSCFQCKTN, AHSCFQCKTNFSF, LVRRHHCRCCGRI, RRHHCRCCGRIFC, RHHCRCCGRIFCS, CCGRIFCSSCTEN, RIFCSSCTENFVN, SPPYRTCNECYDN, YRTCNECYDNLLH, DQSGTACRSEESS, NEEDHFCPICNSD, DHFCPICNSDLTQ, RKHVEDCIQRAEN, DNAIKECPICFEN, IKECPICFENMEP, KVGRLECLCVFHY, GRLECLCVFHYKC, CVFHYKCIKNWFH, FVKRNFCPFHDAV	6	1									1	23, 26, 39, 42, 47, 50, 80, 83,	Q06651_23, Q06651_26, Q06651_39, Q06651_41, Q06651_42, Q06651_47, Q06651_50, Q06651_80, Q06651_83, Q06651_154, Q06651_157, Q06651_177, Q06651_225, Q06651_228, Q06651_251	1	2
P53185	VIR1	Protein virilizer	P53185_4	D	7.44815	6.51267	11.7173	24.5864	60.0778	-0.935479	4.26918	17.1383	52.6297	6.70312	10.3907	3.6876	2.43755	4.70375	2.2662									8	4, 327, 373, 477, 579, 638, 715, 768	xxxMQKCAGHAPL, ILVPTHCLHSNFG, NQYNRKCITTNNI, VNDVLRCLNLTIL, FSSLKLCENLVIK, NLIKKLCLKNQLS, ASTSDNCTSSQSA, PQNSTPCSSNRFL	0	0									0	,		0	0
Q06651	PIB1	E3 ubiquitin-protein ligase PIB1 (EC 2.3.2.27) (Phosphatidylinositol 3-phosphate-binding protein 1) (RING-type E3 ubiquitin transferase PIB1)	Q06651_279	D	8.24293	5.00141	5.83348	24.4754	56.0328	-3.24152	-2.40946	16.2325	47.7899	3.22429	6.73519	3.5109	1.8259	3.4348	1.6089	4	C23, C26, H37, C39, C41, C42, C47, C50, C80, C83, C154, C157, H173, C177, C225, C228, H248, C251	TrebleClef, ZincRibbon	Structural	RNF220,zf-RING_2,zf-RING_11,FYVE,zf-RING_UBOX	transferase			20	7, 23, 26, 39, 41, 42, 47, 50, 80, 83, 140, 154, 157, 177, 225, 228, 243, 245, 251, 279	MVIKEDCINNLAR, DEEAHSCFQCKTN, AHSCFQCKTNFSF, LVRRHHCRCCGRI, RRHHCRCCGRIFC, RHHCRCCGRIFCS, CCGRIFCSSCTEN, RIFCSSCTENFVN, SPPYRTCNECYDN, YRTCNECYDNLLH, DQSGTACRSEESS, NEEDHFCPICNSD, DHFCPICNSDLTQ, RKHVEDCIQRAEN, DNAIKECPICFEN, IKECPICFENMEP, KVGRLECLCVFHY, GRLECLCVFHYKC, CVFHYKCIKNWFH, FVKRNFCPFHDAV	6	1									1	23, 26, 39, 42, 47, 50, 80, 83,	Q06651_23, Q06651_26, Q06651_39, Q06651_41, Q06651_42, Q06651_47, Q06651_50, Q06651_80, Q06651_83, Q06651_154, Q06651_157, Q06651_177, Q06651_225, Q06651_228, Q06651_251	1	2
P50079	HSV2	SVP1-like protein 2	P50079_342	G	19.5238	11.9563	13.6372	16.2125	38.6	-7.56748	-5.88661	-3.31124	19.0763															8	30, 147, 163, 190, 242, 342, 373, 378	FNQDDSCFSVALE, TNPQRICPILDIP, SVDYVVCSSKHLQ, AFPSNKCVGQIQV, GTMVATCSVQGTL, DSVWSICNAHLKN, EFYKDRCRIGWCQ, RCRIGWCQDSNNR	0	0									0	,		0	0
Q02770	CWC27	Peptidyl-prolyl isomerase CWC27 (PPIase CWC27) (EC 5.2.1.8) (Complexed with CEF1 protein 27) (Rotamase CWC27)	Q02770_114	E	6.95088	9.13712	7.99283	13.035	36.9839	2.18624	1.04195	6.08415	30.033	3.68398	6.1759	2.49192												4	13, 31, 35, 114	PQTTAKCILYTTK, ELWAKECPETCKR, KECPETCKRFLSM, KHVLNDCNVFGKI	0	0									0	,		0	0
Q12308	TFC8	Transcription factor tau 60 kDa subunit (TFIIIC 60 kDa subunit) (Transcription factor C subunit 8)	Q12308_530	E	9.79883	9.34099	7.89108	14.707	35.3716	-0.457845	-1.90776	4.90815	25.5728	3.81097	7.10018	3.28921	2.16218	4.15575	1.99357	1	C530, H541, C545	Unknown	Structural	zf-TFIIIC (Pfam)				9	50, 86, 91, 134, 243, 477, 530, 545, 581	YAKDINCNSKNLF, LNSQPVCYPRVCK, VCYPRVCKPSPID, SSRTYHCFEWNPI, YKVVLTCPGYVHK, NSFDLACVLSIAA, NNTWKRCGVTLLP, TTHVKICPVSKQR, NEISVYCGTTLEV	0	0									0	,	Q12308_530, Q12308_545	1	2
Q12308	TFC8	Transcription factor tau 60 kDa subunit (TFIIIC 60 kDa subunit) (Transcription factor C subunit 8)	Q12308_477	G	12.791	17.7448	12.1349	16.7696	25.232	4.95388	-0.656071	3.97869	12.441							1	C530, H541, C545	Unknown	Structural	zf-TFIIIC (Pfam)				9	50, 86, 91, 134, 243, 477, 530, 545, 581	YAKDINCNSKNLF, LNSQPVCYPRVCK, VCYPRVCKPSPID, SSRTYHCFEWNPI, YKVVLTCPGYVHK, NSFDLACVLSIAA, NNTWKRCGVTLLP, TTHVKICPVSKQR, NEISVYCGTTLEV	0	0									0	,	Q12308_530, Q12308_545	1	2
P24720	MNE1	Protein MNE1	P24720_265	E	8.33934	7.44894	7.57502	10.0745	36.3599	-0.890402	-0.764314	1.73519	28.0206	4.81605	9.34261	4.52656												8	186, 240, 265, 283, 313, 412, 457, 498	IKFLRNCTLLIVK, LDILSSCVPDSGL, LELFSPCLVKSLK, NMENEACQILRSL, LSQNHSCLKVIET, FIDMLLCHLSVRK, ENSTFHCLFHGAS, LSMLKVCKNYSDS	0	0									0	,		0	0
P40492	FYV10	GID complex subunit 9 (EC 2.3.2.27) (Function required for yeast viability protein 10) (Glucose-induced degradation protein 9) (Probable E3 ubiquitin-protein ligase GID9)	P40492_278	E	5.11828	9.45065	8.79233	11.8877	26.4313	4.33237	3.67405	6.76944	21.313	1.74148	3.86663	2.12514												7	96, 249, 278, 395, 434, 437, 506	TQIKSYCQILNRI, YTDAIVCFQRFLL, LIFIKYCNDQKPT, SLKTRDCLHPSDD, SLKRKNCPVCSET, RKNCPVCSETFKP, VDMKIFCESDSIK	1	1									1	,		1	1
P53207	SNU71	U1 small nuclear ribonucleoprotein component SNU71	P53207_138	E	9.45915	9.21263	9.17209	15.3953	34.3844	-0.246516	-0.287055	5.93613	24.9252	10.9467	8.58469	-2.362	5.20866	10.8367	5.62802									4	92, 138, 189, 282	NNSANKCATSSSR, ESLLDHCLNLALT, VNTLNYCKALFAF, DALDQLCKDIIEF	0	0									0	,		0	0
Q05924	DCR2	Phosphatase DCR2 (EC 3.1.-.-) (Dosage-dependent cell cycle regulator 2)	Q05924_265	J	73.4494	84.011	87.9325	73.5781	73.3854	10.5616	14.4832	0.128774	-0.0639294							1 or 2	D255-H257-D302-N337-H444-H498-H500	NO_CLUS	Catalytic	Metallophos	hydrolase			9	75, 85, 197, 265, 275, 496, 501, 505, 518	NIGYDECFHIGRF, GRFYEGCFNRHEL, ILFGVDCIQPIAN, GVGESECIDEYPK, YPKHEACKADPKT, SVDVVSCGHDHCN, SCGHDHCNDYCLR, DHCNDYCLRDDST, PNKIWLCYGGGGG	0	0									0	,		1	2
P40566	EGH1	Ergosteryl-beta-glucosidase (EC 3.2.1.-)	P40566_672	D	15.6486	15.3943	13.6535	20.0044	49.4284	-0.254248	-1.99508	4.35585	33.7798	7.76828	12.2704	4.50214												19	14, 151, 201, 218, 241, 256, 268, 305, 323, 359, 441, 443, 489, 558, 560, 637, 672, 739, 761	SADGQFCDKDGNE, PLWTLYCAGFQPA, NYFKLACQTMFTL, KQYAPKCTINGEN, DAIMTLCARIKEK, ELFESNCIIGLES, SMNEPNCGYIGET, LGEGIECTIDQYK, FSKGKPCTINPKG, EWKPDTCIWKLHG, LDNRTICACHFYD, NRTICACHFYDGM, ENNIRKCIRKQLS, LSYTLWCYCSINS, YTLWCYCSINSHI, DLDSPSCTLKSDL, FAEFNLCNKSYLL, HQFIEICAKSKSR, NDLPAECVISxxx	0	0									0	,		0	0
P37297	STT4	Phosphatidylinositol 4-kinase STT4 (PI4-kinase) (PtdIns-4-kinase) (EC 2.7.1.67)	P37297_880	F	7.44918	9.33019	7.86584	9.23968	22.8308	1.88102	0.416667	1.7905	15.3817															28	74, 136, 290, 309, 316, 345, 527, 613, 800, 805, 825, 864, 880, 892, 1140, 1142, 1220, 1318, 1377, 1397, 1473, 1508, 1652, 1690, 1768, 1817, 1834, 1845	EVLTSLCVAIPTT, KFMIQACEQYPVL, ENDDTKCIDDFFF, QFFTDMCKISLQF, KISLQFCSESHIL, HYLQTLCLIPFIE, ASLISNCVAATTT, NIIKAKCVISKEL, LLETIRCEAGDCS, RCEAGDCSKTLLY, SGSIEKCIAVLSV, LNNLLLCLSHREP, DAAFHACEIFIRS, SIPSSLCHHLSLY, LLLVEVCYCWMRS, LVEVCYCWMRSID, LKIFTKCALYGIK, SLMSRHCGKDYKI, INLLQRCYSKKAE, AKHALMCVGSPSA, VPQIVQCLRYDKT, WNMLANCYKDDEG, FKVGDDCRQDVLA, TATAPGCGVIDVL, YDDQGHCLHIDFG, LDFEELCIKAYLA, VEAIIECVN…	0	0									0	,		0	0
P37297	STT4	Phosphatidylinositol 4-kinase STT4 (PI4-kinase) (PtdIns-4-kinase) (EC 2.7.1.67)	P37297_864	H	17.8374	24.803	24.1323	21.4357	26.7943	6.96561	6.2949	3.59832	8.95699	6.36458	6.34619	-0.0183893												28	74, 136, 290, 309, 316, 345, 527, 613, 800, 805, 825, 864, 880, 892, 1140, 1142, 1220, 1318, 1377, 1397, 1473, 1508, 1652, 1690, 1768, 1817, 1834, 1845	EVLTSLCVAIPTT, KFMIQACEQYPVL, ENDDTKCIDDFFF, QFFTDMCKISLQF, KISLQFCSESHIL, HYLQTLCLIPFIE, ASLISNCVAATTT, NIIKAKCVISKEL, LLETIRCEAGDCS, RCEAGDCSKTLLY, SGSIEKCIAVLSV, LNNLLLCLSHREP, DAAFHACEIFIRS, SIPSSLCHHLSLY, LLLVEVCYCWMRS, LVEVCYCWMRSID, LKIFTKCALYGIK, SLMSRHCGKDYKI, INLLQRCYSKKAE, AKHALMCVGSPSA, VPQIVQCLRYDKT, WNMLANCYKDDEG, FKVGDDCRQDVLA, TATAPGCGVIDVL, YDDQGHCLHIDFG, LDFEELCIKAYLA, VEAIIECVN…	0	0									0	,		0	0
P07248	ADR1	Regulatory protein ADR1	P07248_134	B	8.96111	17.7635	27.0671	40.9069	68.625	8.80234	18.106	31.9458	59.6638	4.26912	7.07776	2.80864	3.91954	7.26391	3.34437	2	C106, V108, C109, H122, H126, C134, C137, H150, H155	C2H2_ZnFinger	Structural	zf-C2H2,zf-H2C2_2				22	10, 21, 106, 109, 134, 137, 140, 514, 562, 599, 711, 752, 799, 806, 842, 850, 855, 889, 1032, 1056, 1086, 1302	VEKPNDCSGFPVV, VVDLNSCFSNGFN, KLRSFVCEVCTRA, SFVCEVCTRAFAR, NEKPYPCGLCNRC, PYPCGLCNRCFTR, CGLCNRCFTRRDL, DDLDKLCNMTRDV, TFYGLDCLTLSKI, EPMRNMCIKVLRY, SISKIVCLPLFMA, LETKRRCRSTTVN, RQLSALCSTIRSN, STIRSNCLPTISA, FESKIRCTLMAYD, LMAYDFCQFLKCF, FCQFLKCFFHIKF, ASESIICNGHVVQ, YSVEVLCEFLVAL, VEEESDCSQRMNS, LQGYYYCFILIIK, KENYIHCHMLDKM	2	1	Structural								1	,	P07248_106, P07248_109, P07248_134, P07248_137	1	2
P07248	ADR1	Regulatory protein ADR1	P07248_137	B	8.96111	17.7635	27.0671	40.9069	68.625	8.80234	18.106	31.9458	59.6638	4.26912	7.07776	2.80864	3.91954	7.26391	3.34437	2	C106, V108, C109, H122, H126, C134, C137, H150, H155	C2H2_ZnFinger	Structural	zf-C2H2,zf-H2C2_2				22	10, 21, 106, 109, 134, 137, 140, 514, 562, 599, 711, 752, 799, 806, 842, 850, 855, 889, 1032, 1056, 1086, 1302	VEKPNDCSGFPVV, VVDLNSCFSNGFN, KLRSFVCEVCTRA, SFVCEVCTRAFAR, NEKPYPCGLCNRC, PYPCGLCNRCFTR, CGLCNRCFTRRDL, DDLDKLCNMTRDV, TFYGLDCLTLSKI, EPMRNMCIKVLRY, SISKIVCLPLFMA, LETKRRCRSTTVN, RQLSALCSTIRSN, STIRSNCLPTISA, FESKIRCTLMAYD, LMAYDFCQFLKCF, FCQFLKCFFHIKF, ASESIICNGHVVQ, YSVEVLCEFLVAL, VEEESDCSQRMNS, LQGYYYCFILIIK, KENYIHCHMLDKM	2	1	Structural								1	,	P07248_106, P07248_109, P07248_134, P07248_137	1	2
P07248	ADR1	Regulatory protein ADR1	P07248_806	G	10.3923	10.1427	12.8635	19.7741	38.1768	-0.249631	2.47118	9.38178	27.7845	9.80075	11.1538	1.35309				2	C106, V108, C109, H122, H126, C134, C137, H150, H155	C2H2_ZnFinger	Structural	zf-C2H2,zf-H2C2_2				22	10, 21, 106, 109, 134, 137, 140, 514, 562, 599, 711, 752, 799, 806, 842, 850, 855, 889, 1032, 1056, 1086, 1302	VEKPNDCSGFPVV, VVDLNSCFSNGFN, KLRSFVCEVCTRA, SFVCEVCTRAFAR, NEKPYPCGLCNRC, PYPCGLCNRCFTR, CGLCNRCFTRRDL, DDLDKLCNMTRDV, TFYGLDCLTLSKI, EPMRNMCIKVLRY, SISKIVCLPLFMA, LETKRRCRSTTVN, RQLSALCSTIRSN, STIRSNCLPTISA, FESKIRCTLMAYD, LMAYDFCQFLKCF, FCQFLKCFFHIKF, ASESIICNGHVVQ, YSVEVLCEFLVAL, VEEESDCSQRMNS, LQGYYYCFILIIK, KENYIHCHMLDKM	2	1	Structural								1	,	P07248_106, P07248_109, P07248_134, P07248_137	1	2
P07248	ADR1	Regulatory protein ADR1	P07248_711	H	18.2768	13.3042	17.4422	16.0636	27.9808	-4.97259	-0.834629	-2.21319	9.70401							2	C106, V108, C109, H122, H126, C134, C137, H150, H155	C2H2_ZnFinger	Structural	zf-C2H2,zf-H2C2_2				22	10, 21, 106, 109, 134, 137, 140, 514, 562, 599, 711, 752, 799, 806, 842, 850, 855, 889, 1032, 1056, 1086, 1302	VEKPNDCSGFPVV, VVDLNSCFSNGFN, KLRSFVCEVCTRA, SFVCEVCTRAFAR, NEKPYPCGLCNRC, PYPCGLCNRCFTR, CGLCNRCFTRRDL, DDLDKLCNMTRDV, TFYGLDCLTLSKI, EPMRNMCIKVLRY, SISKIVCLPLFMA, LETKRRCRSTTVN, RQLSALCSTIRSN, STIRSNCLPTISA, FESKIRCTLMAYD, LMAYDFCQFLKCF, FCQFLKCFFHIKF, ASESIICNGHVVQ, YSVEVLCEFLVAL, VEEESDCSQRMNS, LQGYYYCFILIIK, KENYIHCHMLDKM	2	1	Structural								1	,	P07248_106, P07248_109, P07248_134, P07248_137	1	2
Q07379	YDL057W	Putative uncharacterized protein YDL057W	Q07379_187	D	11.2468	7.48356	9.5596	23.4763	63.2618	-3.76323	-1.68719	12.2295	52.015	10.3679	9.2023	-1.1656												9	64, 114, 170, 187, 200, 240, 251, 256, 260	EDGKLLCKENKLA, GDSSDNCDPGLGR, LAMFKFCLKLHAA, PSHLINCAGRYDG, RGLIERCTRLHPH, YSIAGVCVPEFAT, ATIPQTCSVMSCY, TCSVMSCYGMCDH, MSCYGMCDHIVPI	0	0									0	,		0	0
Q08968	FMP40	Protein adenylyltransferase SelO, mitochondrial (EC 2.7.7.-) (Selenoprotein O) (SelO)	Q08968_483	F	6.10554	7.54218	6.16532	7.77114	18.9938	1.43664	0.0597852	1.6656	12.8882	2.65342	4.2665	1.61308	1.7155	7.3236	5.6081									9	68, 146, 215, 219, 250, 395, 463, 483, 686	GAHFAFCLPTKKP, FDLKDKCSGQWQT, RRNQEPCAVVCRF, EPCAVVCRFAPSW, IQLSDYCIEELFA, FAKDLACLLGPEA, DLDLEKCMSSTNL, EKAKEFCDVIVEP, FMMQASCSSxxxx	0	0									0	,		0	0
P40317	SOK1	Protein SOK1	P40317_629	F	6.09753	5.23688	5.32551	11.6582	42.5065	-0.860657	-0.772025	5.56068	36.4089	2.90696	4.65361	1.74665	2.06456	6.25895	4.19439									9	504, 619, 629, 659, 663, 709, 723, 739, 794	DLFKHHCAPMRDP, PDVYNICIRSIIN, IINLLSCRKMVRE, DIRQIVCILVCRL, IVCILVCRLLFQQ, TDEHGNCRWTKNT, SIAVHLCKVIDDL, YDNNGSCEQARRP, IFNRSECTIDGRV	0	0									0	,		0	0
P40958	MAD2	Mitotic spindle checkpoint component MAD2 (Mitotic MAD2 protein)	P40958_75	E	8.90143	7.20699	6.59196	12.6748	29.5699	-1.69444	-2.30947	3.77332	20.6684	9.63915	14.3851	4.74591												2	75, 81	WLLGGKCNQLVLC, CNQLVLCIVDKDE	0	0									0	,		0	0
P40958	MAD2	Mitotic spindle checkpoint component MAD2 (Mitotic MAD2 protein)	P40958_81	E	8.90143	7.20699	6.59196	12.6748	29.5699	-1.69444	-2.30947	3.77332	20.6684	9.63915	14.3851	4.74591												2	75, 81	WLLGGKCNQLVLC, CNQLVLCIVDKDE	0	0									0	,		0	0
P53010	PAN2	PAN2-PAN3 deadenylation complex catalytic subunit PAN2 (EC 3.1.13.4) (PAB1P-dependent poly(A)-specific ribonuclease) (Poly(A)-nuclease deadenylation complex subunit 2) (PAN deadenylation complex subunit 2)	P53010_565	H	14.4475	15.1889	20.8277	19.4456	44.6203	0.741456	6.38024	4.99807	30.1728							1	C658-C660-C713-C716	ZincRibbon	Structural	UCH_1	hydrolase			21	52, 121, 133, 151, 166, 297, 304, 447, 536, 565, 600, 647, 658, 660, 713, 716, 726, 818, 853, 921, 1010	SGDSYGCISSYDP, SELNTMCYSPHSL, LKNNIYCGGDNTN, IDLNRGCLDSLLN, SKVKLMCSNNKVL, TQYVHPCQSIKKL, QSIKKLCLSPNGD, AIPDYVCLRDIRK, FNFVVGCLKDENF, RSHGKICSSSNFQ, EYLESLCIRESIE, NITLNQCFGLETE, TEIRTECSCDHYD, IRTECSCDHYDTT, TQKNSICPTCGKT, NSICPTCGKTETI, ETITQECTVKNLP, YNPKENCFKWLMF, PEIIIYCDAEELR, SLQSELCEIDHQG, LLMQLGCVFVGHG	1	1									1	660, 662, 713, 716,	P53010_658, P53010_660, P53010_713, P53010_716	1	2
P33893	PET112	Glutamyl-tRNA(Gln) amidotransferase subunit B, mitochondrial (Glu-AdT subunit B) (EC 6.3.5.-) (Cytochrome c oxidase assembly factor PET112)	P33893_484	F	5.37676	3.27485	4.72451	7.77486	18.8703	-2.10191	-0.652242	2.39811	13.4935	2.00365	4.07409	2.07045												3	31, 452, 484	PEYALKCGLEIHT, NFEQSNCQDLSIP, QELMDLCNDVIAQ	0	0									0	,		0	0
P40151	MGS1	DNA-dependent ATPase MGS1 (Maintenance of genome stability protein 1)	P40151_303	G	11.1348	14.8971	9.672	14.7604	28.138	3.76223	-1.46283	3.62557	17.0031							1	C14, C17, H29, C33	Unknown	Unknown	Unknown				9	14, 17, 33, 289, 303, 316, 478, 479, 559	VEQLISCPICSRK, LISCPICSRKVFF, NSHLDICGKEKSK, NALISRCLIFVLE, LNVNELCIVLSRG, IALLNKCRKQVWN, DLALAQCCVALAR, LALAQCCVALARA, KEVLEKCPNKTDL	1	1									1	14, 17, 29, 33,	P40151_14, P40151_17, P40151_33	1	2
P47170	IML1	Vacuolar membrane-associated protein IML1 (Increased minichromosome loss protein 1) (SEH-associated protein 1)	P47170_1376	F	6.62886	6.21769	7.1223	10.1485	36.75	-0.411174	0.493444	3.51967	30.1211	5.90388	9.22887	3.32499												16	214, 232, 471, 495, 520, 571, 651, 951, 999, 1217, 1363, 1376, 1402, 1418, 1516, 1559	EFNIKDCLLNRGD, SKLVDTCVFMDQR, MTMDLICLSKAPL, ENKLHHCVPLWLS, SEWTPRCKIYDLQ, FEVKILCAGSNTK, ASFYDDCNTTNDK, LTGFQICVGRQVE, EIHRITCSSSGII, WKKHEKCFVGSEM, SSKQESCTVHYDR, VHNPDHCFHIRLE, GNWSRLCERYGLK, IPWEELCTIPSVN, ELRENGCLFLAPN, LNFKSTCLDYQKL	0	0									0	,		0	0
Q00873	CYT2	Holocytochrome-c1 synthase (EC 4.4.1.17) (Cytochrome c1 heme lyase) (CC1HL)	Q00873_41	D	9.75638	10.4705	16.6734	19.0058	73.57	0.714149	6.917	9.24939	63.8136	4.58015	6.34234	1.76219	1.35641	2.30263	0.946223									4	10, 41, 132, 174	SDQQGKCPVDEET, PGNQLECSANPQD, KQGGEACGGIKLT, DWQIDRCGKTVDY	0	0									0	,		0	0
P25576	POF1	Nicotinamide mononucleotide adenylyltransferase (NMN adenylyltransferase) (NMNAT) (EC 2.7.7.1) (NMN-specific adenylyltransferase) (Promoter of filamentation protein 1)	P25576_129	E	9.71663	8.72926	9.65628	19.2818	44.4347	-0.987373	-0.0603546	9.56521	34.7181	1.67442	3.50301	1.82859	1.85435	2.47064	0.616299									6	26, 89, 129, 171, 177, 245	GPQHLECQKLFVL, TRLEMMCLFADYL, EQFVKGCSADIGY, SGSQLYCLARGDC, CLARGDCHLSAES, KDELPLCIYDYLI	0	0									0	,		0	0
P25576	POF1	Nicotinamide mononucleotide adenylyltransferase (NMN adenylyltransferase) (NMNAT) (EC 2.7.7.1) (NMN-specific adenylyltransferase) (Promoter of filamentation protein 1)	P25576_245	F	6.76568	4.25344	4.53927	9.75161	28.0331	-2.51224	-2.22642	2.98593	21.2674	6.43562	6.82179	0.386166	2.86726	3.61967	0.752411									6	26, 89, 129, 171, 177, 245	GPQHLECQKLFVL, TRLEMMCLFADYL, EQFVKGCSADIGY, SGSQLYCLARGDC, CLARGDCHLSAES, KDELPLCIYDYLI	0	0									0	,		0	0
P39531	RCY1	Recyclin-1	P39531_316	G	11.19	10.1342	9.80616	9.62328	18.2794	-1.05582	-1.38382	-1.5667	7.08942	3.42353	3.09365	-0.32988												10	102, 316, 500, 531, 689, 701, 735, 747, 837, 838	FVKFYRCYNSYAR, SKANYECVPELYF, LISLDLCYKILQE, PLIKLRCQEIFKI, DIKPTKCAIRVVE, ELLSNHCFLLTGA, VKHLKKCFISTEG, GAIWLICDLNYFY, GLGIRDCCIMxxx, LGIRDCCIMxxxx	0	0									0	,		0	0
P39531	RCY1	Recyclin-1	P39531_701	H	19.1075	20.7484	19.7722	17.0799	26.0642	1.64085	0.664654	-2.02763	6.95671	5.69869	5.49682	-0.201873												10	102, 316, 500, 531, 689, 701, 735, 747, 837, 838	FVKFYRCYNSYAR, SKANYECVPELYF, LISLDLCYKILQE, PLIKLRCQEIFKI, DIKPTKCAIRVVE, ELLSNHCFLLTGA, VKHLKKCFISTEG, GAIWLICDLNYFY, GLGIRDCCIMxxx, LGIRDCCIMxxxx	0	0									0	,		0	0
Q08491	SKI7	Superkiller protein 7	Q08491_193	G	12.3608	13.0366	15.0088	18.751	34.2192	0.675704	2.64794	6.39019	21.8583	11.3908	12.7985	1.40769	2.52477	2.62473	0.0999578									8	135, 142, 193, 270, 386, 418, 466, 746	KEMNHYCFLKNDP, FLKNDPCINQTDD, LGIFVPCNLPKTT, HPLNLTCLFLGDT, YVLVIDCNYDSWE, LNKNSACKKHLII, EFQFIPCSGLLGS, AVGRIACQxxxxx	0	0									0	,		0	0
Q12020	SRL2	Protein SRL2 (Suppressor of RAD53 null lethality protein 2)	Q12020_100	G	11.843	9.61859	11.2619	18.3462	45.2641	-2.22445	-0.581187	6.50312	33.4211	4.19355	4.97321	0.779659												3	100, 162, 188	QSTHTICFNKRIN, NKEKSLCEKLTVI, KRRPILCHQMIAE	0	0									0	,		0	0
P39112	DSS1	Exoribonuclease II, mitochondrial (RNase II) (Ribonuclease II) (EC 3.1.13.1) (Deletion of SUV3 suppressor 1) (Mitochondrial biogenesis protein MSU1)	P39112_532	H	12.9412	16.892	21.7334	20.0345	29.1946	3.95081	8.79222	7.09333	16.2534	8.99147	10.0134	1.02195												13	22, 180, 202, 458, 465, 532, 610, 637, 770, 858, 921, 952, 959	FHSYTPCFRVTTR, PNELAMCVSLPSS, TIDGTMCFATKNR, IERYKDCDITRDI, DITRDICQDLINE, GDLRVFCIDSETA, MLPQSICHLSDLG, VKITSKCSGKSIE, IGGVFRCYKQLPL, LQKKPLCFNQTQI, QNGFTGCVFPDLS, GDIVKNCKISKID, KISKIDCLEGMLE	0	0									0	,		0	0
Q06147	LCB5	Sphingoid long chain base kinase 5 (LCB kinase 5) (EC 2.7.1.91) (Sphinganine kinase 5)	Q06147_457	H	14.6672	18.6978	20.9561	19.4333	32.2283	4.03068	6.28893	4.76618	17.5611															13	91, 94, 177, 301, 331, 365, 375, 387, 400, 401, 457, 498, 670	TASLISCVTCLSD, LISCVTCLSDTDT, SNISEKCDLDELE, LLLASRCSIEVVY, KYDTIACASGDGI, AITEIPCGSGNAM, NAMSVSCHWTNNP, PSYSTLCLIKSIE, TRIDLMCCSQPSY, RIDLMCCSQPSYA, QKKKYPCEIYVKY, NKDNEDCDNYNYE, EIMPRLCKTLLRN	1	0									0	,		0	0
P48558	BXI1	Bax inhibitor 1 (BH3 domain-containing protein BXI1)	P48558_42	F	5.57385	4.48139	5.4121	14.3941	32.0338	-1.09246	-0.161746	8.82029	26.4599				1.58092	3.57118	1.99026									7	42, 60, 69, 92, 100, 160, 271	STVVISCEPIIRQ, VYSLLSCQLLASL, LASLSFCYWASVS, IALFYICMVVSLV, VVSLVSCIWLAVS, TLSEAYCLSLVTL, PDEEVRCAMMLYL	0	0									0	,		0	0
P18963	IRA1	Inhibitory regulator protein IRA1	P18963_2876	G	20.7394	11.5224	10.3853	14.6007	30.9282	-9.21707	-10.3541	-6.13875	10.1888	8.53104	4.06326	-4.46777	12.8214	27.4741	14.6528									40	52, 158, 233, 262, 729, 810, 1127, 1203, 1216, 1217, 1295, 1372, 1705, 1754, 1834, 1919, 1931, 2067, 2090, 2099, 2128, 2131, 2162, 2207, 2278, 2322, 2429, 2528, 2609, 2630, 2729, 2784, 2803, 2845, 2876, 2899, 2963, 2970, 2988, 3091	DSVFNSCRSIILN, LATMLLCKISKLK, HVEFTKCVKTKVV, HLDLFGCEYLTDK, NTFISHCVERNPL, VLKRLFCIIADIL, NDHYLLCTYAVTL, IFISLYCSRGNTP, RLIKISCCEFLRS, LIKISCCEFLRSL, KWFYFSCSKSVTQ, FFISKQCQWLNNP, FFGSLACSPADVD, ILRRNSCATRALS, IELVDICKTIYNA, EEFLKTCSDKIFN, NFLSELCKIPTNN, VVTFTNCEYNNFV, IYARMWCSKHYVV, HYVVIDCTTFYGG, EQASSNCMGCYYF, SSNCMGCYYFNVN, VTTIPRCFINSNT, KEKKKFCPVSLKI, EEKLVFCSPKYLE, AVNASYCNVKEVG, HIPTVVCSL…	1	0									0	,		0	0
P18963	IRA1	Inhibitory regulator protein IRA1	P18963_1931	H	15.4439	15.9814	14.4533	20.3046	39.2569	0.537532	-0.990532	4.86072	23.813	7.71987	8.79707	1.0772	20.7162	42.9479	22.2317									40	52, 158, 233, 262, 729, 810, 1127, 1203, 1216, 1217, 1295, 1372, 1705, 1754, 1834, 1919, 1931, 2067, 2090, 2099, 2128, 2131, 2162, 2207, 2278, 2322, 2429, 2528, 2609, 2630, 2729, 2784, 2803, 2845, 2876, 2899, 2963, 2970, 2988, 3091	DSVFNSCRSIILN, LATMLLCKISKLK, HVEFTKCVKTKVV, HLDLFGCEYLTDK, NTFISHCVERNPL, VLKRLFCIIADIL, NDHYLLCTYAVTL, IFISLYCSRGNTP, RLIKISCCEFLRS, LIKISCCEFLRSL, KWFYFSCSKSVTQ, FFISKQCQWLNNP, FFGSLACSPADVD, ILRRNSCATRALS, IELVDICKTIYNA, EEFLKTCSDKIFN, NFLSELCKIPTNN, VVTFTNCEYNNFV, IYARMWCSKHYVV, HYVVIDCTTFYGG, EQASSNCMGCYYF, SSNCMGCYYFNVN, VTTIPRCFINSNT, KEKKKFCPVSLKI, EEKLVFCSPKYLE, AVNASYCNVKEVG, HIPTVVCSL…	1	0									0	,		0	0
P18963	IRA1	Inhibitory regulator protein IRA1	P18963_1834	I	28.8089	34.4396	31.6757	40.3631	55.103	5.63073	2.86676	11.5542	26.2941	8.93463	10.1485	1.2139												40	52, 158, 233, 262, 729, 810, 1127, 1203, 1216, 1217, 1295, 1372, 1705, 1754, 1834, 1919, 1931, 2067, 2090, 2099, 2128, 2131, 2162, 2207, 2278, 2322, 2429, 2528, 2609, 2630, 2729, 2784, 2803, 2845, 2876, 2899, 2963, 2970, 2988, 3091	DSVFNSCRSIILN, LATMLLCKISKLK, HVEFTKCVKTKVV, HLDLFGCEYLTDK, NTFISHCVERNPL, VLKRLFCIIADIL, NDHYLLCTYAVTL, IFISLYCSRGNTP, RLIKISCCEFLRS, LIKISCCEFLRSL, KWFYFSCSKSVTQ, FFISKQCQWLNNP, FFGSLACSPADVD, ILRRNSCATRALS, IELVDICKTIYNA, EEFLKTCSDKIFN, NFLSELCKIPTNN, VVTFTNCEYNNFV, IYARMWCSKHYVV, HYVVIDCTTFYGG, EQASSNCMGCYYF, SSNCMGCYYFNVN, VTTIPRCFINSNT, KEKKKFCPVSLKI, EEKLVFCSPKYLE, AVNASYCNVKEVG, HIPTVVCSL…	1	0									0	,		0	0
Q06108	RGC1	Regulator of the glycerol channel 1	Q06108_995	B	14.6254	19.0194	24.3452	56.1969	93.0368	4.394	9.71983	41.5715	78.4114	18.4255	22.4307	4.00522	12.4587	18.5484	6.08972									13	438, 464, 495, 598, 623, 635, 687, 849, 941, 958, 986, 995, 1001	LMIKNLCHELQQG, VSHHPTCLMNLKS, KSPLAKCIRVGYL, SLSLNDCSLKDST, HSPEDTCTKESST, TTSDLACPTKTLA, INKKSICEKRVEW, YTIRTPCKSPYSP, PGVSPSCLALDGN, FGIPLNCNSEARR, ENRTQNCSGSRKS, SRKSSACHIPHQC, CHIPHQCGPRKEG	0	0									0	,		0	0
Q06108	RGC1	Regulator of the glycerol channel 1	Q06108_1001	B	14.6254	19.0194	24.3452	56.1969	93.0368	4.394	9.71983	41.5715	78.4114	18.4255	22.4307	4.00522	12.4587	18.5484	6.08972									13	438, 464, 495, 598, 623, 635, 687, 849, 941, 958, 986, 995, 1001	LMIKNLCHELQQG, VSHHPTCLMNLKS, KSPLAKCIRVGYL, SLSLNDCSLKDST, HSPEDTCTKESST, TTSDLACPTKTLA, INKKSICEKRVEW, YTIRTPCKSPYSP, PGVSPSCLALDGN, FGIPLNCNSEARR, ENRTQNCSGSRKS, SRKSSACHIPHQC, CHIPHQCGPRKEG	0	0									0	,		0	0
Q12509	ARP6	Actin-like protein ARP6	Q12509_252	F	11.3701	7.00636	4.71961	9.08891	17.5052	-4.36375	-6.6505	-2.2812	6.13506	4.58697	9.37898	4.79201												9	74, 79, 105, 197, 252, 355, 383, 392, 427	LWELESCIWDYCL, SCIWDYCLFNPSE, LVASESCMTLPEL, IDSGFNCTWIIPV, NNIKEQCLFVSPV, MVGNIVCTGGNFN, LPTDWTCHVSVPE, SVPEGDCALFGWE, EHGPDWCTKHRFG	0	0									0	,		0	0
P53980	YNL011C	Uncharacterized protein YNL011C	P53980_419	F	6.85627	4.20856	7.59848	10.8028	22.3718	-2.64771	0.742213	3.94651	15.5156															6	6, 18, 112, 168, 177, 419	xMNVVVCSGGTAT, TNSLTPCFSNISI, IEVKEMCRSFIIH, MMRIGRCSPLVHV, LVHVIPCINTNHT, EKHSIRCHQIASS	0	0									0	,		0	0
P43568	CAK1	Serine/threonine-protein kinase CAK1 (EC 2.7.11.22) (CDK-activating kinase)	P43568_11	E	10.7155	6.88952	8.48814	12.5172	31.365	-3.82598	-2.22736	1.8017	20.6495															7	11, 32, 58, 220, 270, 343, 358	SIDITHCQLVKST, DTYAIKCLALDFD, NKLGNKCKHILPL, VLFGVKCYDGGVD, SDFRLICSIFEKL, KQKFINCILGMVS, PNERWSCQRILQE	0	0									0	,		0	0
P43568	CAK1	Serine/threonine-protein kinase CAK1 (EC 2.7.11.22) (CDK-activating kinase)	P43568_270	G	14.3902	6.88068	5.62157	10.2233	27.4386	-7.50955	-8.76866	-4.16691	13.0484	2.83107	4.62286	1.79179												7	11, 32, 58, 220, 270, 343, 358	SIDITHCQLVKST, DTYAIKCLALDFD, NKLGNKCKHILPL, VLFGVKCYDGGVD, SDFRLICSIFEKL, KQKFINCILGMVS, PNERWSCQRILQE	0	0									0	,		0	0
P43568	CAK1	Serine/threonine-protein kinase CAK1 (EC 2.7.11.22) (CDK-activating kinase)	P43568_32	H	23.9399	20.8868	17.2109	24.0962	36.989	-3.05308	-6.729	0.15625	13.0491															7	11, 32, 58, 220, 270, 343, 358	SIDITHCQLVKST, DTYAIKCLALDFD, NKLGNKCKHILPL, VLFGVKCYDGGVD, SDFRLICSIFEKL, KQKFINCILGMVS, PNERWSCQRILQE	0	0									0	,		0	0
P18408	MET16	Phosphoadenosine phosphosulfate reductase (EC 1.8.4.8) (3'-phosphoadenylylsulfate reductase) (PAPS reductase, thioredoxin dependent) (PAdoPS reductase)	P18408_112	D	10.5394	9.94514	16.6721	25.5244	45.39	-0.594219	6.13274	14.985	34.8506				4.63666	4.59827	-0.0383941									2	112, 245	VYKPDGCESEADF, GKAKTECGIHEAS	0	0									0	,		0	0
P15179	MSD1	Aspartate--tRNA ligase, mitochondrial (EC 6.1.1.12) (Aspartyl-tRNA synthetase) (AspRS)	P15179_516	D	12.1876	12.1187	13.605	22.5505	59.5635	-0.0688433	1.41747	10.363	47.3759	3.89851	1.35073	-2.54779												8	8, 246, 439, 441, 516, 540, 609, 613	LARSRVCLQTITR, YYQMARCFRDEDL, KKGDIVCGCTREP, GDIVCGCTREPNH, YEKDRLCSTHHPF, EKTPEKCLGRHYD, IGFDRMCAMICET, RMCAMICETESIR	0	0									0	,		0	0
Q08282	PPM2	tRNA wybutosine-synthesizing protein 4 (tRNA yW-synthesizing protein 4) (EC 2.1.1.290) (EC 2.3.1.231) (tRNA(Phe) (7-(3-amino-3-(methoxycarbonyl)propyl)wyosine(37)-N)-methoxycarbonyltransferase) (tRNA(Phe) (7-(3-amino-3-carboxypropyl)wyosine(37)-O)-methyltransferase)	Q08282_116	E	8.25918	11.1572	8.05312	12.5999	45.286	2.89798	-0.20606	4.34072	37.0269	6.38799	5.81477	-0.573219												11	80, 116, 195, 210, 340, 346, 382, 384, 442, 496, 677	KIKRSPCINRGYW, VVVNLGCGYDPLP, KYLARPCDLNDSK, STLLNECQLYDPN, EEFHLFCHHYVLC, CHHYVLCHATNYK, DYQLLECECPINR, QLLECECPINRKF, VPVARMCHTFTTI, RFRHSACSLPDGN, IGGGATCYGFGSV	0	0									0	,		0	0
P39732	GIP4	GLC7-interacting protein 4	P39732_387	E	7.40131	9.44739	8.04896	13.935	38.3447	2.04608	0.647649	6.53369	30.9434															10	83, 102, 140, 156, 236, 292, 329, 339, 387, 406	NFILSLCEGPIFN, KRYHLLCRFQLIK, LDHYKSCIYNNSL, ILNSLSCIAQNAI, MEKLNSCVHSKIF, RVFSVLCVIISFS, HYDLIICELMALL, ALLSPECDDVTAL, LFNNHICKIIPKL, LSNWMDCWKYIEK	0	0									0	,		0	0
P41696	AZF1	Transcription factor AZF1 (asparagine-rich zinc-finger protein 1)	P41696_651	A	20.704	25.2135	32.124	53.8987	92.5814	4.50947	11.42	33.1947	71.8774	16.0304	17.3264	1.29601				4	H611, H615, C623, C626, K628, H639, H643, C651, C654, K656, H667, H671, C679, C684, H697, H702	C2H2_ZnFinger	Structural	zf-C2H2,zf-H2C2_2				8	595, 598, 623, 626, 651, 654, 679, 684	AVKKHECPYCHRL, KHECPYCHRLFSQ, GYKPFVCDYCGKR, PFVCDYCGKRFTQ, GEKPYSCDICDKK, PYSCDICDKKFSR, KLKPFVCKLENCN, VCKLENCNKTFTQ	3	1									1	,	P41696_623, P41696_626, P41696_651, P41696_654, P41696_679, P41696_684	1	2
P41696	AZF1	Transcription factor AZF1 (asparagine-rich zinc-finger protein 1)	P41696_654	A	20.704	25.2135	32.124	53.8987	92.5814	4.50947	11.42	33.1947	71.8774	16.0304	17.3264	1.29601				4	H611, H615, C623, C626, K628, H639, H643, C651, C654, K656, H667, H671, C679, C684, H697, H702	C2H2_ZnFinger	Structural	zf-C2H2,zf-H2C2_2				8	595, 598, 623, 626, 651, 654, 679, 684	AVKKHECPYCHRL, KHECPYCHRLFSQ, GYKPFVCDYCGKR, PFVCDYCGKRFTQ, GEKPYSCDICDKK, PYSCDICDKKFSR, KLKPFVCKLENCN, VCKLENCNKTFTQ	3	1									1	,	P41696_623, P41696_626, P41696_651, P41696_654, P41696_679, P41696_684	1	2
P38790	HTD2	Hydroxyacyl-thioester dehydratase type 2, mitochondrial (EC 4.2.1.-) (3-hydroxyacyl-[acyl-carrier-protein] dehydratase)	P38790_25	E	7.91497	6.21168	8.64539	11.8749	38.836	-1.70328	0.730416	3.95995	30.921	6.37563	7.65924	1.28361	3.40049	6.34337	2.94288									7	25, 99, 116, 136, 220, 249, 280	AFDSLLCRRLPVS, LDQEYTCHESIKY, RDEHVVCIERTLL, SSPMDICLFERRV, VQLLQKCIQPFLE, NTTLSICQSLSSS, MKADVFCxxxxxx	0	0									0	,		0	0
P38790	HTD2	Hydroxyacyl-thioester dehydratase type 2, mitochondrial (EC 4.2.1.-) (3-hydroxyacyl-[acyl-carrier-protein] dehydratase)	P38790_116	F	7.30215	5.2372	4.89034	10.0381	23.7626	-2.06495	-2.41181	2.73598	16.4604	5.64468	6.64334	0.998664												7	25, 99, 116, 136, 220, 249, 280	AFDSLLCRRLPVS, LDQEYTCHESIKY, RDEHVVCIERTLL, SSPMDICLFERRV, VQLLQKCIQPFLE, NTTLSICQSLSSS, MKADVFCxxxxxx	0	0									0	,		0	0
P35724	MNR2	Manganese resistance protein MNR2	P35724_547	G	15.089	12.184	9.47471	10.1968	12.6639	-2.90496	-5.61427	-4.8922	-2.42512	4.42376	6.30601	1.88225	13.419	23.909	10.49									6	261, 278, 547, 820, 953, 957	SSLDDVCLVLDDE, PKAWPDCTVLEEF, RDYYLICFRSFDI, LRRIGECRKRVMS, GIVLFMCMLACSA, FMCMLACSAYMYT	0	0									0	,		0	0
P38790	HTD2	Hydroxyacyl-thioester dehydratase type 2, mitochondrial (EC 4.2.1.-) (3-hydroxyacyl-[acyl-carrier-protein] dehydratase)	P38790_99	G	14.2123	7.45262	10.7707	10.6327	25.6648	-6.75969	-3.44159	-3.57964	11.4525	4.68491	7.61587	2.93096												7	25, 99, 116, 136, 220, 249, 280	AFDSLLCRRLPVS, LDQEYTCHESIKY, RDEHVVCIERTLL, SSPMDICLFERRV, VQLLQKCIQPFLE, NTTLSICQSLSSS, MKADVFCxxxxxx	0	0									0	,		0	0
P23561	STE11	Serine/threonine-protein kinase STE11 (EC 2.7.11.25)	P23561_120	H	15.6394	20.8701	21.1877	24.378	47.035	5.23076	5.54831	8.7386	31.3957	3.04159	5.60753	2.56594												8	34, 44, 120, 138, 196, 420, 592, 645	FLEEIGCTQYLDS, LDSFIQCNLVTEE, LIPEKHCVIFILN, KVNVNGCFNADSI, VELVTICHANDRV, NWLKGACIGSGSF, LIDIKGCVKITDF, DIWSTGCVVIEMF	0	0									0	,		0	0
Q03981	CSN9	COP9 signalosome complex subunit 9	Q03981_84	F	4.34994	4.48259	4.63781	6.64889	14.3105	0.132644	0.287868	2.29895	9.96053	7.57306	8.78224	1.20918												3	84, 122, 127	ELIKEECQIEDDG, FSRRFDCRDVYCH, DCRDVYCHEKELT	0	0									0	,		0	0
Q06409	DCK1	DOCK-like protein 1	Q06409_136	D	18.7907	17.5457	21.2629	28.9153	60.0634	-1.24501	2.47217	10.1246	41.2727	19.6801	15.7287	-3.95148												31	61, 66, 130, 136, 296, 351, 597, 605, 815, 845, 907, 922, 923, 951, 997, 1034, 1044, 1066, 1092, 1115, 1174, 1246, 1271, 1301, 1302, 1326, 1352, 1369, 1613, 1714, 1784	SVDKKWCRAYQCL, WCRAYQCLRPFPE, PLISKECESRSFC, CESRSFCDSLYVS, VSSSMLCGLTNNF, YQDLSICVYLRTK, VTVQISCRNKAVK, NKAVKFCKNKLEE, MSKELECPNVAPI, RTGTAICRTILYI, ETMTNHCKVEDLV, AIGLFECCQEKEM, IGLFECCQEKEMN, LNTKFNCLLKLIN, TPGDDKCFHVESL, RLLPYLCKSFVHL, VHLRRYCKKARLM, FPREIPCNYIPVD, ELAIIICEITKIA, SEIINLCDKDTLF, LILLSLCKDYIIE, AYILNECWDALAT, LGALSDCQFELFV, IDATRICCKILWG, DATRICCKILWGL, QPAVNACIPELFS, LERFVSCLF…	0	0									0	,		0	0
Q06409	DCK1	DOCK-like protein 1	Q06409_1784	H	11.3337	27.0947	20.2818	25.0968	37.8996	15.761	8.94807	13.7631	26.5659															31	61, 66, 130, 136, 296, 351, 597, 605, 815, 845, 907, 922, 923, 951, 997, 1034, 1044, 1066, 1092, 1115, 1174, 1246, 1271, 1301, 1302, 1326, 1352, 1369, 1613, 1714, 1784	SVDKKWCRAYQCL, WCRAYQCLRPFPE, PLISKECESRSFC, CESRSFCDSLYVS, VSSSMLCGLTNNF, YQDLSICVYLRTK, VTVQISCRNKAVK, NKAVKFCKNKLEE, MSKELECPNVAPI, RTGTAICRTILYI, ETMTNHCKVEDLV, AIGLFECCQEKEM, IGLFECCQEKEMN, LNTKFNCLLKLIN, TPGDDKCFHVESL, RLLPYLCKSFVHL, VHLRRYCKKARLM, FPREIPCNYIPVD, ELAIIICEITKIA, SEIINLCDKDTLF, LILLSLCKDYIIE, AYILNECWDALAT, LGALSDCQFELFV, IDATRICCKILWG, DATRICCKILWGL, QPAVNACIPELFS, LERFVSCLF…	0	0									0	,		0	0
P08465	MET2	Homoserine O-acetyltransferase (EC 2.3.1.31) (Homoserine O-trans-acetylase)	P08465_361	G	17.5627	10.2505	10.2203	16.0571	25.0337	-7.31221	-7.34243	-1.50562	7.47101															7	71, 103, 134, 157, 196, 361, 452	DNVLVICHALTGS, SRFFIICLNSMGS, GPEFPLCTVRDDV, GVKSIACVIGGSM, ARHSAWCISWSEA, NRFDANCYIAITR, QFLKTNCKAITDA	0	0									0	,		0	0
P53100	YGL185C	Putative 2-hydroxyacid dehydrogenase YGL185C (EC 1.-.-.-)	P53100_282	E	9.14023	10.1758	8.53059	16.8838	48.6639	1.03561	-0.60964	7.74361	39.5237	7.42589	9.35786	1.93197	5.21298	15.0032	9.79021									11	2, 20, 61, 93, 97, 143, 200, 227, 233, 282, 354	xxxxxMCDSPATT, LFIADPCETSATL, HEQDKICAIYAGF, PRKNLKCIVLCSR, LKCIVLCSRGYDG, GNDVADCALWHIL, SPRGKKCLILGLG, GMEIHYCKRSEDC, CKRSEDCTMSQNE, RKFLEHCNPGLIL, DVFEQSCELALTR	0	0									0	,		0	0
P47085	MHO1	MEMO1 family protein MHO1 (Memo-homolog 1)	P47085_178	F	11.5394	6.00263	6.11485	9.49399	34.8364	-5.53681	-5.42459	-2.04545	23.297	5.94582	10.8897	4.94389	3.96715	4.5894	0.622241									6	45, 53, 110, 178, 201, 284	NARIIICPHAGYR, HAGYRYCGPTMAY, KVDTDLCKTLIQK, SVDVDRCIGNILS, IVSSDFCHWGRRF, ITGNTICGEKPIS	0	0									0	,		0	0
P47085	MHO1	MEMO1 family protein MHO1 (Memo-homolog 1)	P47085_284	F	10.3399	6.23162	5.46404	7.17825	28.6545	-4.10833	-4.8759	-3.1617	18.3146	6.02098	7.79238	1.7714	1.30647	2.92911	1.62264									6	45, 53, 110, 178, 201, 284	NARIIICPHAGYR, HAGYRYCGPTMAY, KVDTDLCKTLIQK, SVDVDRCIGNILS, IVSSDFCHWGRRF, ITGNTICGEKPIS	0	0									0	,		0	0
P47085	MHO1	MEMO1 family protein MHO1 (Memo-homolog 1)	P47085_201	G	13.139	10.3745	9.23399	9.71337	34.6866	-2.76447	-3.90502	-3.42564	21.5476															6	45, 53, 110, 178, 201, 284	NARIIICPHAGYR, HAGYRYCGPTMAY, KVDTDLCKTLIQK, SVDVDRCIGNILS, IVSSDFCHWGRRF, ITGNTICGEKPIS	0	0									0	,		0	0
Q12697	YPK9	Vacuolar cation-transporting ATPase YPK9 (EC 7.2.2.-) (PARK9 homolog)	Q12697_1224	G	11.0119	12.4388	12.6536	13.751	23.1449	1.42688	1.64168	2.73911	12.133	10.6952	16.0197	5.32453	15.1396	20.6371	5.49749									24	328, 329, 520, 551, 587, 596, 624, 709, 712, 763, 779, 828, 846, 968, 983, 994, 1052, 1072, 1124, 1185, 1192, 1224, 1242, 1286	YIIYNLCCFLTFG, IIYNLCCFLTFGL, YYYYAACIFLISV, EMSHFHCDVRVLR, NITILPCDSILLS, ILLSSDCIVNESM, ETMYQLCDDFQST, IAIFGFCVSCVQF, FGFCVSCVQFIKL, KEKGIFCISPTRL, GKIDVMCFDKTGT, KFSLNDCSSPLDF, FMSLLTCHSLRSV, EVISEICNKSTLP, FEEVLRCYTHNGY, GYRVIACAGKTLP, NIRTIMCTGDNIL, EAGLIQCSRVYVP, VESLRECNYTLAV, DYTVGFCGDGAND, GDGANDCGALKAA, KIFNISCVLDVIR, LVTSFACFQYMSL, IVPIAICMSWSKS	1	1									1	,		1	1
P38172	MRX3	MIOREX complex component 3 (Mitochondrial organization of gene expression protein 3)	P38172_208	G	24.2172	9.55149	6.13654	7.41087	21.8881	-14.6657	-18.0807	-16.8063	-2.32906	7.62795	9.91043	2.28248	3.72277	7.6461	3.92333									4	163, 165, 208, 253	LLDEALCYCGFPL, DEALCYCGFPLLP, EIKGRKCIIEGHL, KFAKANCILVEPT	0	0									0	,		0	0
P23255	TAF2	Transcription initiation factor TFIID subunit 2 (TAFII-150) (TBP-associated factor 150 kDa) (TBP-associated factor 2) (TSM-1)	P23255_83	F	6.00754	6.87923	10.2153	5.84856	13.8916	0.87169	4.20775	-0.158975	7.88403	3.12259	5.89448	2.77189												26	45, 68, 83, 216, 225, 346, 347, 367, 456, 474, 496, 527, 540, 541, 658, 736, 805, 816, 853, 920, 948, 970, 986, 1134, 1152, 1220	IDLATHCITGSAT, EYVTFDCKEMTIK, LVENRRCDQFIHD, TSNGEICSSASYW, ASYWVPCVDLLDE, LRDVIVCCSEYSN, RDVIVCCSEYSNI, DLTKKKCIFQIIN, INSTVVCQKIIDF, GSYPFTCYSMVFL, FAALGICNTRLLY, LANQWSCVNITPL, DMNDYWCCLGIAG, MNDYWCCLGIAGY, SHFQHVCERVNKS, DLNRTECFTGSMT, IVVDVNCLGNVYM, YMSPEECSRFSLT, SDLEWICQMHINQ, GIRLAACEALSKY, IFQILFCLEDSNI, KLYFLQCNIPKYL, KNENGKCPKLVKQ, LFTEILCFHEDSY, VDVLSECVNLVVM, SGLIQICRDMFKG	0	0									0	,		0	0
Q07951	IRC25	Proteasome chaperone 3 (Increased recombination centers protein 25)	Q07951_113	H	4.61597	4.24292	30.7136	9.73101	13.4557	-0.37305	26.0976	5.11505	8.83977	1.74265	3.47716	1.73451	0.775002	1.57814	0.803138									2	113, 172	PKVPVVCVQIAEL, LVFVLKCIKDMYA	0	0									0	,		0	0
P48524	BUL1	Ubiquitin ligase-binding protein BUL1 (Respiration deficiency suppressor 1)	P48524_828	F	5.85312	6.30272	6.99234	9.89695	23.8641	0.449593	1.13922	4.04382	18.011	4.42386	4.79099	0.367131												12	395, 403, 418, 431, 719, 742, 781, 828, 942, 944, 945, 949	QLLDVTCKQEHFS, QEHFSHCLLPPSF, DKYRNNCKYSGIK, VNRVLGCGHLGTK, LDLQLTCIESDNS, ITTELICITAKSD, DFHSKICEYETKF, NDIESICNLKVSV, IPSFESCLCCRFY, SFESCLCCRFYCV, FESCLCCRFYCVR, LCCRFYCVRVMIK	1	0									0	,		0	0
P35999	OCT1	Mitochondrial intermediate peptidase (MIP) (EC 3.4.24.59)	P35999_581	G	13.5077	10.5495	9.50466	13.1225	47.0021	-2.95818	-4.00301	-0.385166	33.4944	3.36612	8.0288	4.66268				1	H558, H562, E587	HelicalAnchors	Catalytic	Peptidase_M3	hydrolase			17	131, 137, 156, 174, 250, 291, 307, 479, 497, 498, 532, 546, 581, 634, 685, 745, 752	RLSDTLCRVIDLC, CRVIDLCEFIRST, VRAAQDCHEQMFE, NTDVSLCNILKSV, NSVKIPCKDLDNS, YALLKSCENEMVR, WTALHSCSDKQVK, IIGIIYCDLFERN, PAHFTVCCSRQIY, AHFTVCCSRQIYP, PVISLVCNFSPIL, ASKKSLCFLQLSE, NISGTRCATDFVE, TNFLQNCETYSQA, DDQSNWCGRFGHL, LKDPWKCIADVLE, IADVLECPMLEKG	0	1									1	558, 562, 587,		1	2
P35999	OCT1	Mitochondrial intermediate peptidase (MIP) (EC 3.4.24.59)	P35999_137	I	20.5315	27.8269	26.3704	29.518	46.2307	7.29547	5.83889	8.98655	25.6992	9.49156	9.19736	-0.294206				1	H558, H562, E587	HelicalAnchors	Catalytic	Peptidase_M3	hydrolase			17	131, 137, 156, 174, 250, 291, 307, 479, 497, 498, 532, 546, 581, 634, 685, 745, 752	RLSDTLCRVIDLC, CRVIDLCEFIRST, VRAAQDCHEQMFE, NTDVSLCNILKSV, NSVKIPCKDLDNS, YALLKSCENEMVR, WTALHSCSDKQVK, IIGIIYCDLFERN, PAHFTVCCSRQIY, AHFTVCCSRQIYP, PVISLVCNFSPIL, ASKKSLCFLQLSE, NISGTRCATDFVE, TNFLQNCETYSQA, DDQSNWCGRFGHL, LKDPWKCIADVLE, IADVLECPMLEKG	0	1									1	558, 562, 587,		1	2
P38970	HAL5	Serine/threonine-protein kinase HAL5 (EC 2.7.11.1) (Halotolerance protein 5)	P38970_291	D	8.69655	8.99171	11.5518	21.7542	59.4939	0.295163	2.85523	13.0576	50.7974	5.90445	7.40062	1.49616	4.51239	6.81545	2.30306									15	289, 291, 498, 520, 523, 560, 623, 667, 687, 705, 752, 755, 760, 842, 843	KFQEIECKCILDL, QEIECKCILDLGH, DTSHKPCSQKYGK, YGVVKICARCKTA, VKICARCKTAKDV, DQIDKFCTRLTSE, VEVMEFCASGDLY, HPLEADCFMKQLL, DHGIAHCDLKPEN, NGLLKICDFGTSS, DPRLVDCWSCGIV, LVDCWSCGIVYCT, SCGIVYCTMVMGQ, WMRKTKCCVVYRH, MRKTKCCVVYRHL	2	0									0	,		0	0
P43617	YFR045W	Uncharacterized mitochondrial carrier YFR045W	P43617_81	E	7.57185	9.22033	7.12815	12.8487	29.0657	1.64848	-0.443697	5.27689	21.4938															3	59, 81, 261	KSYFVGCSALNVA, VTFDKLCHSLNNN, YKNTLNCMYRIFV	0	0									0	,		0	0
P35169	TOR1	Serine/threonine-protein kinase TOR1 (EC 2.7.11.1) (Dominant rapamycin resistance protein 1) (Phosphatidylinositol kinase homolog TOR1) (Target of rapamycin kinase 1)	P35169_735	G	9.63499	14.8605	13.9422	14.4283	29.9117	5.22546	4.30718	4.79334	20.2767															31	207, 243, 280, 303, 314, 341, 344, 455, 482, 515, 609, 618, 659, 735, 916, 948, 966, 979, 1256, 1277, 1295, 1339, 1577, 1611, 1711, 1836, 2152, 2298, 2337, 2460, 2467	EFEIKSCLEWLTA, TALAENCPYLLYQ, SITLAKCLSTLRN, QRLATSCEYGFQV, QVNTLECIHASLL, QVFDQMCLNCIAY, DQMCLNCIAYENH, ENEIFYCIGRLAV, LDLMFKCPLSDYM, ELLNLVCSTLSGT, LAALTSCEIYVKD, YVKDNICKQTSLH, LKNLNPCFDPQLA, ETASLLCTLIRSS, TTVVIHCLLKILK, QTLGLKCVSFLDQ, LDVMRTCSQSLLE, FYFQQLCSLIIIV, SHALRACSNLASM, FNTAFACVWTELY, DLIGSLCIALSSP, GEYAERCHAYAKA, TKRLLGCQKNVDL, IKFANLCRKSGRM, TKLLARCFLKQGE, SLLETSCLQDTLR, LKNDSECFK…	1	0									0	,		0	0
Q12276	HER1	HMG2-induced ER-remodeling protein 1	Q12276_802	E	7.24412	5.27262	8.83506	14.648	19.9149	-1.9715	1.59094	7.40386	12.6708															9	484, 485, 526, 554, 581, 619, 677, 802, 882	DVAYTRCCHLREI, VAYTRCCHLREIL, VDILSFCDFIAIT, MFKIVICSLVTSP, QSWKLLCKFLLQN, MDWELFCEVLRNR, VEFSTECFDFLFN, VSILAKCETLSHV, QSRIALCLMHNMK	0	0									0	,		0	0
P38162	MIX23	Mitochondrial intermembrane space cysteine motif-containing protein MIX23 (Mitochondrial intermembrane space CX(n)C motif protein of 23 kDa)	P38162_38	J	61.7567	72.7738	73.1014	75.7751	84.7339	11.0171	11.3446	14.0184	22.9772	59.6835	61.7215	2.03795												6	38, 77, 99, 114, 178, 192	TVTRERCVDPSLI, INGKNKCKEFLKQ, NNIISFCEKEAAE, NETDQQCGNNKKT, GILRQNCEQNNDY, KEFTQFCKDNSxx	0	0									0	,		0	0
P32580	SUV3	ATP-dependent RNA helicase SUV3, mitochondrial (EC 3.6.4.13)	P32580_157	F	3.76794	3.70552	3.52242	4.49318	13.1244	-0.0624199	-0.245517	0.725241	9.35647	4.72054	6.43043	1.7099												8	157, 283, 353, 403, 550, 630, 655, 700	ISLLINCNKISNL, HAEKIRCNLLTGE, SKEVHLCGEKSVL, GLRKGDCVVAFSK, WPTDEICAQLMTQ, KAFTKFCETIAKR, NLLDYNCIPNESY, KDLKYFCEMIIFE	0	0									0	,		0	0
P36130	CAF4	CCR4-associated factor 4	P36130_456	D	14.0964	10.6772	10.6091	23.5203	53.4043	-3.41924	-3.48732	9.42383	39.3078	11.007	9.7243	-1.28267												7	270, 335, 367, 416, 456, 483, 497	EAISSLCDVESKD, TPWGTLCSSSYQD, HLATVNCMQIDKK, EEIVTPCIHNFEL, DLTTGKCIQQLDL, SLNNGACLLGTEA, MIGALQCYNSALA	0	0									0	,		0	0
P08004	CHS1	Chitin synthase 1 (EC 2.4.1.16) (Chitin-UDP acetyl-glucosaminyl transferase 1)	P08004_496	I	36.4197	27.6061	22.2782	25.4706	26.94	-8.81358	-14.1415	-10.9491	-9.47975															16	423, 496, 518, 558, 570, 628, 721, 730, 737, 773, 845, 869, 882, 923, 962, 1116	RYQAVTCEPNQLA, WKKIVVCIISDGR, LLSSLGCYQDGFA, SEVSLECNQGTVP, PIQLLFCLKEQNQ, PNVGGACGEIRTD, AEDRILCFEVVTK, VVTKKNCNWILKY, NWILKYCRSSYAS, ASVYSFCHFYRVW, LWLYGICTLSTFI, KFYVLTCVIFAVM, MIYMIFCSIFMSV, SLGSTYCLYLISS, LNIYAFCNVHDLS, LIRFIGCSIYMIV	0	0									0	,		0	0
P36126	SPO14	Phospholipase D1 (PLD 1) (EC 3.1.4.4) (Choline phosphatase 1) (Meiosis-specific sporulation-specific protein 14) (Phosphatidylcholine-hydrolyzing phospholipase D1)	P36126_1409	G	8.38347	9.31549	14.3777	14.0632	32.1382	0.932021	5.99422	5.67973	23.7548	5.53447	5.52007	-0.0144016												16	219, 468, 644, 684, 740, 815, 937, 957, 991, 1107, 1166, 1226, 1247, 1333, 1409, 1559	DSLLAGCPASLFA, LLNIALCLRPHAN, RKLKIICKSESSL, VRTNSFCKFLVDG, DRMLKSCAEKGIK, IGGTDLCYGRYDT, LREKSTCETQILR, GLKETECSIQNAY, TVWNGTCVLNKIG, IADDRRCIIGSAN, MREHLGCDVDLVE, YREIFGCKFSPQW, DDGSTQCGINEKE, DGYGPDCWKKESN, SMLKRICYLQYLS, YKLVFHCQPDNAV	0	0									0	,		0	0
P40345	LRO1	Phospholipid:diacylglycerol acyltransferase (PDAT) (EC 2.3.1.158) (LCAT-related open reading frame 1) (Lecithin cholesterol acyl transferase-related open reading frame 1) (Triacylglycerol synthase) (TAG synthase)	P40345_526	J	90.7785	96.5899	94.7531	90.0409	85.8764	5.81139	3.9746	-0.73754	-4.90207															5	197, 223, 319, 526, 578	VIGDDECDSSAHF, MVMDKVCWLKHVM, LSGEKVCLIGHSM, PHMKIYCIYGVNN, LVAHSMCHKWAQG	0	0									0	,		0	0
P39965	AIM10	Probable proline--tRNA ligase, mitochondrial (EC 6.1.1.15) (Altered inheritance rate of mitochondria protein 10) (Prolyl-tRNA synthetase) (ProRS)	P39965_271	D	11.4767	10.294	14.9804	18.447	47.4088	-1.18271	3.50362	6.97029	35.9321				2.30007	3.94551	1.64544									15	11, 111, 116, 230, 233, 258, 271, 327, 365, 368, 414, 450, 507, 541, 548	RTLSRSCHIFHPK, SKGKQYCLTATCE, YCLTATCEEDITD, EDTLMSCKHCGDI, LMSCKHCGDISTL, YSGDVDCKYALTK, DHSTLICFYYPKD, ILRVMDCRLNSKS, AQENEICGKCEEG, NEICGKCEEGRLE, TFVHMGCYGIGVS, PYKVSICTGPNNP, AMGIPLCVIVGSK, KQFEKRCSELQWK, SELQWKCTKNEHG	2	0									0	,		0	0
Q12272	TPT1	tRNA 2'-phosphotransferase (EC 2.7.1.160)	Q12272_169	G	9.28209	11.9315	12.4747	14.7067	37.629	2.64946	3.19266	5.42466	28.3469															3	55, 85, 169	RLKTHKCTVDDIH, ADEEWICATQGHS, VYIFIDCHSPLFF	0	0									0	,		0	0
Q07949	PSR2	Probable phosphatase PSR2 (EC 3.1.3.-) (Plasma membrane sodium response protein 2)	Q07949_229	F	6.86257	6.29389	5.87241	8.17884	28.1635	-0.56868	-0.990164	1.31627	21.301	4.16542	6.23916	2.07375	2.18456	3.62478	1.44021									4	9, 10, 229, 318	FIANILCCSSDTS, IANILCCSSDTSK, EFQQKKCLILDLD, RLFREACYNYEGN	0	0									0	,		0	0
P53119	HUL5	E3 ubiquitin-protein ligase HUL5 (EC 2.3.2.26)	P53119_878	G	6.78565	11.1475	11.412	21.3896	40.9222	4.3618	4.62633	14.604	34.1365	4.01824	3.04442	-0.97382												9	140, 155, 205, 234, 297, 307, 654, 760, 878	SDLNMDCPTVDEF, SLSVYLCRASFLS, FALQFYCILAERN, AKTYSHCSKGGQK, HVKNLMCYIASSP, SSPNQSCKNSVLI, GKVVGKCLYEHVL, YKLNKRCFKPVSA, LPTASTCVNLLKL	0	0									0	,		0	0
Q06510	TAZ1	Tafazzin (Taz) (EC 2.3.1.-)	Q06510_46	I	19.715	27.8982	33.1064	31.3834	21.155	8.18322	13.3913	11.6684	1.44001															2	46, 111	KLLLFTCYNVKLN, LGAHNICFQNKFL	0	0									0	,		0	0
P38072	SCO2	Protein SCO2, mitochondrial	P38072_154	D	12.0614	7.94103	10.4032	26.9429	62.9342	-4.12033	-1.65815	14.8815	50.8728															7	10, 39, 40, 154, 158, 187, 222	SSRKYACRSLFRQ, RGFSTGCCLRSDN, GFSTGCCLRSDNK, YFGFSHCPDICPE, SHCPDICPEELDR, QPLFISCDPARDT, DQVKSVCKKYKVY	0	0									0	,		0	0
P38072	SCO2	Protein SCO2, mitochondrial	P38072_158	D	12.0614	7.94103	10.4032	26.9429	62.9342	-4.12033	-1.65815	14.8815	50.8728															7	10, 39, 40, 154, 158, 187, 222	SSRKYACRSLFRQ, RGFSTGCCLRSDN, GFSTGCCLRSDNK, YFGFSHCPDICPE, SHCPDICPEELDR, QPLFISCDPARDT, DQVKSVCKKYKVY	0	0									0	,		0	0
P38072	SCO2	Protein SCO2, mitochondrial	P38072_187	E	9.6943	10.4068	11.0321	18.1004	49.3715	0.712528	1.33778	8.40612	39.6773															7	10, 39, 40, 154, 158, 187, 222	SSRKYACRSLFRQ, RGFSTGCCLRSDN, GFSTGCCLRSDNK, YFGFSHCPDICPE, SHCPDICPEELDR, QPLFISCDPARDT, DQVKSVCKKYKVY	0	0									0	,		0	0
P03874	CBP2	Cytochrome B pre-mRNA-processing protein 2	P03874_583	D	10.7602	5.74513	20.3758	27.4749	38.6725	-5.01509	9.61557	16.7147	27.9123															8	38, 52, 140, 161, 241, 309, 333, 583	HQVFPRCKQAFKK, NLSYEYCDLEGVL, QLIRVRCKDDKLK, SIFSNFCRGIGVK, KIASPLCTLNERK, SNKDRTCPGDILR, QLRAEFCKNFILY, LHGHMHCIDKKML	0	0									0	,		0	0
P03874	CBP2	Cytochrome B pre-mRNA-processing protein 2	P03874_161	G	13.0375	8.451	9.05027	10.8412	36.0794	-4.58654	-3.98727	-2.1963	23.0419	10.4164	6.44518	-3.97122												8	38, 52, 140, 161, 241, 309, 333, 583	HQVFPRCKQAFKK, NLSYEYCDLEGVL, QLIRVRCKDDKLK, SIFSNFCRGIGVK, KIASPLCTLNERK, SNKDRTCPGDILR, QLRAEFCKNFILY, LHGHMHCIDKKML	0	0									0	,		0	0
Q08886	GPB1	Guanine nucleotide-binding protein subunit beta 1 (Gbeta mimic kelch protein 1)	Q08886_165	D	13.923	16.3253	11.8985	29.3365	69.3579	2.40225	-2.02452	15.4135	55.4349				1.87836	3.72099	1.84263									20	110, 119, 165, 169, 258, 267, 297, 314, 357, 380, 384, 531, 538, 609, 610, 709, 728, 763, 820, 824	ERTKTYCFLNDFV, NDFVSNCVNEVDP, DNTDDECNAKCHG, DECNAKCHGAFHY, IFKNKTCPLFING, FINGTDCVPRSYD, PSLSYHCSVELND, VGGLMACHRYDEE, PNPHLYCFSLTSS, IPPPLVCTQGCKL, LVCTQGCKLTERH, SLSSKHCSTATHI, STATHICSSVNTI, RRAFSACCVPDYF, RAFSACCVPDYFT, LNPSKKCASIGRT, SDGYDVCSDMWWF, LVPINLCMVGHSM, VDLNTQCLQGCKL, TQCLQGCKLIRND	0	0									0	,		0	0
Q12267	SMC4	Structural maintenance of chromosomes protein 4	Q12267_723	G	12.5591	12.0566	11.8058	16.0796	37.8655	-0.50248	-0.753311	3.52045	25.3064	8.39816	13.1498	4.75165												9	230, 354, 452, 710, 723, 727, 985, 1154, 1169	FPSLQSCSVAVHF, ENLNEVCLEKENR, KDRISSCSSKEKT, VAISTACPRLDDV, VVDTVECAQHCID, VECAQHCIDYLRK, SKVESVCQKLDIL, DQEYRSCETQDES, KDAETSCDNYHPM	0	0									0	,		0	0
Q12267	SMC4	Structural maintenance of chromosomes protein 4	Q12267_727	G	12.5591	12.0566	11.8058	16.0796	37.8655	-0.50248	-0.753311	3.52045	25.3064	8.39816	13.1498	4.75165												9	230, 354, 452, 710, 723, 727, 985, 1154, 1169	FPSLQSCSVAVHF, ENLNEVCLEKENR, KDRISSCSSKEKT, VAISTACPRLDDV, VVDTVECAQHCID, VECAQHCIDYLRK, SKVESVCQKLDIL, DQEYRSCETQDES, KDAETSCDNYHPM	0	0									0	,		0	0
P41834	UFE1	Syntaxin UFE1	P41834_44	F	4.17832	3.2838	2.30026	15.4938	36.8247	-0.894529	-1.87806	11.3155	32.6464															4	44, 55, 94, 164	GNSNETCEMFRDS, DSFIKECARLLKF, DEFDMECRLQIQQ, RLGVLRCLNLWIK	0	0									0	,		0	0
P50264	FMS1	Polyamine oxidase FMS1 (EC 1.5.3.17) (Fenpropimorph resistance multicopy suppressor 1)	P50264_35	G	13.0633	7.33265	7.64736	7.35924	25.2224	-5.7307	-5.41599	-5.70411	12.159				2.17788	4.51298	2.3351									11	35, 139, 168, 221, 238, 304, 305, 353, 408, 453, 488	QNGIQDCLVLEAR, HLGVSDCSFFQLV, RYLPQLCRYLELW, NWLKLSCEVKSIT, KNVTVNCEDGTVY, IFEFEECCWSNES, FEFEECCWSNESS, KHTSVTCWSQPLF, LNKIMKCLDSEDV, RGAYSACFPGDDP, IMDGAGCAYGAWE	0	0									0	,		0	0
Q04231	RAD33	DNA repair protein RAD33	Q04231_167	I	22.7345	36.3987	24.9335	30.5215	26.8567	13.6643	2.19907	7.78703	4.1222															5	84, 86, 109, 151, 167	FTKLVRCTCQLLI, KLVRCTCQLLILM, SMLIRNCGRDVDF, TIEMISCATDGKR, TYLDFGCVLGKLG	0	0									0	,		0	0
Q04372	TAP42	Type 2A phosphatase-associated protein 42	Q04372_182	D	5.49773	9.75273	16.9099	20.7023	55.4288	4.25499	11.4121	15.2046	49.9311	3.06983	4.87835	1.80852	1.29885	2.4437	1.14486									2	182, 226	ISTKLHCLELELK, EQNLFECEMLSNF	0	0		2v0p	2v0p_1;2v0p_2;2v0p_3	ZN_1235(A)_ZN;ZN_1236(B)_ZN;ZN_1235(B)_ZN	CYS_182(A);CYS_226(B);CYS_182(B)		Mononuclear	TAP42	1	,182,226,182		1	1
P53971	FAP1	FKBP12-associated protein 1	P53971_167	B	11.6856	12.2839	16.7017	50.9649	88.2148	0.598248	5.01603	39.2792	76.5292	7.33583	10.7369	3.40107				12	C68, C71, C79, C84, C87, C95, C114, C117, C159, H161, C163, C167, H168, H172, C175, C216, H219, C221, C225, H226, C230, C233, C362, H365, C367, C371, H372, C376, C380, C468, H471, C473, C477, H478, C482, C485, C586, H588, C590, C594, H595, C600, C604	Unknown	Structural	RING-type, NF-X1-type, NF-X1-type, NF-X1-type, NF-X1-type, NF-X1-type				92	28, 68, 71, 79, 84, 87, 95, 114, 117, 132, 134, 150, 154, 159, 163, 167, 175, 183, 185, 194, 206, 210, 216, 221, 225, 230, 233, 249, 251, 261, 287, 297, 306, 318, 328, 330, 345, 352, 356, 362, 367, 371, 376, 380, 388, 390, 399, 407, 411, 417, 422, 426, 427, 458, 462, 468, 473, 477, 482, 485, 495, 497, 508, 515, 519, 529, 538, 545, 548, 556, 558, 568, 575, 579, 586, 590, 594, 600, 604, 608, 615, 6…	HNLSDGCISSVED, SGDSYVCMICTVE, SYVCMICTVEMDY, VEMDYTCQMFACK, TCQMFACKRCYRV, MFACKRCYRVFDY, RVFDYGCIREWAL, VDRIWKCPNCYYV, IWKCPNCYYVSKR, VKNRPTCWCGKVV, NRPTCWCGKVVNP, PLDPNSCGQTCNA, NSCGQTCNASTCM, TCNASTCMHGCSK, STCMHGCSKICHL, HGCSKICHLGPHP, LGPHPECTRMVEI, RMVEIMCHCGKHS, VEIMCHCGKHSKS, HSKSIFCYQSKVM, MKKNFNCQEVCGL, FNCQEVCGLPLSC, CGLPLSCSIHTCK, SCSIHTCKKKCHP, HTCKKKCHPGLCG, KCHPGLCGPCPEM, PGLCGPCPE…	6	1									1	,	P53971_68, P53971_71, P53971_79, P53971_84, P53971_87, P53971_95, P53971_114, P53971_117, P53971_159, P53971_163, P53971_167, P53971_175, P53971_216, P53971_221, P53971_225, P53971_230, P53971_233, P53971_362, P53971_367, P53971_371, P53971_376, P53971_380, P53971_468, P53971_473, P53971_477, P53971_482, P53971_485, P53971_586, P53971_590, P53971_594, P53971_600, P53971_604	1	2
P53971	FAP1	FKBP12-associated protein 1	P53971_175	B	11.6856	12.2839	16.7017	50.9649	88.2148	0.598248	5.01603	39.2792	76.5292	7.33583	10.7369	3.40107				12	C68, C71, C79, C84, C87, C95, C114, C117, C159, H161, C163, C167, H168, H172, C175, C216, H219, C221, C225, H226, C230, C233, C362, H365, C367, C371, H372, C376, C380, C468, H471, C473, C477, H478, C482, C485, C586, H588, C590, C594, H595, C600, C604	Unknown	Structural	RING-type, NF-X1-type, NF-X1-type, NF-X1-type, NF-X1-type, NF-X1-type				92	28, 68, 71, 79, 84, 87, 95, 114, 117, 132, 134, 150, 154, 159, 163, 167, 175, 183, 185, 194, 206, 210, 216, 221, 225, 230, 233, 249, 251, 261, 287, 297, 306, 318, 328, 330, 345, 352, 356, 362, 367, 371, 376, 380, 388, 390, 399, 407, 411, 417, 422, 426, 427, 458, 462, 468, 473, 477, 482, 485, 495, 497, 508, 515, 519, 529, 538, 545, 548, 556, 558, 568, 575, 579, 586, 590, 594, 600, 604, 608, 615, 6…	HNLSDGCISSVED, SGDSYVCMICTVE, SYVCMICTVEMDY, VEMDYTCQMFACK, TCQMFACKRCYRV, MFACKRCYRVFDY, RVFDYGCIREWAL, VDRIWKCPNCYYV, IWKCPNCYYVSKR, VKNRPTCWCGKVV, NRPTCWCGKVVNP, PLDPNSCGQTCNA, NSCGQTCNASTCM, TCNASTCMHGCSK, STCMHGCSKICHL, HGCSKICHLGPHP, LGPHPECTRMVEI, RMVEIMCHCGKHS, VEIMCHCGKHSKS, HSKSIFCYQSKVM, MKKNFNCQEVCGL, FNCQEVCGLPLSC, CGLPLSCSIHTCK, SCSIHTCKKKCHP, HTCKKKCHPGLCG, KCHPGLCGPCPEM, PGLCGPCPE…	6	1									1	,	P53971_68, P53971_71, P53971_79, P53971_84, P53971_87, P53971_95, P53971_114, P53971_117, P53971_159, P53971_163, P53971_167, P53971_175, P53971_216, P53971_221, P53971_225, P53971_230, P53971_233, P53971_362, P53971_367, P53971_371, P53971_376, P53971_380, P53971_468, P53971_473, P53971_477, P53971_482, P53971_485, P53971_586, P53971_590, P53971_594, P53971_600, P53971_604	1	2
P53971	FAP1	FKBP12-associated protein 1	P53971_345	B	16.93	21.1975	21.2837	51.146	83.139	4.26752	4.35373	34.2161	66.2091							12	C68, C71, C79, C84, C87, C95, C114, C117, C159, H161, C163, C167, H168, H172, C175, C216, H219, C221, C225, H226, C230, C233, C362, H365, C367, C371, H372, C376, C380, C468, H471, C473, C477, H478, C482, C485, C586, H588, C590, C594, H595, C600, C604	Unknown	Structural	RING-type, NF-X1-type, NF-X1-type, NF-X1-type, NF-X1-type, NF-X1-type				92	28, 68, 71, 79, 84, 87, 95, 114, 117, 132, 134, 150, 154, 159, 163, 167, 175, 183, 185, 194, 206, 210, 216, 221, 225, 230, 233, 249, 251, 261, 287, 297, 306, 318, 328, 330, 345, 352, 356, 362, 367, 371, 376, 380, 388, 390, 399, 407, 411, 417, 422, 426, 427, 458, 462, 468, 473, 477, 482, 485, 495, 497, 508, 515, 519, 529, 538, 545, 548, 556, 558, 568, 575, 579, 586, 590, 594, 600, 604, 608, 615, 6…	HNLSDGCISSVED, SGDSYVCMICTVE, SYVCMICTVEMDY, VEMDYTCQMFACK, TCQMFACKRCYRV, MFACKRCYRVFDY, RVFDYGCIREWAL, VDRIWKCPNCYYV, IWKCPNCYYVSKR, VKNRPTCWCGKVV, NRPTCWCGKVVNP, PLDPNSCGQTCNA, NSCGQTCNASTCM, TCNASTCMHGCSK, STCMHGCSKICHL, HGCSKICHLGPHP, LGPHPECTRMVEI, RMVEIMCHCGKHS, VEIMCHCGKHSKS, HSKSIFCYQSKVM, MKKNFNCQEVCGL, FNCQEVCGLPLSC, CGLPLSCSIHTCK, SCSIHTCKKKCHP, HTCKKKCHPGLCG, KCHPGLCGPCPEM, PGLCGPCPE…	6	1									1	,	P53971_68, P53971_71, P53971_79, P53971_84, P53971_87, P53971_95, P53971_114, P53971_117, P53971_159, P53971_163, P53971_167, P53971_175, P53971_216, P53971_221, P53971_225, P53971_230, P53971_233, P53971_362, P53971_367, P53971_371, P53971_376, P53971_380, P53971_468, P53971_473, P53971_477, P53971_482, P53971_485, P53971_586, P53971_590, P53971_594, P53971_600, P53971_604	1	2
P53971	FAP1	FKBP12-associated protein 1	P53971_352	B	16.93	21.1975	21.2837	51.146	83.139	4.26752	4.35373	34.2161	66.2091							12	C68, C71, C79, C84, C87, C95, C114, C117, C159, H161, C163, C167, H168, H172, C175, C216, H219, C221, C225, H226, C230, C233, C362, H365, C367, C371, H372, C376, C380, C468, H471, C473, C477, H478, C482, C485, C586, H588, C590, C594, H595, C600, C604	Unknown	Structural	RING-type, NF-X1-type, NF-X1-type, NF-X1-type, NF-X1-type, NF-X1-type				92	28, 68, 71, 79, 84, 87, 95, 114, 117, 132, 134, 150, 154, 159, 163, 167, 175, 183, 185, 194, 206, 210, 216, 221, 225, 230, 233, 249, 251, 261, 287, 297, 306, 318, 328, 330, 345, 352, 356, 362, 367, 371, 376, 380, 388, 390, 399, 407, 411, 417, 422, 426, 427, 458, 462, 468, 473, 477, 482, 485, 495, 497, 508, 515, 519, 529, 538, 545, 548, 556, 558, 568, 575, 579, 586, 590, 594, 600, 604, 608, 615, 6…	HNLSDGCISSVED, SGDSYVCMICTVE, SYVCMICTVEMDY, VEMDYTCQMFACK, TCQMFACKRCYRV, MFACKRCYRVFDY, RVFDYGCIREWAL, VDRIWKCPNCYYV, IWKCPNCYYVSKR, VKNRPTCWCGKVV, NRPTCWCGKVVNP, PLDPNSCGQTCNA, NSCGQTCNASTCM, TCNASTCMHGCSK, STCMHGCSKICHL, HGCSKICHLGPHP, LGPHPECTRMVEI, RMVEIMCHCGKHS, VEIMCHCGKHSKS, HSKSIFCYQSKVM, MKKNFNCQEVCGL, FNCQEVCGLPLSC, CGLPLSCSIHTCK, SCSIHTCKKKCHP, HTCKKKCHPGLCG, KCHPGLCGPCPEM, PGLCGPCPE…	6	1									1	,	P53971_68, P53971_71, P53971_79, P53971_84, P53971_87, P53971_95, P53971_114, P53971_117, P53971_159, P53971_163, P53971_167, P53971_175, P53971_216, P53971_221, P53971_225, P53971_230, P53971_233, P53971_362, P53971_367, P53971_371, P53971_376, P53971_380, P53971_468, P53971_473, P53971_477, P53971_482, P53971_485, P53971_586, P53971_590, P53971_594, P53971_600, P53971_604	1	2
P53971	FAP1	FKBP12-associated protein 1	P53971_515	B	14.8074	17.6309	18.9727	54.6418	80.8865	2.82358	4.16538	39.8344	66.0791							12	C68, C71, C79, C84, C87, C95, C114, C117, C159, H161, C163, C167, H168, H172, C175, C216, H219, C221, C225, H226, C230, C233, C362, H365, C367, C371, H372, C376, C380, C468, H471, C473, C477, H478, C482, C485, C586, H588, C590, C594, H595, C600, C604	Unknown	Structural	RING-type, NF-X1-type, NF-X1-type, NF-X1-type, NF-X1-type, NF-X1-type				92	28, 68, 71, 79, 84, 87, 95, 114, 117, 132, 134, 150, 154, 159, 163, 167, 175, 183, 185, 194, 206, 210, 216, 221, 225, 230, 233, 249, 251, 261, 287, 297, 306, 318, 328, 330, 345, 352, 356, 362, 367, 371, 376, 380, 388, 390, 399, 407, 411, 417, 422, 426, 427, 458, 462, 468, 473, 477, 482, 485, 495, 497, 508, 515, 519, 529, 538, 545, 548, 556, 558, 568, 575, 579, 586, 590, 594, 600, 604, 608, 615, 6…	HNLSDGCISSVED, SGDSYVCMICTVE, SYVCMICTVEMDY, VEMDYTCQMFACK, TCQMFACKRCYRV, MFACKRCYRVFDY, RVFDYGCIREWAL, VDRIWKCPNCYYV, IWKCPNCYYVSKR, VKNRPTCWCGKVV, NRPTCWCGKVVNP, PLDPNSCGQTCNA, NSCGQTCNASTCM, TCNASTCMHGCSK, STCMHGCSKICHL, HGCSKICHLGPHP, LGPHPECTRMVEI, RMVEIMCHCGKHS, VEIMCHCGKHSKS, HSKSIFCYQSKVM, MKKNFNCQEVCGL, FNCQEVCGLPLSC, CGLPLSCSIHTCK, SCSIHTCKKKCHP, HTCKKKCHPGLCG, KCHPGLCGPCPEM, PGLCGPCPE…	6	1									1	,	P53971_68, P53971_71, P53971_79, P53971_84, P53971_87, P53971_95, P53971_114, P53971_117, P53971_159, P53971_163, P53971_167, P53971_175, P53971_216, P53971_221, P53971_225, P53971_230, P53971_233, P53971_362, P53971_367, P53971_371, P53971_376, P53971_380, P53971_468, P53971_473, P53971_477, P53971_482, P53971_485, P53971_586, P53971_590, P53971_594, P53971_600, P53971_604	1	2
P53971	FAP1	FKBP12-associated protein 1	P53971_519	B	14.8074	17.6309	18.9727	54.6418	80.8865	2.82358	4.16538	39.8344	66.0791							12	C68, C71, C79, C84, C87, C95, C114, C117, C159, H161, C163, C167, H168, H172, C175, C216, H219, C221, C225, H226, C230, C233, C362, H365, C367, C371, H372, C376, C380, C468, H471, C473, C477, H478, C482, C485, C586, H588, C590, C594, H595, C600, C604	Unknown	Structural	RING-type, NF-X1-type, NF-X1-type, NF-X1-type, NF-X1-type, NF-X1-type				92	28, 68, 71, 79, 84, 87, 95, 114, 117, 132, 134, 150, 154, 159, 163, 167, 175, 183, 185, 194, 206, 210, 216, 221, 225, 230, 233, 249, 251, 261, 287, 297, 306, 318, 328, 330, 345, 352, 356, 362, 367, 371, 376, 380, 388, 390, 399, 407, 411, 417, 422, 426, 427, 458, 462, 468, 473, 477, 482, 485, 495, 497, 508, 515, 519, 529, 538, 545, 548, 556, 558, 568, 575, 579, 586, 590, 594, 600, 604, 608, 615, 6…	HNLSDGCISSVED, SGDSYVCMICTVE, SYVCMICTVEMDY, VEMDYTCQMFACK, TCQMFACKRCYRV, MFACKRCYRVFDY, RVFDYGCIREWAL, VDRIWKCPNCYYV, IWKCPNCYYVSKR, VKNRPTCWCGKVV, NRPTCWCGKVVNP, PLDPNSCGQTCNA, NSCGQTCNASTCM, TCNASTCMHGCSK, STCMHGCSKICHL, HGCSKICHLGPHP, LGPHPECTRMVEI, RMVEIMCHCGKHS, VEIMCHCGKHSKS, HSKSIFCYQSKVM, MKKNFNCQEVCGL, FNCQEVCGLPLSC, CGLPLSCSIHTCK, SCSIHTCKKKCHP, HTCKKKCHPGLCG, KCHPGLCGPCPEM, PGLCGPCPE…	6	1									1	,	P53971_68, P53971_71, P53971_79, P53971_84, P53971_87, P53971_95, P53971_114, P53971_117, P53971_159, P53971_163, P53971_167, P53971_175, P53971_216, P53971_221, P53971_225, P53971_230, P53971_233, P53971_362, P53971_367, P53971_371, P53971_376, P53971_380, P53971_468, P53971_473, P53971_477, P53971_482, P53971_485, P53971_586, P53971_590, P53971_594, P53971_600, P53971_604	1	2
P53971	FAP1	FKBP12-associated protein 1	P53971_615	B	9.46946	6.94313	13.8384	50.2913	82.7115	-2.52633	4.3689	40.8218	73.2421							12	C68, C71, C79, C84, C87, C95, C114, C117, C159, H161, C163, C167, H168, H172, C175, C216, H219, C221, C225, H226, C230, C233, C362, H365, C367, C371, H372, C376, C380, C468, H471, C473, C477, H478, C482, C485, C586, H588, C590, C594, H595, C600, C604	Unknown	Structural	RING-type, NF-X1-type, NF-X1-type, NF-X1-type, NF-X1-type, NF-X1-type				92	28, 68, 71, 79, 84, 87, 95, 114, 117, 132, 134, 150, 154, 159, 163, 167, 175, 183, 185, 194, 206, 210, 216, 221, 225, 230, 233, 249, 251, 261, 287, 297, 306, 318, 328, 330, 345, 352, 356, 362, 367, 371, 376, 380, 388, 390, 399, 407, 411, 417, 422, 426, 427, 458, 462, 468, 473, 477, 482, 485, 495, 497, 508, 515, 519, 529, 538, 545, 548, 556, 558, 568, 575, 579, 586, 590, 594, 600, 604, 608, 615, 6…	HNLSDGCISSVED, SGDSYVCMICTVE, SYVCMICTVEMDY, VEMDYTCQMFACK, TCQMFACKRCYRV, MFACKRCYRVFDY, RVFDYGCIREWAL, VDRIWKCPNCYYV, IWKCPNCYYVSKR, VKNRPTCWCGKVV, NRPTCWCGKVVNP, PLDPNSCGQTCNA, NSCGQTCNASTCM, TCNASTCMHGCSK, STCMHGCSKICHL, HGCSKICHLGPHP, LGPHPECTRMVEI, RMVEIMCHCGKHS, VEIMCHCGKHSKS, HSKSIFCYQSKVM, MKKNFNCQEVCGL, FNCQEVCGLPLSC, CGLPLSCSIHTCK, SCSIHTCKKKCHP, HTCKKKCHPGLCG, KCHPGLCGPCPEM, PGLCGPCPE…	6	1									1	,	P53971_68, P53971_71, P53971_79, P53971_84, P53971_87, P53971_95, P53971_114, P53971_117, P53971_159, P53971_163, P53971_167, P53971_175, P53971_216, P53971_221, P53971_225, P53971_230, P53971_233, P53971_362, P53971_367, P53971_371, P53971_376, P53971_380, P53971_468, P53971_473, P53971_477, P53971_482, P53971_485, P53971_586, P53971_590, P53971_594, P53971_600, P53971_604	1	2
P53971	FAP1	FKBP12-associated protein 1	P53971_619	B	9.46946	6.94313	13.8384	50.2913	82.7115	-2.52633	4.3689	40.8218	73.2421							12	C68, C71, C79, C84, C87, C95, C114, C117, C159, H161, C163, C167, H168, H172, C175, C216, H219, C221, C225, H226, C230, C233, C362, H365, C367, C371, H372, C376, C380, C468, H471, C473, C477, H478, C482, C485, C586, H588, C590, C594, H595, C600, C604	Unknown	Structural	RING-type, NF-X1-type, NF-X1-type, NF-X1-type, NF-X1-type, NF-X1-type				92	28, 68, 71, 79, 84, 87, 95, 114, 117, 132, 134, 150, 154, 159, 163, 167, 175, 183, 185, 194, 206, 210, 216, 221, 225, 230, 233, 249, 251, 261, 287, 297, 306, 318, 328, 330, 345, 352, 356, 362, 367, 371, 376, 380, 388, 390, 399, 407, 411, 417, 422, 426, 427, 458, 462, 468, 473, 477, 482, 485, 495, 497, 508, 515, 519, 529, 538, 545, 548, 556, 558, 568, 575, 579, 586, 590, 594, 600, 604, 608, 615, 6…	HNLSDGCISSVED, SGDSYVCMICTVE, SYVCMICTVEMDY, VEMDYTCQMFACK, TCQMFACKRCYRV, MFACKRCYRVFDY, RVFDYGCIREWAL, VDRIWKCPNCYYV, IWKCPNCYYVSKR, VKNRPTCWCGKVV, NRPTCWCGKVVNP, PLDPNSCGQTCNA, NSCGQTCNASTCM, TCNASTCMHGCSK, STCMHGCSKICHL, HGCSKICHLGPHP, LGPHPECTRMVEI, RMVEIMCHCGKHS, VEIMCHCGKHSKS, HSKSIFCYQSKVM, MKKNFNCQEVCGL, FNCQEVCGLPLSC, CGLPLSCSIHTCK, SCSIHTCKKKCHP, HTCKKKCHPGLCG, KCHPGLCGPCPEM, PGLCGPCPE…	6	1									1	,	P53971_68, P53971_71, P53971_79, P53971_84, P53971_87, P53971_95, P53971_114, P53971_117, P53971_159, P53971_163, P53971_167, P53971_175, P53971_216, P53971_221, P53971_225, P53971_230, P53971_233, P53971_362, P53971_367, P53971_371, P53971_376, P53971_380, P53971_468, P53971_473, P53971_477, P53971_482, P53971_485, P53971_586, P53971_590, P53971_594, P53971_600, P53971_604	1	2
P53971	FAP1	FKBP12-associated protein 1	P53971_623	B	9.46946	6.94313	13.8384	50.2913	82.7115	-2.52633	4.3689	40.8218	73.2421							12	C68, C71, C79, C84, C87, C95, C114, C117, C159, H161, C163, C167, H168, H172, C175, C216, H219, C221, C225, H226, C230, C233, C362, H365, C367, C371, H372, C376, C380, C468, H471, C473, C477, H478, C482, C485, C586, H588, C590, C594, H595, C600, C604	Unknown	Structural	RING-type, NF-X1-type, NF-X1-type, NF-X1-type, NF-X1-type, NF-X1-type				92	28, 68, 71, 79, 84, 87, 95, 114, 117, 132, 134, 150, 154, 159, 163, 167, 175, 183, 185, 194, 206, 210, 216, 221, 225, 230, 233, 249, 251, 261, 287, 297, 306, 318, 328, 330, 345, 352, 356, 362, 367, 371, 376, 380, 388, 390, 399, 407, 411, 417, 422, 426, 427, 458, 462, 468, 473, 477, 482, 485, 495, 497, 508, 515, 519, 529, 538, 545, 548, 556, 558, 568, 575, 579, 586, 590, 594, 600, 604, 608, 615, 6…	HNLSDGCISSVED, SGDSYVCMICTVE, SYVCMICTVEMDY, VEMDYTCQMFACK, TCQMFACKRCYRV, MFACKRCYRVFDY, RVFDYGCIREWAL, VDRIWKCPNCYYV, IWKCPNCYYVSKR, VKNRPTCWCGKVV, NRPTCWCGKVVNP, PLDPNSCGQTCNA, NSCGQTCNASTCM, TCNASTCMHGCSK, STCMHGCSKICHL, HGCSKICHLGPHP, LGPHPECTRMVEI, RMVEIMCHCGKHS, VEIMCHCGKHSKS, HSKSIFCYQSKVM, MKKNFNCQEVCGL, FNCQEVCGLPLSC, CGLPLSCSIHTCK, SCSIHTCKKKCHP, HTCKKKCHPGLCG, KCHPGLCGPCPEM, PGLCGPCPE…	6	1									1	,	P53971_68, P53971_71, P53971_79, P53971_84, P53971_87, P53971_95, P53971_114, P53971_117, P53971_159, P53971_163, P53971_167, P53971_175, P53971_216, P53971_221, P53971_225, P53971_230, P53971_233, P53971_362, P53971_367, P53971_371, P53971_376, P53971_380, P53971_468, P53971_473, P53971_477, P53971_482, P53971_485, P53971_586, P53971_590, P53971_594, P53971_600, P53971_604	1	2
P53971	FAP1	FKBP12-associated protein 1	P53971_670	B	19.2522	20.1585	25.7338	50.1857	80.176	0.906323	6.48154	30.9334	60.9238							12	C68, C71, C79, C84, C87, C95, C114, C117, C159, H161, C163, C167, H168, H172, C175, C216, H219, C221, C225, H226, C230, C233, C362, H365, C367, C371, H372, C376, C380, C468, H471, C473, C477, H478, C482, C485, C586, H588, C590, C594, H595, C600, C604	Unknown	Structural	RING-type, NF-X1-type, NF-X1-type, NF-X1-type, NF-X1-type, NF-X1-type				92	28, 68, 71, 79, 84, 87, 95, 114, 117, 132, 134, 150, 154, 159, 163, 167, 175, 183, 185, 194, 206, 210, 216, 221, 225, 230, 233, 249, 251, 261, 287, 297, 306, 318, 328, 330, 345, 352, 356, 362, 367, 371, 376, 380, 388, 390, 399, 407, 411, 417, 422, 426, 427, 458, 462, 468, 473, 477, 482, 485, 495, 497, 508, 515, 519, 529, 538, 545, 548, 556, 558, 568, 575, 579, 586, 590, 594, 600, 604, 608, 615, 6…	HNLSDGCISSVED, SGDSYVCMICTVE, SYVCMICTVEMDY, VEMDYTCQMFACK, TCQMFACKRCYRV, MFACKRCYRVFDY, RVFDYGCIREWAL, VDRIWKCPNCYYV, IWKCPNCYYVSKR, VKNRPTCWCGKVV, NRPTCWCGKVVNP, PLDPNSCGQTCNA, NSCGQTCNASTCM, TCNASTCMHGCSK, STCMHGCSKICHL, HGCSKICHLGPHP, LGPHPECTRMVEI, RMVEIMCHCGKHS, VEIMCHCGKHSKS, HSKSIFCYQSKVM, MKKNFNCQEVCGL, FNCQEVCGLPLSC, CGLPLSCSIHTCK, SCSIHTCKKKCHP, HTCKKKCHPGLCG, KCHPGLCGPCPEM, PGLCGPCPE…	6	1									1	,	P53971_68, P53971_71, P53971_79, P53971_84, P53971_87, P53971_95, P53971_114, P53971_117, P53971_159, P53971_163, P53971_167, P53971_175, P53971_216, P53971_221, P53971_225, P53971_230, P53971_233, P53971_362, P53971_367, P53971_371, P53971_376, P53971_380, P53971_468, P53971_473, P53971_477, P53971_482, P53971_485, P53971_586, P53971_590, P53971_594, P53971_600, P53971_604	1	2
P53971	FAP1	FKBP12-associated protein 1	P53971_674	B	19.2522	20.1585	25.7338	50.1857	80.176	0.906323	6.48154	30.9334	60.9238							12	C68, C71, C79, C84, C87, C95, C114, C117, C159, H161, C163, C167, H168, H172, C175, C216, H219, C221, C225, H226, C230, C233, C362, H365, C367, C371, H372, C376, C380, C468, H471, C473, C477, H478, C482, C485, C586, H588, C590, C594, H595, C600, C604	Unknown	Structural	RING-type, NF-X1-type, NF-X1-type, NF-X1-type, NF-X1-type, NF-X1-type				92	28, 68, 71, 79, 84, 87, 95, 114, 117, 132, 134, 150, 154, 159, 163, 167, 175, 183, 185, 194, 206, 210, 216, 221, 225, 230, 233, 249, 251, 261, 287, 297, 306, 318, 328, 330, 345, 352, 356, 362, 367, 371, 376, 380, 388, 390, 399, 407, 411, 417, 422, 426, 427, 458, 462, 468, 473, 477, 482, 485, 495, 497, 508, 515, 519, 529, 538, 545, 548, 556, 558, 568, 575, 579, 586, 590, 594, 600, 604, 608, 615, 6…	HNLSDGCISSVED, SGDSYVCMICTVE, SYVCMICTVEMDY, VEMDYTCQMFACK, TCQMFACKRCYRV, MFACKRCYRVFDY, RVFDYGCIREWAL, VDRIWKCPNCYYV, IWKCPNCYYVSKR, VKNRPTCWCGKVV, NRPTCWCGKVVNP, PLDPNSCGQTCNA, NSCGQTCNASTCM, TCNASTCMHGCSK, STCMHGCSKICHL, HGCSKICHLGPHP, LGPHPECTRMVEI, RMVEIMCHCGKHS, VEIMCHCGKHSKS, HSKSIFCYQSKVM, MKKNFNCQEVCGL, FNCQEVCGLPLSC, CGLPLSCSIHTCK, SCSIHTCKKKCHP, HTCKKKCHPGLCG, KCHPGLCGPCPEM, PGLCGPCPE…	6	1									1	,	P53971_68, P53971_71, P53971_79, P53971_84, P53971_87, P53971_95, P53971_114, P53971_117, P53971_159, P53971_163, P53971_167, P53971_175, P53971_216, P53971_221, P53971_225, P53971_230, P53971_233, P53971_362, P53971_367, P53971_371, P53971_376, P53971_380, P53971_468, P53971_473, P53971_477, P53971_482, P53971_485, P53971_586, P53971_590, P53971_594, P53971_600, P53971_604	1	2
P32578	SIP1	SNF1 protein kinase subunit beta-1 (SNF1-interacting protein 1)	P32578_76	D	6.96311	9.27394	11.711	28.0264	51.391	2.31084	4.74794	21.0633	44.4279															4	76, 698, 787, 804	HDPSTDCDGRMSS, THRVVDCNQDDLF, EIISVACTTRYEG, QVVYAPCYYKTQK	0	0									0	,		0	0
P50942	INP52	Polyphosphatidylinositol phosphatase INP52 (Synaptojanin-like protein 2) [Includes: SAC1-like phosphoinositide phosphatase (EC 3.1.3.-); Phosphatidylinositol 4,5-bisphosphate 5-phosphatase (EC 3.1.3.36)]	P50942_571	E	10.861	9.0272	8.79854	17.7073	33.2948	-1.83384	-2.0625	6.8463	22.4338															14	37, 103, 164, 186, 302, 446, 449, 571, 658, 725, 953, 1074, 1154, 1180	NSRRSTCAVELVP, YAVDFFCLNNSKW, QAPKHPCHELRKL, TDFDLTCTLQKRG, MYSSQYCYAFTQI, GVFRTNCLDCLDR, RTNCLDCLDRTNL, ELYDPICEYVNER, ETMVTDCLNQYEE, YGATSFCFVNTHL, LDDTSSCVSPLLS, KIVPRPCPPIRRK, SEEELPCKKKSKP, VHPLKPCDPNxxx	1	0									0	,		0	0
P32048	MSK1	Lysine--tRNA ligase, mitochondrial (EC 6.1.1.6) (Lysyl-tRNA synthetase) (LysRS)	P32048_447	E	4.5613	8.03572	8.93083	17.1218	44.1031	3.47441	4.36953	12.5605	39.5418	3.33945	6.46059	3.12114												9	19, 21, 69, 187, 447, 497, 552, 556, 569	APRWLWCKCRSSR, RWLWCKCRSSRSR, SALHDLCQEYKEV, KMLSLICNKLPIV, FLEQRHCQSTLPT, AYEEENCPQLQLQ, LGIDRLCMLFCDK, RLCMLFCDKKRIE, EVLPFGCVDDVNR	0	0									0	,		0	0
P48525	MSE1	Glutamate--tRNA ligase, mitochondrial (EC 6.1.1.17) (Glutamyl-tRNA synthetase) (GluRS)	P48525_413	G	13.8916	10.0226	11.9436	16.1427	39.9182	-3.86896	-1.94797	2.25106	26.0266	5.50905	6.60888	1.09983				1	C140, C142, Y165, C169	NoCluster	Unknown	tRNA-synt_1c	ligase			11	12, 106, 140, 142, 168, 169, 275, 318, 336, 413, 502	IPTRSYCSPSKLI, YEILKWCNINYDE, SGKAYRCFCSKER, KAYRCFCSKERLN, MASYDRCCAHLGE, ASYDRCCAHLGEE, NAFGWACPKFIHI, EALINFCALFGWS, ASKKHECFSMEEL, AKILLNCGGSLSR, RFALAGCHPGAKI	0	1									1	,	P48525_140, P48525_142, P48525_169	1	2
P0CE41	HAP1	Heme-responsive zinc finger transcription factor HAP1 (CYP1 activatory protein) (Heme activator protein 1)	P0CE41_281	B	12.6452	16.9935	27.4743	38.8214	70.0971	4.34831	14.8291	26.1762	57.4519	12.9855	17.5892	4.60369	4.37959	5.94415	1.56456	2	C64, C67, C74, C81, C84, C93	Zn2Cys6_ZnFinger	Structural	Zn_clus				23	64, 67, 74, 81, 84, 93, 281, 300, 324, 348, 390, 416, 472, 551, 572, 620, 695, 842, 1010, 1035, 1048, 1055, 1193	NRIPLSCTICRKR, PLSCTICRKRKVK, RKRKVKCDKLRPH, DKLRPHCQQCTKT, RPHCQQCTKTGVA, TGVAHLCHYMEQT, KLKSSKCPINHAQ, AAATRKCPVDHSA, TPLPRKCPVDHTM, TSSQKRCPVDHTM, NPPQSKCPVDHRN, SNPASRCPIDHSS, EVLATLCEMLPPK, PKLSDSCNLGILI, SIPSNSCEVDLGE, VEALELCQKYLIK, TQMAFSCGLHRDP, FFQIDLCIIAVLN, MDGYRNCMIFFNN, VILSYPCLDIGHR, SLQFIVCLILRAK, LILRAKCGPLTGM, KDQLQKCPVYQDA	2	1									1	64, 64, 67, 74, 81, 81, 84, 93,	P0CE41_64, P0CE41_67, P0CE41_74, P0CE41_81, P0CE41_84, P0CE41_93	1	2
P0CE41	HAP1	Heme-responsive zinc finger transcription factor HAP1 (CYP1 activatory protein) (Heme activator protein 1)	P0CE41_300	B	23.5551	20.5013	22.0192	35.5189	72.9426	-3.05382	-1.53595	11.9638	49.3875							2	C64, C67, C74, C81, C84, C93	Zn2Cys6_ZnFinger	Structural	Zn_clus				23	64, 67, 74, 81, 84, 93, 281, 300, 324, 348, 390, 416, 472, 551, 572, 620, 695, 842, 1010, 1035, 1048, 1055, 1193	NRIPLSCTICRKR, PLSCTICRKRKVK, RKRKVKCDKLRPH, DKLRPHCQQCTKT, RPHCQQCTKTGVA, TGVAHLCHYMEQT, KLKSSKCPINHAQ, AAATRKCPVDHSA, TPLPRKCPVDHTM, TSSQKRCPVDHTM, NPPQSKCPVDHRN, SNPASRCPIDHSS, EVLATLCEMLPPK, PKLSDSCNLGILI, SIPSNSCEVDLGE, VEALELCQKYLIK, TQMAFSCGLHRDP, FFQIDLCIIAVLN, MDGYRNCMIFFNN, VILSYPCLDIGHR, SLQFIVCLILRAK, LILRAKCGPLTGM, KDQLQKCPVYQDA	2	1									1	64, 64, 67, 74, 81, 81, 84, 93,	P0CE41_64, P0CE41_67, P0CE41_74, P0CE41_81, P0CE41_84, P0CE41_93	1	2
Q08023	FMP25	Protein FMP25, mitochondrial (Found in mitochondrial proteome protein 25)	Q08023_379	G	8.5356	11.3577	11.7684	14.3392	35.8184	2.82209	3.23277	5.80358	27.2828															11	168, 318, 319, 379, 437, 442, 483, 500, 504, 535, 578	VYIWGRCHSKDSL, NLGKAYCCATGND, LGKAYCCATGNDQ, EIKKIACGSYHTL, GMTNWKCVDIHCD, KCVDIHCDDETSF, TFKNSQCDPIKIK, KLTNWSCGSHCVF, WSCGSHCVFTETE, GKKTMKCAKPMNI, TNGNKSCLYWRVx	0	0									0	,		0	0
P47112	TAH11	Cell division cycle protein CDT1 (SIC1 indispensable protein 2) (Topoisomerase-A hypersensitive protein 11)	P47112_201	E	7.61793	8.92402	7.93435	13.0409	39.0561	1.30609	0.316417	5.42292	31.4382	2.32791	2.17992	-0.147988												7	106, 112, 129, 142, 201, 227, 321	LRFDRKCRNESLC, CRNESLCSIYSRL, LFFAQLCVKSVVS, SAELQDCISTSHY, VLTIFPCAKAIRY, SIDEPDCLLFHTG, KELFTVCETVLSL	0	0									0	,		0	0
P07266	MRS1	Mitochondrial RNA-splicing protein MRS1	P07266_55	G	11.2579	11.3914	11.7442	13.383	26.9381	0.133519	0.486262	2.12514	15.6802															9	18, 55, 86, 160, 175, 194, 204, 258, 285	PAIDLYCRKANFK, TFLVSRCGIFEQL, NDSFSFCKMTVDD, DLVDFNCKLQSNI, HLLYAKCQGVYVT, RLLAAVCNPEFID, FIDTFWCELTPIR, DIDPLMCLHLDKG, NFSLKDCLSLDTG	0	0									0	,		0	0
P07266	MRS1	Mitochondrial RNA-splicing protein MRS1	P07266_86	H	20.7583	10.9392	22.286	11.7997	33.1991	-9.81908	1.5277	-8.95858	12.4408	6.89309														9	18, 55, 86, 160, 175, 194, 204, 258, 285	PAIDLYCRKANFK, TFLVSRCGIFEQL, NDSFSFCKMTVDD, DLVDFNCKLQSNI, HLLYAKCQGVYVT, RLLAAVCNPEFID, FIDTFWCELTPIR, DIDPLMCLHLDKG, NFSLKDCLSLDTG	0	0									0	,		0	0
P38164	SEA4	SEH-associated protein 4	P38164_1027	B	14.6277	18.4272	27.8855	40.0834	70.4913	3.79952	13.2579	25.4557	55.8636	0	0.929794	0.929794				1	C1005, C1008, H1010, C1027	Unknown	Structural	Zn_ribbon_17				23	57, 151, 198, 306, 311, 335, 386, 402, 636, 716, 881, 884, 942, 943, 946, 953, 956, 1005, 1008, 1027, 1032, 1034, 1036	DFGSITCLDYSES, RAKKQRCINSLGI, NPMFSYCTNESIV, RKYMNSCFRWSCV, SCFRWSCVRNNEF, WRLGYYCDSNRDI, NGTSLICMRQSGT, MPISEVCSKAILN, YVQRRLCLIISGW, NAWRQQCRKMSSE, RQIYIQCQNCKQN, YIQCQNCKQNINT, KPRHKYCCPHCGS, PRHKYCCPHCGSS, KYCCPHCGSSFPR, GSSFPRCAICLMP, FPRCAICLMPLGT, NEWFSFCLSCNHG, FSFCLSCNHGMHA, FDRHNVCPTPGCT, VCPTPGCTCQCNK, PTPGCTCQCNKxx, PGCTCQCNKxxxx	4	0									0	,	P38164_1005, P38164_1008, P38164_1027	1	2
P38164	SEA4	SEH-associated protein 4	P38164_1032	B	14.6277	18.4272	27.8855	40.0834	70.4913	3.79952	13.2579	25.4557	55.8636	0	0.929794	0.929794				1	C1005, C1008, H1010, C1027	Unknown	Structural	Zn_ribbon_17				23	57, 151, 198, 306, 311, 335, 386, 402, 636, 716, 881, 884, 942, 943, 946, 953, 956, 1005, 1008, 1027, 1032, 1034, 1036	DFGSITCLDYSES, RAKKQRCINSLGI, NPMFSYCTNESIV, RKYMNSCFRWSCV, SCFRWSCVRNNEF, WRLGYYCDSNRDI, NGTSLICMRQSGT, MPISEVCSKAILN, YVQRRLCLIISGW, NAWRQQCRKMSSE, RQIYIQCQNCKQN, YIQCQNCKQNINT, KPRHKYCCPHCGS, PRHKYCCPHCGSS, KYCCPHCGSSFPR, GSSFPRCAICLMP, FPRCAICLMPLGT, NEWFSFCLSCNHG, FSFCLSCNHGMHA, FDRHNVCPTPGCT, VCPTPGCTCQCNK, PTPGCTCQCNKxx, PGCTCQCNKxxxx	4	0									0	,	P38164_1005, P38164_1008, P38164_1027	1	2
P38164	SEA4	SEH-associated protein 4	P38164_1034	B	14.6277	18.4272	27.8855	40.0834	70.4913	3.79952	13.2579	25.4557	55.8636	0	0.929794	0.929794				1	C1005, C1008, H1010, C1027	Unknown	Structural	Zn_ribbon_17				23	57, 151, 198, 306, 311, 335, 386, 402, 636, 716, 881, 884, 942, 943, 946, 953, 956, 1005, 1008, 1027, 1032, 1034, 1036	DFGSITCLDYSES, RAKKQRCINSLGI, NPMFSYCTNESIV, RKYMNSCFRWSCV, SCFRWSCVRNNEF, WRLGYYCDSNRDI, NGTSLICMRQSGT, MPISEVCSKAILN, YVQRRLCLIISGW, NAWRQQCRKMSSE, RQIYIQCQNCKQN, YIQCQNCKQNINT, KPRHKYCCPHCGS, PRHKYCCPHCGSS, KYCCPHCGSSFPR, GSSFPRCAICLMP, FPRCAICLMPLGT, NEWFSFCLSCNHG, FSFCLSCNHGMHA, FDRHNVCPTPGCT, VCPTPGCTCQCNK, PTPGCTCQCNKxx, PGCTCQCNKxxxx	4	0									0	,	P38164_1005, P38164_1008, P38164_1027	1	2
P38164	SEA4	SEH-associated protein 4	P38164_1036	B	14.6277	18.4272	27.8855	40.0834	70.4913	3.79952	13.2579	25.4557	55.8636	0	0.929794	0.929794				1	C1005, C1008, H1010, C1027	Unknown	Structural	Zn_ribbon_17				23	57, 151, 198, 306, 311, 335, 386, 402, 636, 716, 881, 884, 942, 943, 946, 953, 956, 1005, 1008, 1027, 1032, 1034, 1036	DFGSITCLDYSES, RAKKQRCINSLGI, NPMFSYCTNESIV, RKYMNSCFRWSCV, SCFRWSCVRNNEF, WRLGYYCDSNRDI, NGTSLICMRQSGT, MPISEVCSKAILN, YVQRRLCLIISGW, NAWRQQCRKMSSE, RQIYIQCQNCKQN, YIQCQNCKQNINT, KPRHKYCCPHCGS, PRHKYCCPHCGSS, KYCCPHCGSSFPR, GSSFPRCAICLMP, FPRCAICLMPLGT, NEWFSFCLSCNHG, FSFCLSCNHGMHA, FDRHNVCPTPGCT, VCPTPGCTCQCNK, PTPGCTCQCNKxx, PGCTCQCNKxxxx	4	0									0	,	P38164_1005, P38164_1008, P38164_1027	1	2
P39945	AST2	Protein AST2 (ATPAse stabilizing protein 1)	P39945_180	F	6.79678	4.27417	4.19815	6.44449	24.1812	-2.52261	-2.59863	-0.352293	17.3844	2.23552	3.87287	1.63735												4	180, 261, 385, 396	AAGSLFCLGTALN, FINYLSCRGKSSK, NDWIHECGKLLNE, NEGVVDCVVDKVY	0	0									0	,		0	0
P39945	AST2	Protein AST2 (ATPAse stabilizing protein 1)	P39945_396	H	33.4608	22.8183	17.9593	21.3102	31.044	-10.6425	-15.5016	-12.1506	-2.41678	2.31977	5.02562	2.70585												4	180, 261, 385, 396	AAGSLFCLGTALN, FINYLSCRGKSSK, NDWIHECGKLLNE, NEGVVDCVVDKVY	0	0									0	,		0	0
P24004	PEX1	Peroxisomal ATPase PEX1 (EC 3.6.4.-) (Peroxin-1) (Peroxisomal assembly protein 1) (Peroxisome biogenesis protein PAS1)	P24004_150	E	6.48991	5.63253	5.11273	6.15826	57.9016	-0.857383	-1.37718	-0.33165	51.4116	2.19982	3.5429	1.34309												16	150, 221, 253, 281, 381, 491, 511, 514, 662, 726, 742, 755, 792, 862, 917, 997	PGETLICYLEGIV, ILRSTVCKMDFPK, YASIVKCSLRQSK, IGVFIKCDSQIPE, ESEQQLCNLNEIS, FVKYADCETLHET, KLIMEWCSFCYWY, MEWCSFCYWYGPS, LQLERDCDNVVTR, EPIFVNCPLRLRS, LYGYPGCGKTLLA, SAVAQQCGLNFIS, AQSVKPCILFFDE, LDKSVICNIPTES, ADLQGLCYNAYLK, NDLLEACQETKPS	1	0									0	,		0	0
P33329	PPZ2	Serine/threonine-protein phosphatase PP-Z2 (EC 3.1.3.16)	P33329_530	E	7.44339	9.50161	10.6286	14.9788	47.5466	2.05822	3.1852	7.53536	40.1032	5.31238	7.2595	1.94712	2.29623	5.29983	3.0036	1 or 2	D454-H456-D482-N514-H563-H638	NO_CLUS	Catalytic	Metallophos	hydrolase			13	372, 419, 429, 469, 499, 517, 530, 534, 561, 616, 635, 663, 681	DFVHGSCADGDNG, KRTKNVCLKNSEI, SEIIQICHKAREL, LRLFTKCGFPPMA, TILLLLCYKIKYP, LRGNHECANVTRV, YGFYDECKRRCNI, DECKRRCNIKIWK, VTGKIFCVHGGLS, ERGVSFCYNKVAI, FGFDLVCRAHMVV, FSAPNYCGEFDNW, VSEGLLCSFELLD	0	0									0	,		1	2
P33329	PPZ2	Serine/threonine-protein phosphatase PP-Z2 (EC 3.1.3.16)	P33329_635	E	8.31565	6.1598	6.5985	11.6531	39.3136	-2.15586	-1.71715	3.33743	30.9979	5.1759	6.81602	1.64012	1.71604	3.66595	1.94991	1 or 2	D454-H456-D482-N514-H563-H638	NO_CLUS	Catalytic	Metallophos	hydrolase			13	372, 419, 429, 469, 499, 517, 530, 534, 561, 616, 635, 663, 681	DFVHGSCADGDNG, KRTKNVCLKNSEI, SEIIQICHKAREL, LRLFTKCGFPPMA, TILLLLCYKIKYP, LRGNHECANVTRV, YGFYDECKRRCNI, DECKRRCNIKIWK, VTGKIFCVHGGLS, ERGVSFCYNKVAI, FGFDLVCRAHMVV, FSAPNYCGEFDNW, VSEGLLCSFELLD	0	0									0	,		1	2
P36004	KKQ8	Probable serine/threonine-protein kinase KKQ8 (EC 2.7.11.1)	P36004_399	E	5.02509	8.56394	8.29117	21.0299	51.0572	3.53885	3.26608	16.0048	46.0321	2.3495	7.4393	5.0898	0.303402	0.299093	-0.00430924									16	86, 87, 150, 252, 314, 399, 429, 469, 516, 542, 562, 580, 627, 630, 717, 718	RSYTLKCCTPGLS, SYTLKCCTPGLSH, SSSVSSCDSSNGT, AGADVQCIIEQNG, KHHKNECDIENAL, NLKPAECIGEQAP, YGEVKLCARLRNE, SDLEKFCTKITSE, IEVMEFCPAGDLY, HPLEADCFMKQLL, DHGIAHCDLKPEN, HGLLKICDFGTSS, DPRLIDCWSCGVV, LIDCWSCGVVYIT, WMKSTNCCLIYDS, MKSTNCCLIYDST	1	0									0	,		0	0
P38089	PTC4	Protein phosphatase 2C homolog 4 (PP2C-4) (EC 3.1.3.16)	P38089_35	E	6.10036	6.01398	11.47	13.1162	34.8759	-0.0863874	5.36961	7.01586	28.7756															7	35, 90, 176, 184, 196, 201, 309	VPRFYNCVGSMQG, GHGGDDCSKFLSG, HFANSSCGSTAVV, STAVVACIINEES, SLYVANCGDSRCI, NCGDSRCILSSKS, EFLVLACDGIWDI	0	0									0	,		0	0
P33329	PPZ2	Serine/threonine-protein phosphatase PP-Z2 (EC 3.1.3.16)	P33329_561	F	8.61117	7.42748	6.17068	10.5689	29.7206	-1.18369	-2.44049	1.9577	21.1094	4.88678	5.73299	0.846212				1 or 2	D454-H456-D482-N514-H563-H638	NO_CLUS	Catalytic	Metallophos	hydrolase			13	372, 419, 429, 469, 499, 517, 530, 534, 561, 616, 635, 663, 681	DFVHGSCADGDNG, KRTKNVCLKNSEI, SEIIQICHKAREL, LRLFTKCGFPPMA, TILLLLCYKIKYP, LRGNHECANVTRV, YGFYDECKRRCNI, DECKRRCNIKIWK, VTGKIFCVHGGLS, ERGVSFCYNKVAI, FGFDLVCRAHMVV, FSAPNYCGEFDNW, VSEGLLCSFELLD	0	0									0	,		1	2
P33329	PPZ2	Serine/threonine-protein phosphatase PP-Z2 (EC 3.1.3.16)	P33329_499	H	14.9511	22.2062	24.8495	24.4065	33.7406	7.25509	9.89841	9.45538	18.7895	6.39486	4.65065	-1.7442				1 or 2	D454-H456-D482-N514-H563-H638	NO_CLUS	Catalytic	Metallophos	hydrolase			13	372, 419, 429, 469, 499, 517, 530, 534, 561, 616, 635, 663, 681	DFVHGSCADGDNG, KRTKNVCLKNSEI, SEIIQICHKAREL, LRLFTKCGFPPMA, TILLLLCYKIKYP, LRGNHECANVTRV, YGFYDECKRRCNI, DECKRRCNIKIWK, VTGKIFCVHGGLS, ERGVSFCYNKVAI, FGFDLVCRAHMVV, FSAPNYCGEFDNW, VSEGLLCSFELLD	0	0									0	,		1	2
P30775	MRF1	Peptide chain release factor 1, mitochondrial (MRF-1) (MtRF-1)	P30775_374	E	9.10279	10.7358	8.61774	14.2517	39.4433	1.63304	-0.485052	5.14892	30.3405	5.06769	9.93108	4.86339												2	73, 374	LDKDLSCGIHFDV, RITDHRCGFTLLD	0	0									0	,		0	0
P36131	SPC34	DASH complex subunit SPC34 (34 kDa spindle pole component protein) (Outer kinetochore protein SPC34)	P36131_55	E	8.31395	6.33211	10.9551	18.0548	27.9836	-1.98184	2.64111	9.74085	19.6696	0.684563	2.27989	1.59532												2	8, 55	GESLDRCIDDINR, TRLIKDCNHDEAY	0	0									0	,		0	0
Q08754	BUD7	Bud site selection protein 7	Q08754_432	E	5.11722	4.67652	10.6964	10.8734	35.4139	-0.440701	5.57914	5.75621	30.2967	4.25933	3.2671	-0.992226												17	184, 203, 213, 340, 375, 401, 432, 557, 605, 631, 639, 678, 682, 683, 699, 739, 743	WNAFRRCDINVVV, QNFIVDCNGESQN, SQNIEMCADYDLI, IKIFLVCDQELDA, YKSELLCLQAQFL, AQEAVNCSPSEFR, LLILNSCPMSPLK, LRAKRLCERWLDN, WELFGLCARRLGH, QRFSSRCARKLLE, RKLLEYCINERQR, NSIIDLCVKICCW, DLCVKICCWNHRW, LCVKICCWNHRWY, SISLLDCLSVVIQ, LNFFTTCTIGCYD, TTCTIGCYDAxxx	0	0									0	,		0	0
P22007	RAM1	Protein farnesyltransferase subunit beta (FTase-beta) (PFTase beta) (EC 2.5.1.58) (CAAX farnesyltransferase subunit beta) (Ras proteins prenyltransferase subunit beta)	P22007_202	G	10.6275	11.9405	9.23435	13.9013	31.6021	1.31305	-1.39311	3.27383	20.9746							1	D209, D307, C309, D360, H363	NoCluster	Catalytic	Prenyltrans	transferase			15	170, 176, 202, 215, 241, 251, 264, 299, 309, 329, 342, 343, 367, 380, 391	INALSLCDNIDGC, CDNIDGCWDRIDR, NGGFKTCLEVGEV, DTRGIYCALSIAT, LNYLKNCQNYEGG, EGGFGSCPHVDEA, HGGYTFCATASLA, QEERGFCGRSNKL, NKLVDGCYSFWVG, AFGYGQCFNKHAL, RDYILYCCQEKEQ, DYILYCCQEKEQP, FYHTNYCLLGLAV, AESSYSCTPNDSP, SPHNIKCTPDRLI	0	1									1	307, 309, 363,	P22007_309	1	2
P38146	YPT10	GTP-binding protein YPT10	P38146_128	E	9.73192	10.3874	7.32982	20.7797	36.746	0.655432	-2.4021	11.0477	27.0141															4	100, 128, 197, 199	DVSSLQCAKTWFQ, NKYDLVCEEHSGE, KKSGSGCICxxxx, SGSGCICxxxxxx	0	0									0	,		0	0
P38814	SBE22	Protein SBE22	P38814_638	E	6.93932	8.10727	7.83321	13.7945	34.5366	1.16796	0.893892	6.85522	27.5973	3.0697	3.60849	0.538795												9	81, 245, 289, 638, 691, 696, 729, 814, 822	LLSNMNCSDNGNG, RAKSQTCSSTGYN, SQKPLNCKPLTPS, SGLHDICPDLMLL, NLVQMTCFNDLCK, TCFNDLCKEKFDA, DEFNTECINSTTW, TDLRSLCNVNDQR, VNDQRFCIPVFIN	0	0									0	,		0	0
P43591	YFH7	ATP-dependent kinase YFH7 (EC 2.7.1.-) (Altered inheritance of mitochondria protein 12)	P43591_26	F	7.80601	5.14197	5.73652	8.43609	21.6764	-2.66403	-2.06948	0.630086	13.8704															7	26, 45, 121, 170, 199, 208, 255	EDNYRVCVILVGS, TIAEELCQIINEK, TSNNEECTAVVAR, FHLSRRCLDLFKD, NNFLQLCKILAKT, LAKTSLCKVSSHH, PTPDQYCISKFTR	0	0									0	,		0	0
P43591	YFH7	ATP-dependent kinase YFH7 (EC 2.7.1.-) (Altered inheritance of mitochondria protein 12)	P43591_45	F	7.77601	6.76802	7.10156	9.1404	23.4029	-1.00799	-0.674455	1.36439	15.6269	3.07951	4.53995	1.46044												7	26, 45, 121, 170, 199, 208, 255	EDNYRVCVILVGS, TIAEELCQIINEK, TSNNEECTAVVAR, FHLSRRCLDLFKD, NNFLQLCKILAKT, LAKTSLCKVSSHH, PTPDQYCISKFTR	0	0									0	,		0	0
P38146	YPT10	GTP-binding protein YPT10	P38146_100	G	6.3371	15.3376	5.21337	12.3845	47.3677	9.00053	-1.12373	6.0474	41.0306	2.9888	1.7662	-1.2226												4	100, 128, 197, 199	DVSSLQCAKTWFQ, NKYDLVCEEHSGE, KKSGSGCICxxxx, SGSGCICxxxxxx	0	0									0	,		0	0
P53060	RMR1	Reduced meiotic recombination protein 1	P53060_85	F	5.48557	5.48447	4.164	7.79876	21.6425	-0.00109469	-1.32157	2.3132	16.157															1	85	SNNPIICENAALY	0	0									0	,		0	0
P12383	PDR1	Transcription factor PDR1 (Pleiotropic drug resistance protein 1)	P12383_237	E	7.62128	5.98867	7.42993	18.1117	48.3511	-1.63261	-0.191342	10.4904	40.7298							2	C46, C49, C56, C62, C65, C72	Zn2Cys6_ZnFinger	Structural	Zn_clus				24	46, 49, 56, 62, 65, 70, 72, 115, 120, 237, 284, 294, 315, 323, 440, 450, 466, 554, 588, 692, 706, 756, 862, 923	SKVSKACDNCRKR, SKACDNCRKRKIK, RKRKIKCNGKFPC, CNGKFPCASCEIY, KFPCASCEIYSCE, SCEIYSCECTFST, EIYSCECTFSTRQ, FSNPQRCTDGPCA, RCTDGPCAVEQPT, LMKNKYCDVVHLT, LQGIGKCFQNYRS, YRSKSKCEIFPRT, LRFFDVCFHHINQ, HHINQGCVSIANP, QEFIHYCQAGEAL, EALIALCYSYYNS, NYVDFTCDITHLE, DDSKINCLLPKNF, EAFDNMCISDLKY, FYEHHFCRMVNES, NIVARLCVHRRPS, AHYSISCIILVSQ, VLDTNSCAYRFLL, LKTGTSCLLNGIE	2	1									1	,	P12383_46, P12383_49, P12383_56, P12383_62, P12383_65, P12383_72	1	2
P14680	YAK1	Dual specificity protein kinase YAK1 (EC 2.7.12.1)	P14680_676	F	7.35022	4.04047	4.4742	8.52129	23.6829	-3.30975	-2.87602	1.17106	16.3327	1.63478	3.72162	2.08684	1.60045	3.85708	2.25663									13	87, 275, 318, 342, 386, 446, 485, 495, 505, 521, 558, 628, 676	QQNSQFCFVNPWN, IPQMQLCNSKNDL, ITTYSLCSPEFTY, KPSEGKCNNGFDN, FGQVVKCQNLLTK, VHKNHLCLVFELL, QILDSLCVLKESK, ESKLIHCDLKPEN, PENILLCAPDKPE, IDFGSSCEEARTV, DMWSLGCIVAELF, KTIEEFCREYNIV, EMQNRECLIHFLG	0	0									0	,		0	0
P14680	YAK1	Dual specificity protein kinase YAK1 (EC 2.7.12.1)	P14680_485	G	15.0539	6.99776	6.03269	8.71515	28.1016	-8.05615	-9.02122	-6.33876	13.0477	11.6443	7.03171	-4.61258	2.44802	8.90761	6.45959									13	87, 275, 318, 342, 386, 446, 485, 495, 505, 521, 558, 628, 676	QQNSQFCFVNPWN, IPQMQLCNSKNDL, ITTYSLCSPEFTY, KPSEGKCNNGFDN, FGQVVKCQNLLTK, VHKNHLCLVFELL, QILDSLCVLKESK, ESKLIHCDLKPEN, PENILLCAPDKPE, IDFGSSCEEARTV, DMWSLGCIVAELF, KTIEEFCREYNIV, EMQNRECLIHFLG	0	0									0	,		0	0
P38332	RRT2	Diphthine methyltransferase (EC 3.1.1.97) (Diphthamide biosynthesis protein 7) (Endosomal recycling protein 1) (Regulator of rDNA transcription protein 2)	P38332_127	D	10.693	12.3762	8.09229	22.0604	57.7151	1.68321	-2.60073	11.3673	47.0221	9.38407	9.55296	0.168895												14	20, 21, 59, 81, 96, 127, 134, 200, 251, 299, 329, 330, 362, 375	KTKLPPCCLRIFR, TKLPPCCLRIFRN, MDLKLLCSNNTYG, FDDTLICTAHSTG, MLWRIRCTDKDDF, DVLIASCHFSPLD, HFSPLDCKKLLVT, KPHELECWTAEFG, GVVSIKCSQPNFR, TVNKLACDLGGGV, SDRLLVCCMYNGA, DRLLVCCMYNGAK, KGHDSMCYGGDWS, NSLIATCSFYDNS	0	0									0	,		0	0
P38332	RRT2	Diphthine methyltransferase (EC 3.1.1.97) (Diphthamide biosynthesis protein 7) (Endosomal recycling protein 1) (Regulator of rDNA transcription protein 2)	P38332_134	D	10.693	12.3762	8.09229	22.0604	57.7151	1.68321	-2.60073	11.3673	47.0221	9.38407	9.55296	0.168895												14	20, 21, 59, 81, 96, 127, 134, 200, 251, 299, 329, 330, 362, 375	KTKLPPCCLRIFR, TKLPPCCLRIFRN, MDLKLLCSNNTYG, FDDTLICTAHSTG, MLWRIRCTDKDDF, DVLIASCHFSPLD, HFSPLDCKKLLVT, KPHELECWTAEFG, GVVSIKCSQPNFR, TVNKLACDLGGGV, SDRLLVCCMYNGA, DRLLVCCMYNGAK, KGHDSMCYGGDWS, NSLIATCSFYDNS	0	0									0	,		0	0
Q03956	RAV2	Regulator of V-ATPase in vacuolar membrane protein 2	Q03956_27	F	4.38068	4.40763	4.86354	5.3974	14.4768	0.0269598	0.482868	1.01672	10.0962															9	27, 49, 192, 196, 210, 215, 230, 241, 308	KDAVKECSWLIEE, IDNFSKCLEMLES, KEMFQDCYSVCES, QDCYSVCESTAHI, GLELTLCRNELCI, LCRNELCIELRNL, VTKKPWCEIDSKT, KTGRSFCDQIRNQ, NRVVMECEKLIVS	0	0									0	,		0	0
Q07528	ATG20	Autophagy-related protein 20 (Cytoplasm to vacuole targeting protein 20) (Sorting nexin-42)	Q07528_321	G	16.6487	7.86936	8.53028	17.8967	45.3429	-8.77934	-8.11843	1.24801	28.6942	0.0896422	2.47352	2.38388	2.24773	2.36942	0.121681									2	129, 321	ESNAETCRTSLSG, PKSILQCNPLDPT	0	0									0	,		0	0
Q03308	VPS16	Vacuolar protein sorting-associated protein 16 (Vacuolar morphogenesis protein 9) (Vacuolar protein-targeting protein 16)	Q03308_342	F	7.62761	9.67087	6.79121	10.0139	23.3397	2.04326	-0.836409	2.38626	15.712	3.567	2.22267	-1.34433												15	35, 160, 204, 236, 238, 245, 342, 383, 391, 406, 425, 429, 526, 691, 754	QYEEFKCALSLTV, TKNHWSCNDDSII, SSRGFICLYNMKD, STPDDICWCGNDT, PDDICWCGNDTVA, GNDTVACSFEDEI, EKGVLDCIAAAID, SIFVNACNTIKLL, TIKLLNCFRSFGI, TVEEYRCISLKGV, YHRYYECIQICKL, YECIQICKLANER, SIALKECIKVQNY, KLYHLKCKTLVEA, KKLYVECRGFRDA	0	0									0	,		0	0
Q06644	PMT7	Probable dolichyl-phosphate-mannose--protein mannosyltransferase 7 (EC 2.4.1.109)	Q06644_399	G	11.7757	10.2491	11.6579	13.8127	22.1583	-1.52655	-0.117778	2.03703	10.3826	8.04878	9.5246	1.47582												12	22, 128, 161, 240, 399, 451, 472, 585, 588, 618, 652, 659	YNIFQQCGIGHLK, ITRRINCSRLISA, FDSLEWCLFSVVI, IKFVILCLLFVLI, YDFQISCTKDSNY, YNNGQRCGLLGHD, FEQEVLCMEYPVI, SMIIFMCVQCKRM, IFMCVQCKRMISW, NEFGWECIVGWFL, FFFSVLCLLESLD, LLESLDCLAKxxx	1	0									0	,		0	0
Q12200	NCR1	NPC intracellular sterol transporter 1-related protein 1 (Niemann-Pick type C-related protein 1)	Q12200_644	G	9.05389	12.0212	11.6468	11.4903	27.9685	2.96728	2.59293	2.43644	18.9146	11.0047	16.0233	5.01864	5.55301	9.44726	3.89425									39	23, 29, 41, 64, 75, 76, 98, 101, 110, 114, 156, 223, 230, 232, 235, 239, 250, 257, 269, 280, 438, 447, 473, 480, 601, 644, 673, 677, 822, 828, 868, 869, 879, 888, 891, 925, 1062, 1070, 1116	VQGTATCAMYGNC, CAMYGNCGKKSVF, FGNELPCPVPRSF, KLLVEVCGEEWKE, KEVRYACCTKDQV, EVRYACCTKDQVV, QPLISSCPACLKN, ISSCPACLKNFNN, NFNNLFCHFTCAA, LFCHFTCAADQGR, SEFYDSCKNIKFS, NDEVYACDDAQYK, DDAQYKCACSDCQ, AQYKCACSDCQES, KCACSDCQESCPH, SDCQESCPHLKPL, PLKDGVCKVGPLP, KVGPLPCFSLSVL, LIFYTICALFAFM, FMWYYLCKRKKNG, IGYQDLCFRPTED, PTEDSTCVIESFT, KRELQECGKFPVN, GKFPVNCLPTFQQ, VLASIVCAAGFLT, HEYDRNCEQKPEY, ILMSLLCQT…	3	0									0	,		0	0
Q06644	PMT7	Probable dolichyl-phosphate-mannose--protein mannosyltransferase 7 (EC 2.4.1.109)	Q06644_451	J	61.7546	69.0438	69.1458	73.8373	78.642	7.28922	7.39124	12.0827	16.8874															12	22, 128, 161, 240, 399, 451, 472, 585, 588, 618, 652, 659	YNIFQQCGIGHLK, ITRRINCSRLISA, FDSLEWCLFSVVI, IKFVILCLLFVLI, YDFQISCTKDSNY, YNNGQRCGLLGHD, FEQEVLCMEYPVI, SMIIFMCVQCKRM, IFMCVQCKRMISW, NEFGWECIVGWFL, FFFSVLCLLESLD, LLESLDCLAKxxx	1	0									0	,		0	0
Q12200	NCR1	NPC intracellular sterol transporter 1-related protein 1 (Niemann-Pick type C-related protein 1)	Q12200_110	J	90.8211	94.0335	95.9071	95.6572	95.5491	3.21234	5.08601	4.8361	4.72794															39	23, 29, 41, 64, 75, 76, 98, 101, 110, 114, 156, 223, 230, 232, 235, 239, 250, 257, 269, 280, 438, 447, 473, 480, 601, 644, 673, 677, 822, 828, 868, 869, 879, 888, 891, 925, 1062, 1070, 1116	VQGTATCAMYGNC, CAMYGNCGKKSVF, FGNELPCPVPRSF, KLLVEVCGEEWKE, KEVRYACCTKDQV, EVRYACCTKDQVV, QPLISSCPACLKN, ISSCPACLKNFNN, NFNNLFCHFTCAA, LFCHFTCAADQGR, SEFYDSCKNIKFS, NDEVYACDDAQYK, DDAQYKCACSDCQ, AQYKCACSDCQES, KCACSDCQESCPH, SDCQESCPHLKPL, PLKDGVCKVGPLP, KVGPLPCFSLSVL, LIFYTICALFAFM, FMWYYLCKRKKNG, IGYQDLCFRPTED, PTEDSTCVIESFT, KRELQECGKFPVN, GKFPVNCLPTFQQ, VLASIVCAAGFLT, HEYDRNCEQKPEY, ILMSLLCQT…	3	0									0	,		0	0
Q12200	NCR1	NPC intracellular sterol transporter 1-related protein 1 (Niemann-Pick type C-related protein 1)	Q12200_114	J	90.8211	94.0335	95.9071	95.6572	95.5491	3.21234	5.08601	4.8361	4.72794															39	23, 29, 41, 64, 75, 76, 98, 101, 110, 114, 156, 223, 230, 232, 235, 239, 250, 257, 269, 280, 438, 447, 473, 480, 601, 644, 673, 677, 822, 828, 868, 869, 879, 888, 891, 925, 1062, 1070, 1116	VQGTATCAMYGNC, CAMYGNCGKKSVF, FGNELPCPVPRSF, KLLVEVCGEEWKE, KEVRYACCTKDQV, EVRYACCTKDQVV, QPLISSCPACLKN, ISSCPACLKNFNN, NFNNLFCHFTCAA, LFCHFTCAADQGR, SEFYDSCKNIKFS, NDEVYACDDAQYK, DDAQYKCACSDCQ, AQYKCACSDCQES, KCACSDCQESCPH, SDCQESCPHLKPL, PLKDGVCKVGPLP, KVGPLPCFSLSVL, LIFYTICALFAFM, FMWYYLCKRKKNG, IGYQDLCFRPTED, PTEDSTCVIESFT, KRELQECGKFPVN, GKFPVNCLPTFQQ, VLASIVCAAGFLT, HEYDRNCEQKPEY, ILMSLLCQT…	3	0									0	,		0	0
Q12200	NCR1	NPC intracellular sterol transporter 1-related protein 1 (Niemann-Pick type C-related protein 1)	Q12200_41	J	88.3625	88.0525	88.1519	90.6491	90.9994	-0.31	-0.210603	2.28657	2.63688															39	23, 29, 41, 64, 75, 76, 98, 101, 110, 114, 156, 223, 230, 232, 235, 239, 250, 257, 269, 280, 438, 447, 473, 480, 601, 644, 673, 677, 822, 828, 868, 869, 879, 888, 891, 925, 1062, 1070, 1116	VQGTATCAMYGNC, CAMYGNCGKKSVF, FGNELPCPVPRSF, KLLVEVCGEEWKE, KEVRYACCTKDQV, EVRYACCTKDQVV, QPLISSCPACLKN, ISSCPACLKNFNN, NFNNLFCHFTCAA, LFCHFTCAADQGR, SEFYDSCKNIKFS, NDEVYACDDAQYK, DDAQYKCACSDCQ, AQYKCACSDCQES, KCACSDCQESCPH, SDCQESCPHLKPL, PLKDGVCKVGPLP, KVGPLPCFSLSVL, LIFYTICALFAFM, FMWYYLCKRKKNG, IGYQDLCFRPTED, PTEDSTCVIESFT, KRELQECGKFPVN, GKFPVNCLPTFQQ, VLASIVCAAGFLT, HEYDRNCEQKPEY, ILMSLLCQT…	3	0									0	,		0	0
Q12200	NCR1	NPC intracellular sterol transporter 1-related protein 1 (Niemann-Pick type C-related protein 1)	Q12200_879	J	90.0072	88.9911	92.8697	86.3547	93.8499	-1.01615	2.86244	-3.65253	3.84267															39	23, 29, 41, 64, 75, 76, 98, 101, 110, 114, 156, 223, 230, 232, 235, 239, 250, 257, 269, 280, 438, 447, 473, 480, 601, 644, 673, 677, 822, 828, 868, 869, 879, 888, 891, 925, 1062, 1070, 1116	VQGTATCAMYGNC, CAMYGNCGKKSVF, FGNELPCPVPRSF, KLLVEVCGEEWKE, KEVRYACCTKDQV, EVRYACCTKDQVV, QPLISSCPACLKN, ISSCPACLKNFNN, NFNNLFCHFTCAA, LFCHFTCAADQGR, SEFYDSCKNIKFS, NDEVYACDDAQYK, DDAQYKCACSDCQ, AQYKCACSDCQES, KCACSDCQESCPH, SDCQESCPHLKPL, PLKDGVCKVGPLP, KVGPLPCFSLSVL, LIFYTICALFAFM, FMWYYLCKRKKNG, IGYQDLCFRPTED, PTEDSTCVIESFT, KRELQECGKFPVN, GKFPVNCLPTFQQ, VLASIVCAAGFLT, HEYDRNCEQKPEY, ILMSLLCQT…	3	0									0	,		0	0
P40530	PKP1	[Pyruvate dehydrogenase (acetyl-transferring)] kinase 1, mitochondrial (PDK 1) (Pyruvate dehydrogenase kinase 1) (EC 2.7.11.2) (Protein kinase of PDH protein 1) (Pyruvate dehydrogenase complex kinase 1) (PDC kinase 1) ([Pyruvate dehydrogenase [lipoamide]] kinase 1)	P40530_165	G	13.0156	8.06498	8.13032	9.22291	31.3444	-4.95064	-4.8853	-3.79271	18.3288															6	10, 89, 165, 232, 256, 355	IMRSWKCGGMRWA, LLLSLTCKRLNAI, LQEIQSCYPKFQI, DYVNDICFVKFNT, QDITFTCIPPILE, GFGLPMCKTYLEL	0	0									0	,		0	0
P40530	PKP1	[Pyruvate dehydrogenase (acetyl-transferring)] kinase 1, mitochondrial (PDK 1) (Pyruvate dehydrogenase kinase 1) (EC 2.7.11.2) (Protein kinase of PDH protein 1) (Pyruvate dehydrogenase complex kinase 1) (PDC kinase 1) ([Pyruvate dehydrogenase [lipoamide]] kinase 1)	P40530_232	G	11.1302	12.8427	10.1888	11.3634	26.411	1.71259	-0.94139	0.233212	15.2809	11.1852	6.86545	-4.31971												6	10, 89, 165, 232, 256, 355	IMRSWKCGGMRWA, LLLSLTCKRLNAI, LQEIQSCYPKFQI, DYVNDICFVKFNT, QDITFTCIPPILE, GFGLPMCKTYLEL	0	0									0	,		0	0
P25366	OCA4	Protein OCA4 (Oxidant-induced cell-cycle arrest protein 4)	P25366_250	D	10.5644	9.36606	29.1164	25.5307	46.0731	-1.19835	18.552	14.9663	35.5087															4	18, 138, 250, 329	EEGIYRCSKVETL, MLIKSTCLKRTFK, VNEDDLCREPEVP, VKIRIPCDSELPD	0	0									0	,		0	0
P38692	KIC1	Serine/threonine-protein kinase KIC1 (EC 2.7.11.1) (Kinase that interacts with CDC31) (N-rich kinase 1)	P38692_654	D	7.80737	8.58436	10.5329	25.2752	64.6061	0.776987	2.72548	17.4678	56.7987	4.44934	9.58993	5.14059												8	102, 134, 161, 221, 256, 654, 1013, 1061	WIIMEHCAGGSLR, LLVALKCIHKDNV, EGNVKLCDFGVAA, TGNPPYCDVEALR, KEFIALCLDEDPK, NNRPEHCPSTITN, SLGFGMCPPPQSL, FEEGLPCIEHALK	0	0									0	,		0	0
P36165	TGL4	Triacylglycerol lipase 4 (EC 3.1.1.3) (Lipase 4)	P36165_616	F	6.48317	6.16549	6.18215	8.98535	26.7751	-0.317681	-0.301017	2.50219	20.292	7.48059	7.78448	0.303893	2.1696	5.04251	2.8729									9	127, 149, 162, 433, 436, 494, 510, 577, 616	SSLASKCKSFLYN, ILIDKVCSQKQHA, MSFEEWCSAGARL, LIWSAVCASCSLP, SAVCASCSLPGIF, VDHIIACQVNIHV, LKLSLSCVGGEIE, TILPDMCMLFRIK, SIIQNHCGQEFAL	1	0									0	,		0	0
P22543	VPS34	Phosphatidylinositol 3-kinase VPS34 (PI3-kinase VPS34) (PI3K VPS34) (PtdIns-3-kinase VPS34) (EC 2.7.1.137) (Carboxypeptidase Y-deficient protein 15) (Vacuolar protein sorting-associated protein 34) (Vacuolar protein-targeting protein 29)	P22543_154	G	12.8767	14.4313	13.6127	11.7871	28.8964	1.55462	0.736047	-1.08954	16.0197	3.83929	2.3378	-1.50149												11	9, 135, 154, 415, 544, 545, 590, 593, 717, 721, 790	LNNITFCVSQDLD, IFNLKDCTLKRGF, YDVIDHCEVVTDN, QLVEAVCFENLST, INVLRECCETIKR, NVLRECCETIKRL, DPDVLICDVCPET, VLICDVCPETSKV, DNFVKSCAGYCVI, KSCAGYCVITYIL, DKFRSYCFVAYSI	1	0									0	,		0	0
P22543	VPS34	Phosphatidylinositol 3-kinase VPS34 (PI3-kinase VPS34) (PI3K VPS34) (PtdIns-3-kinase VPS34) (EC 2.7.1.137) (Carboxypeptidase Y-deficient protein 15) (Vacuolar protein sorting-associated protein 34) (Vacuolar protein-targeting protein 29)	P22543_590	G	14.2273	11.37	10.2989	19.6721	17.5589	-2.85722	-3.92836	5.44486	3.33168															11	9, 135, 154, 415, 544, 545, 590, 593, 717, 721, 790	LNNITFCVSQDLD, IFNLKDCTLKRGF, YDVIDHCEVVTDN, QLVEAVCFENLST, INVLRECCETIKR, NVLRECCETIKRL, DPDVLICDVCPET, VLICDVCPETSKV, DNFVKSCAGYCVI, KSCAGYCVITYIL, DKFRSYCFVAYSI	1	0									0	,		0	0
P22543	VPS34	Phosphatidylinositol 3-kinase VPS34 (PI3-kinase VPS34) (PI3K VPS34) (PtdIns-3-kinase VPS34) (EC 2.7.1.137) (Carboxypeptidase Y-deficient protein 15) (Vacuolar protein sorting-associated protein 34) (Vacuolar protein-targeting protein 29)	P22543_593	G	14.2273	11.37	10.2989	19.6721	17.5589	-2.85722	-3.92836	5.44486	3.33168															11	9, 135, 154, 415, 544, 545, 590, 593, 717, 721, 790	LNNITFCVSQDLD, IFNLKDCTLKRGF, YDVIDHCEVVTDN, QLVEAVCFENLST, INVLRECCETIKR, NVLRECCETIKRL, DPDVLICDVCPET, VLICDVCPETSKV, DNFVKSCAGYCVI, KSCAGYCVITYIL, DKFRSYCFVAYSI	1	0									0	,		0	0
P36165	TGL4	Triacylglycerol lipase 4 (EC 3.1.1.3) (Lipase 4)	P36165_510	G	9.5908	10.0043	12.2052	11.5953	29.148	0.413487	2.61441	2.00455	19.5572	6.97802	10.834	3.85595												9	127, 149, 162, 433, 436, 494, 510, 577, 616	SSLASKCKSFLYN, ILIDKVCSQKQHA, MSFEEWCSAGARL, LIWSAVCASCSLP, SAVCASCSLPGIF, VDHIIACQVNIHV, LKLSLSCVGGEIE, TILPDMCMLFRIK, SIIQNHCGQEFAL	1	0									0	,		0	0
P38692	KIC1	Serine/threonine-protein kinase KIC1 (EC 2.7.11.1) (Kinase that interacts with CDC31) (N-rich kinase 1)	P38692_1061	G	11.0491	13.3037	9.46175	16.2588	34.5329	2.25457	-1.58735	5.20971	23.4838															8	102, 134, 161, 221, 256, 654, 1013, 1061	WIIMEHCAGGSLR, LLVALKCIHKDNV, EGNVKLCDFGVAA, TGNPPYCDVEALR, KEFIALCLDEDPK, NNRPEHCPSTITN, SLGFGMCPPPQSL, FEEGLPCIEHALK	0	0									0	,		0	0
Q06063	DUS4	tRNA-dihydrouridine(20a/20b) synthase [NAD(P)+] (EC 1.3.1.90) (mRNA-dihydrouridine synthase DUS4) (EC 1.3.1.-) (tRNA-dihydrouridine synthase 4)	Q06063_183	D	10.6196	18.2136	12.5683	22.041	53.3623	7.59402	1.94877	11.4214	42.7427															14	58, 119, 126, 128, 140, 150, 183, 187, 234, 271, 275, 280, 300, 355	LPFRQLCREYNVD, EMVAPYCDGIGIN, DGIGINCGCPIKE, IGINCGCPIKEQI, IREGIGCALIYNS, YNSDLLCSMVHAV, DETVELCRKLCDA, ELCRKLCDAGVDW, VIANGDCFKLSDL, FAGYTTCPWGCIE, TTCPWGCIEKFCY, GCIEKFCYWALEF, AQHHLYCMLENME, PYKANSCVQRSAS	0	0									0	,		0	0
Q06063	DUS4	tRNA-dihydrouridine(20a/20b) synthase [NAD(P)+] (EC 1.3.1.90) (mRNA-dihydrouridine synthase DUS4) (EC 1.3.1.-) (tRNA-dihydrouridine synthase 4)	Q06063_187	D	13.1033	15.3175	17.5725	22.9846	57.3693	2.21425	4.46928	9.88134	44.2661															14	58, 119, 126, 128, 140, 150, 183, 187, 234, 271, 275, 280, 300, 355	LPFRQLCREYNVD, EMVAPYCDGIGIN, DGIGINCGCPIKE, IGINCGCPIKEQI, IREGIGCALIYNS, YNSDLLCSMVHAV, DETVELCRKLCDA, ELCRKLCDAGVDW, VIANGDCFKLSDL, FAGYTTCPWGCIE, TTCPWGCIEKFCY, GCIEKFCYWALEF, AQHHLYCMLENME, PYKANSCVQRSAS	0	0									0	,		0	0
P53244	ART5	Arrestin-related trafficking adapter 5	P53244_415	E	4.7138	6.08097	5.04726	22.6783	34.8612	1.36717	0.33346	17.9645	30.1474															6	106, 246, 415, 430, 431, 583	KRKIFECYWDNLL, MLPPEVCETIEGL, DKLDVDCPFTIPD, KQITQDCCLQDNL, QITQDCCLQDNLI, GSVPAYCDDDxxx	0	0									0	,		0	0
P22082	SNF2	Transcription regulatory protein SNF2 (EC 3.6.4.-) (ATP-dependent helicase SNF2) (Regulatory protein GAM1) (Regulatory protein SWI2) (SWI/SNF complex component SNF2) (Transcription factor TYE3)	P22082_1059	H	16.0092	16.9602	14.5273	15.3773	40.5622	0.950929	-1.48192	-0.631963	24.553	9.70971	6.23311	-3.4766												8	16, 265, 512, 521, 1013, 1059, 1158, 1653	NEEVNRCYLRWQH, QITSLKCLVNRKP, DTTVNDCLDKLLN, KLLNDECTESTRE, VEKVVKCKMSALQ, MQLKKICNHPFVF, PDSEYLCFILSTR, VVTKKYCEIMGDN	0	0									0	,		0	0
P38881	NVJ1	Nucleus-vacuole junction protein 1	P38881_205	D	6.91468	6.19113	8.77607	31.5097	65.3937	-0.723559	1.86138	24.595	58.4791	4.93866	9.27971	4.34105	2.08528	2.84654	0.761256									4	127, 205, 234, 246	EDKDNDCNVDLIE, SEDLLGCHLEKQL, NNREKDCSSSSEV, VESQSKCRKESTA	0	0									0	,		0	0
P38881	NVJ1	Nucleus-vacuole junction protein 1	P38881_127	E	8.35801	6.44035	8.28648	20.0373	52.8947	-1.91766	-0.0715215	11.6793	44.5367	3.58398	8.76445	5.18048												4	127, 205, 234, 246	EDKDNDCNVDLIE, SEDLLGCHLEKQL, NNREKDCSSSSEV, VESQSKCRKESTA	0	0									0	,		0	0
Q05533	INM2	Inositol monophosphatase 2 (IMP 2) (IMPase 2) (EC 3.1.3.25) (Inositol-1(or 4)-monophosphatase 2)	Q05533_262	E	9.65494	5.93079	7.41979	15.4076	50.8842	-3.72416	-2.23515	5.75266	41.2293															9	36, 110, 212, 227, 233, 237, 251, 262, 270	HAGTNFCSYDDKA, HGYPYSCTSLGLA, SAAMNICYVASGM, AYWEGGCWAWDVC, CWAWDVCAGWCIL, DVCAGWCILEEAG, IMVGGNCGEWNIP, IPLDRRCYLAIRG, LAIRGGCESMEQK	0	0									0	,		0	0
Q03177	YMR102C	WD repeat-containing protein YMR102C	Q03177_338	D	15.0472	12.5843	15.9768	26.5454	56.1816	-2.46292	0.929597	11.4982	41.1345															11	323, 338, 343, 359, 587, 607, 753, 799, 802, 823, 826	HPDFVTCVEFHPT, RFFISGCLDHKCR, GCLDHKCRLWSIL, VSFEYDCQDLITS, HNAPVTCVSIAPP, LSNDVICELSLEF, RGYSNICPKSSTS, MNLPIRCNVCNGS, PIRCNVCNGSRFE, QDRNYYCVDCGTV, NYYCVDCGTVVNN	2	0									0	,		0	0
Q03177	YMR102C	WD repeat-containing protein YMR102C	Q03177_587	E	9.63673	5.46946	8.38958	8.44308	41.238	-4.16727	-1.24715	-1.19365	31.6012															11	323, 338, 343, 359, 587, 607, 753, 799, 802, 823, 826	HPDFVTCVEFHPT, RFFISGCLDHKCR, GCLDHKCRLWSIL, VSFEYDCQDLITS, HNAPVTCVSIAPP, LSNDVICELSLEF, RGYSNICPKSSTS, MNLPIRCNVCNGS, PIRCNVCNGSRFE, QDRNYYCVDCGTV, NYYCVDCGTVVNN	2	0									0	,		0	0
P08425	MSF1	Phenylalanine--tRNA ligase, mitochondrial (EC 6.1.1.20) (Phenylalanyl-tRNA synthetase) (PheRS)	P08425_132	F	3.87185	4.42269	6.76501	11.6918	22.7604	0.550841	2.89317	7.81999	18.8885	4.22301	5.18033	0.957321	2.13419	3.62298	1.48879									6	132, 239, 304, 306, 432, 457	SAHELECFQKIRN, DLEVDLCSQHLKR, GEWLELCGCGLIR, WLELCGCGLIRQD, TGRKSMCYRINYQ, TLQDMVCSKLVKE	0	0									0	,		0	0
Q12368	SNU23	23 kDa U4/U6.U5 small nuclear ribonucleoprotein component	Q12368_134	F	3.89108	4.51465	5.8484	10.2795	25.8248	0.623574	1.95733	6.38846	21.9338							1	C82, C85, H98, H104	C2H2_ZnFinger	Structural	zf-C2H2_jaz,zf-met				3	82, 85, 134	KKFGFYCDICNLT, GFYCDICNLTFKD, QEEFELCYHNLIK	1	1									1	,	Q12368_82, Q12368_85	1	2
Q04119	PPN1	Endopolyphosphatase (EC 3.6.1.10) (Deoxyadenosine triphosphate phosphohydrolase) (dATP phosphohydrolase) (EC 3.6.1.-) (Exopolyphosphatase) (EC 3.6.1.11) (Phosphate metabolism protein 5)	Q04119_119	J	93.0498	95.7346	96.7478	97.3768	96.1657	2.68484	3.69799	4.32705	3.11593							1 or 2	D102-H104-D171-N224-H328	NO_CLUS	Catalytic	Metallophos	hydrolase			5	29, 119, 141, 295, 340	IAILSTCVLFFLV, SSIDAVCHTGKPS, GKAMSGCDSPVIL, NPLVDNCNSKKEP, KNFDQSCYDKFTL	0	1									1	,		1	2
Q04119	PPN1	Endopolyphosphatase (EC 3.6.1.10) (Deoxyadenosine triphosphate phosphohydrolase) (dATP phosphohydrolase) (EC 3.6.1.-) (Exopolyphosphatase) (EC 3.6.1.11) (Phosphate metabolism protein 5)	Q04119_141	J	75.0941	87.6242	82.075	89.0267	77.5706	12.5301	6.9809	13.9326	2.47651							1 or 2	D102-H104-D171-N224-H328	NO_CLUS	Catalytic	Metallophos	hydrolase			5	29, 119, 141, 295, 340	IAILSTCVLFFLV, SSIDAVCHTGKPS, GKAMSGCDSPVIL, NPLVDNCNSKKEP, KNFDQSCYDKFTL	0	1									1	,		1	2
Q07895	YLR001C	FAS1 domain-containing protein YLR001C	Q07895_410	J	90.5016	92.3561	91.6062	81.5999	89.1088	1.85447	1.10461	-8.90169	-1.39282															11	134, 334, 410, 420, 476, 504, 687, 701, 728, 736, 780	RKHERHCFVNEIA, YLHGLNCSEFVKE, IYDSAFCSSAKRL, KRLGGHCQKFKIT, LAPENHCSISLML, YTILLPCMNSWDN, TQNLLDCNGSIST, LGTKLNCRKDHLD, RVLKTGCTTNLKS, TNLKSSCIFLIDK, AISLLFCIIITRG	0	0									0	,		0	0
P38850	RTT107	Regulator of Ty1 transposition protein 107 (Establishes silent chromatin protein 4)	P38850_841	A	21.5074	23.7239	33.5037	47.2251	76.1489	2.21649	11.9963	25.7177	54.6415	13.6525	16.8621	3.20955												16	37, 40, 125, 137, 227, 319, 363, 452, 603, 677, 841, 844, 876, 957, 991, 1046	LLMDNSCNNCQIY, DNSCNNCQIYELY, FHLLRDCQVYISK, KSSFNKCEYILYS, GELATLCELDMQD, AFPDIDCYIGHSA, FTPVSQCKLIHQP, HMWLEQCYMNNSK, METEVFCEGHEKR, EKETNECHIEVDQ, YDLKAVCTGCFHD, KAVCTGCFHDGFN, ETDKLNCIFAPKI, ERANIRCINLVND, VLRSKKCTFEDII, IVEWNWCVESIFH	2	0									0	,		0	0
P38850	RTT107	Regulator of Ty1 transposition protein 107 (Establishes silent chromatin protein 4)	P38850_844	A	21.5074	23.7239	33.5037	47.2251	76.1489	2.21649	11.9963	25.7177	54.6415	13.6525	16.8621	3.20955												16	37, 40, 125, 137, 227, 319, 363, 452, 603, 677, 841, 844, 876, 957, 991, 1046	LLMDNSCNNCQIY, DNSCNNCQIYELY, FHLLRDCQVYISK, KSSFNKCEYILYS, GELATLCELDMQD, AFPDIDCYIGHSA, FTPVSQCKLIHQP, HMWLEQCYMNNSK, METEVFCEGHEKR, EKETNECHIEVDQ, YDLKAVCTGCFHD, KAVCTGCFHDGFN, ETDKLNCIFAPKI, ERANIRCINLVND, VLRSKKCTFEDII, IVEWNWCVESIFH	2	0									0	,		0	0
P38850	RTT107	Regulator of Ty1 transposition protein 107 (Establishes silent chromatin protein 4)	P38850_677	E	5.99015	9.53569	7.29145	24.8622	37.8066	3.54554	1.3013	18.872	31.8165	0.713567	4.92122	4.20765	1.49609	0.636925	-0.859166									16	37, 40, 125, 137, 227, 319, 363, 452, 603, 677, 841, 844, 876, 957, 991, 1046	LLMDNSCNNCQIY, DNSCNNCQIYELY, FHLLRDCQVYISK, KSSFNKCEYILYS, GELATLCELDMQD, AFPDIDCYIGHSA, FTPVSQCKLIHQP, HMWLEQCYMNNSK, METEVFCEGHEKR, EKETNECHIEVDQ, YDLKAVCTGCFHD, KAVCTGCFHDGFN, ETDKLNCIFAPKI, ERANIRCINLVND, VLRSKKCTFEDII, IVEWNWCVESIFH	2	0									0	,		0	0
P53327	SLH1	RQC trigger complex helicase SLH1 (EC 3.6.4.13) (Antiviral helicase SLH1) (SKI2-like helicase 1)	P53327_945	G	14.8898	12.8915	11.4709	13.7172	35.0897	-1.99824	-3.41881	-1.17254	20.1999	8.39549														21	279, 309, 504, 623, 624, 638, 684, 819, 861, 907, 930, 945, 1092, 1349, 1393, 1616, 1770, 1854, 1893, 1920, 1933	SDLDHFCKTVFPY, NENMLICAPTGAG, EQQLLGCRGKAGS, GAIKVLCCTATLA, AIKVLCCTATLAW, VNLPADCVIIKGT, NGTGILCTSNDRL, EIFNQMCDPRATE, SDESVECQIGSQL, QNSVRICRALFLI, NVMLNICKSIEKR, AFDHPLCQFDLPE, SDTWIGCESTHAI, PDNLAFCPLMKTM, LDLIHLCGMEDNP, NLRESQCVLLHGD, MIKMMQCIKQGYW, KRFVSVCQRLPVL, NGFEVYCDKFPKI, LLMIKRCQPKQMN, KEVIIHCDLFIPE	0	0									0	,		0	0
P53327	SLH1	RQC trigger complex helicase SLH1 (EC 3.6.4.13) (Antiviral helicase SLH1) (SKI2-like helicase 1)	P53327_1933	H	24.6309	19.1773	11.46	13.167	25.3684	-5.45358	-13.1709	-11.464	0.737492	9.78241	9.47924	-0.303176												21	279, 309, 504, 623, 624, 638, 684, 819, 861, 907, 930, 945, 1092, 1349, 1393, 1616, 1770, 1854, 1893, 1920, 1933	SDLDHFCKTVFPY, NENMLICAPTGAG, EQQLLGCRGKAGS, GAIKVLCCTATLA, AIKVLCCTATLAW, VNLPADCVIIKGT, NGTGILCTSNDRL, EIFNQMCDPRATE, SDESVECQIGSQL, QNSVRICRALFLI, NVMLNICKSIEKR, AFDHPLCQFDLPE, SDTWIGCESTHAI, PDNLAFCPLMKTM, LDLIHLCGMEDNP, NLRESQCVLLHGD, MIKMMQCIKQGYW, KRFVSVCQRLPVL, NGFEVYCDKFPKI, LLMIKRCQPKQMN, KEVIIHCDLFIPE	0	0									0	,		0	0
P15315	CUP2	Transcriptional activator protein CUP2 (Copper-fist transcription factor)	P15315_23	B	18.5549	21.4513	21.1492	47.6939	73.3662	2.89639	2.5943	29.139	54.8113							1	C11, C14, C23, H25	Zn2Cys6_ZnFinger	Structural	Copper-fist				12	11, 14, 23, 43, 46, 61, 63, 80, 82, 88, 90, 105	NGVKYACETCIRG, KYACETCIRGHRA, GHRAAQCTHTDGP, GRPSTTCGHCKEL, STTCGHCKELRRT, FNPSGGCMCASAR, PSGGCMCASARRP, KEDETRCRCDEGE, DETRCRCDEGEPC, CDEGEPCKCHTKR, EGEPCKCHTKRKS, KSKGGSCHRRAND	2	1									1	11, 14, 23, 25,	P15315_11, P15315_14, P15315_23	1	2
P38781	RSC30	Chromatin structure-remodeling complex protein RSC30 (Remodel the structure of chromatin complex subunit 30)	P38781_43	B	12.6586	13.4495	20.2612	38.4041	76.8982	0.790943	7.60259	25.7455	64.2396	9.09674	11.9092	2.8125	6.27609	9.72795	3.45186	2	C15, C18, C25, C32, C35, C43	Zn2Cys6_ZnFinger	Structural	Zn_clus				12	15, 18, 25, 32, 35, 43, 329, 351, 401, 498, 655, 724	VRKPPACTQCRKR, PPACTQCRKRKIG, RKRKIGCDRAKPI, DRAKPICGNCVKY, KPICGNCVKYNKP, KYNKPDCFYPDGP, NILHDICHINQFK, QQYMEVCKVNFPP, FPNGDTCPSFSTV, LDEDLSCLLSFQI, TSNSERCAKDLMK, FAIFQRCEVILYD	2	1									1	,	P38781_15, P38781_18, P38781_25, P38781_32, P38781_35, P38781_43	1	2
P49955	HSH155	U2 snRNP component HSH155	P49955_624	D	8.57783	13.4806	12.1543	21.4491	42.3654	4.90279	3.57646	12.8713	33.7876	3.88966	4.13836	0.248696												12	321, 358, 362, 464, 515, 624, 634, 668, 728, 780, 792, 868	PFINAACHSRKSW, LTGLMSCIKDCLM, MSCIKDCLMDDHV, LLVLQKCSAVESI, LAKKLGCSYTIDK, QHAADLCAILIPV, IPVIKNCHEFEML, IINAMYCITSVMD, KEWMRICFELLEL, ERQLRVCTAVAIG, GIVAKVCGPYNVL, THLALNCSGTGHE	0	0									0	,		0	0
P27515	URK1	Uridine kinase (EC 2.7.1.48) (Uridine monophosphokinase)	P27515_126	E	7.70282	7.66176	11.3433	13.3699	31.1014	-0.0410622	3.6405	5.66708	23.3986	3.65029	4.00913	0.358836												8	126, 192, 211, 310, 353, 369, 401, 500	LDLAYKCILNLKE, DADLDVCLARRLS, GRDLDGCIQQWEK, LNKNLNCADFVFY, MENVIACQFDQVT, IIRSGDCFMKSLR, GEPQLHCEFLPPN, DSKYFGCDxxxxx	0	0									0	,		0	0
P49955	HSH155	U2 snRNP component HSH155	P49955_321	E	10.7626	8.82745	7.48818	12.3544	34.3972	-1.93515	-3.27441	1.59181	23.6346	3.48531	4.55145	1.06614												12	321, 358, 362, 464, 515, 624, 634, 668, 728, 780, 792, 868	PFINAACHSRKSW, LTGLMSCIKDCLM, MSCIKDCLMDDHV, LLVLQKCSAVESI, LAKKLGCSYTIDK, QHAADLCAILIPV, IPVIKNCHEFEML, IINAMYCITSVMD, KEWMRICFELLEL, ERQLRVCTAVAIG, GIVAKVCGPYNVL, THLALNCSGTGHE	0	0									0	,		0	0
P38781	RSC30	Chromatin structure-remodeling complex protein RSC30 (Remodel the structure of chromatin complex subunit 30)	P38781_498	G	11.4262	9.36561	10.3429	12.9728	25.2527	-2.06056	-1.08323	1.54667	13.8265	3.11009	5.07947	1.96938				2	C15, C18, C25, C32, C35, C43	Zn2Cys6_ZnFinger	Structural	Zn_clus				12	15, 18, 25, 32, 35, 43, 329, 351, 401, 498, 655, 724	VRKPPACTQCRKR, PPACTQCRKRKIG, RKRKIGCDRAKPI, DRAKPICGNCVKY, KPICGNCVKYNKP, KYNKPDCFYPDGP, NILHDICHINQFK, QQYMEVCKVNFPP, FPNGDTCPSFSTV, LDEDLSCLLSFQI, TSNSERCAKDLMK, FAIFQRCEVILYD	2	1									1	,	P38781_15, P38781_18, P38781_25, P38781_32, P38781_35, P38781_43	1	2
Q99186	APM4	AP-2 complex subunit mu (Adaptin medium chain APM4) (Clathrin assembly protein complex 2 mu medium chain) (Clathrin coat assembly protein AP50) (Clathrin coat-associated protein AP50) (Mu2-adaptin) (Plasma membrane adaptor AP-2 50 kDa protein)	Q99186_388	G	14.2352	11.7993	12.1652	16.5479	41.5298	-2.43587	-2.07001	2.31269	27.2947	6.45578	10.0987	3.64294	2.40085	6.09297	3.69212									5	251, 300, 305, 388, 397	LSGTPICRFGLND, SVLLEDCKFHECV, DCKFHECVSLDKF, PPSTVDCKISVSN, SVSNGHCKFVPEE	0	0									0	,		0	0
Q99186	APM4	AP-2 complex subunit mu (Adaptin medium chain APM4) (Clathrin assembly protein complex 2 mu medium chain) (Clathrin coat assembly protein AP50) (Clathrin coat-associated protein AP50) (Mu2-adaptin) (Plasma membrane adaptor AP-2 50 kDa protein)	Q99186_300	H	26.0816	12.7319	11.591	20.6139	57.571	-13.3497	-14.4906	-5.46771	31.4893	10.6279	8.80649	-1.82137												5	251, 300, 305, 388, 397	LSGTPICRFGLND, SVLLEDCKFHECV, DCKFHECVSLDKF, PPSTVDCKISVSN, SVSNGHCKFVPEE	0	0									0	,		0	0
P49955	HSH155	U2 snRNP component HSH155	P49955_728	J	62.3707	72.0432	73.2223	73.2303	74.6453	9.67245	10.8515	10.8595	12.2745	60.9888	47.0296	-13.9591												12	321, 358, 362, 464, 515, 624, 634, 668, 728, 780, 792, 868	PFINAACHSRKSW, LTGLMSCIKDCLM, MSCIKDCLMDDHV, LLVLQKCSAVESI, LAKKLGCSYTIDK, QHAADLCAILIPV, IPVIKNCHEFEML, IINAMYCITSVMD, KEWMRICFELLEL, ERQLRVCTAVAIG, GIVAKVCGPYNVL, THLALNCSGTGHE	0	0									0	,		0	0
Q12181	TAH18	NADPH-dependent diflavin oxidoreductase 1 (EC 1.18.1.-) (NADPH-dependent FMN and FAD-containing oxidoreductase)	Q12181_325	E	6.90817	7.86853	8.4322	12.7429	32.6664	0.960359	1.52403	5.8347	25.7582															9	39, 52, 59, 272, 325, 379, 447, 509, 575	HFSHTFCSIGDYD, PQDILKCRYLFII, RYLFIICSTTGQG, TVTIYPCNTDEDV, NLLKYHCDFMSIP, QDLYDYCNRPRRS, KIRRGICTNYIAR, IKLLFGCRYKDKD, DAVFFLCGSSGKM	0	0									0	,		0	0
P32618	YEL043W	Uncharacterized protein YEL043W	P32618_227	F	4.73444	6.68996	5.51019	11.6209	35.8145	1.95551	0.775751	6.88643	31.0801	3.66604	2.90859	-0.757445												5	12, 101, 102, 134, 227	ITTVLACLWLSYR, PNSLYTCCSITGL, NSLYTCCSITGLE, KLPSIYCMTKARE, LKKILICAQEDLH	0	0									0	,		0	0
Q12181	TAH18	NADPH-dependent diflavin oxidoreductase 1 (EC 1.18.1.-) (NADPH-dependent FMN and FAD-containing oxidoreductase)	Q12181_39	G	9.89595	12.4025	11.5287	13.1925	29.8192	2.50659	1.63272	3.29659	19.9232															9	39, 52, 59, 272, 325, 379, 447, 509, 575	HFSHTFCSIGDYD, PQDILKCRYLFII, RYLFIICSTTGQG, TVTIYPCNTDEDV, NLLKYHCDFMSIP, QDLYDYCNRPRRS, KIRRGICTNYIAR, IKLLFGCRYKDKD, DAVFFLCGSSGKM	0	0									0	,		0	0
Q04179	URH1	Uridine nucleosidase (EC 3.2.2.3) (Uridine ribohydrolase)	Q04179_196	E	5.74839	6.86015	11.4432	19.6899	31.2417	1.11176	5.69479	13.9415	25.4933															7	12, 26, 39, 142, 166, 196, 285	IPIWLDCDPGHDD, IAILLGCFHPAFN, LLGISTCFGNAPP, LATVFRCKPYLKK, LHGLGNCNPNLSA, PDVKDKCIVVPLN, KRMDISCIDDVFN	0	0									0	,		0	0
P39904	VPS52	Vacuolar protein sorting-associated protein 52 (Suppressor of actin mutation protein 2)	P39904_189	F	7.03228	9.19744	7.75905	10.9319	23.5527	2.16516	0.72677	3.89962	16.5204	5.04398	4.65997	-0.384009	9.77324	26.0794	16.3062									6	40, 189, 255, 380, 479, 559	ENYLKDCKFKAPS, KDFDKLCQLLDIL, ELRQAYCYTMKWY, LAILDNCTVEYHF, QLVDFQCESLRKA, ETVMTKCSKKTKS	0	0									0	,		0	0
Q06668	OMS1	Methyltransferase OMS1, mitochondrial (EC 2.1.1.-) (OXA1 multicopy suppressor 1)	Q06668_241	D	13.9291	16.2943	15.7223	23.9591	53.2246	2.36521	1.79318	10.03	39.2955	8.86261	13.9876	5.12504												6	10, 241, 250, 335, 387, 417	FRRFPTCLLHHIR, KWLMKHCQGDVLE, DVLEVSCGTGRNI, VEAFGLCSHEDPV, RLNTWGCRWNLDL, HLGTTWCIVAKRK	0	0									0	,		0	0
Q06668	OMS1	Methyltransferase OMS1, mitochondrial (EC 2.1.1.-) (OXA1 multicopy suppressor 1)	Q06668_250	D	13.9291	16.2943	15.7223	23.9591	53.2246	2.36521	1.79318	10.03	39.2955	8.86261	13.9876	5.12504												6	10, 241, 250, 335, 387, 417	FRRFPTCLLHHIR, KWLMKHCQGDVLE, DVLEVSCGTGRNI, VEAFGLCSHEDPV, RLNTWGCRWNLDL, HLGTTWCIVAKRK	0	0									0	,		0	0
Q08224	THI20	Hydroxymethylpyrimidine/phosphomethylpyrimidine kinase THI20 (EC 2.7.1.49) (EC 2.7.4.7) (EC 3.5.99.2) (Hydroxymethylpyrimidine kinase) (HMP kinase) (Hydroxymethylpyrimidine phosphate kinase) (HMP-P kinase) (HMP-phosphate kinase) (HMPP kinase)	Q08224_243	E	10.4505	8.08839	8.73904	14.4924	44.1083	-2.36209	-1.71144	4.04191	33.6578	1.98366	3.85802	1.87436												14	19, 52, 57, 93, 164, 193, 243, 278, 309, 388, 396, 468, 495, 537	PYLTLACNEKLPT, TITAHRCYAMTCI, RCYAMTCITALNA, NLKDMKCNVIKTG, TPNIPECYKLLGE, LAKITKCSNILVK, HTHGTGCTLASAI, NAVAIGCDVTKET, KMLSDECFTASDV, DYARVHCIAGSKA, AGSKAPCLEDMEK, VASLTPCLMGYGE, SVYHEWCETYASS, TIYAEVCELETNF	0	0									0	,		0	0
P36122	BCH2	Protein BCH2 (BUD7 and CHS6 homolog 2)	P36122_636	I	26.5511	25.8429	22.6499	22.5707	40.2258	-0.708231	-3.90122	-3.98046	13.6746															20	81, 138, 165, 186, 187, 215, 227, 236, 339, 403, 430, 436, 476, 485, 492, 582, 636, 650, 737, 746	PPDLIHCTELDKF, DDITTYCTFNIFQ, QVNIVDCLNGNNE, EETFVSCCIRSVI, ETFVSCCIRSVII, FVFENRCASDYKR, RVIDSLCKFLPRF, LPRFLECGWDSTK, ISDLINCITDVLS, SINSMPCLAEYDI, YYKAPLCHSREHC, CHSREHCTMTSHE, NESKYGCIEEIWN, EIWNKSCLELGPI, LELGPICGPQSDN, LRQKRLCQRWFDA, LPDAVACLRTSIL, RFDPISCHHLLNF, IDYMLECLSKNRN, KNRNEACLAYERP	0	0									0	,		0	0
P19812	UBR1	E3 ubiquitin-protein ligase UBR1 (EC 2.3.2.27) (N-end-recognizing protein) (N-recognin-1)	P19812_1096	F	9.64743	8.69431	7.81371	8.75424	22.4915	-0.95312	-1.83372	-0.89319	12.8441	6.69789	5.03941	-1.65848				3 or 4	C123, C136, C139, C148, C151, H157, H160, C175, C177, C189, H118	NoCluster	Structural	zf-UBR	transferase			43	123, 136, 139, 141, 145, 148, 151, 163, 167, 175, 177, 189, 357, 392, 402, 423, 432, 540, 569, 576, 604, 662, 785, 802, 1054, 1096, 1220, 1223, 1286, 1295, 1303, 1320, 1323, 1329, 1334, 1384, 1448, 1583, 1659, 1703, 1706, 1727, 1743	KHTGRNCGRKFKI, GEPLYRCHECGCD, LYRCHECGCDDTC, RCHECGCDDTCVL, CGCDDTCVLCIHC, DDTCVLCIHCFNP, CVLCIHCFNPKDH, HVNHHVCTDICTE, HVCTDICTEFTSG, EFTSGICDCGDEE, TSGICDCGDEEAW, WNSPLHCKAEEQE, GRAMLKCSQDLSS, YLHQETCKYIILW, ILWITHCLNIPNS, MMGKTLCSEYLNA, YLNATECRDMTPV, LYKPIFCQQVVEI, LTAIRECVVQLFT, VVQLFTCPTNAKN, DIFKEFCKVEGGV, ISLLTLCKLFNGA, YEALEDCSDFLKI, LRSVVLCSQIDVG, YKLLQVCLDMEDS, YLSKPICNLLLSI, ESEDFTCAL…	5	1	Structural								1	118, 123, 136, 139, 148, 151, 151, 157, 160, 161, 175, 177, 189, 952, 1220, 1223, 1295, 1297, 1300, 1303, 1320, 1323, 1703, 1706, 1722, 1727, 1763, 1775,	P19812_123, P19812_136, P19812_139, P19812_148, P19812_151, P19812_175, P19812_177, P19812_189	1	2
P37296	STV1	V-type proton ATPase subunit a, Golgi isoform (V-ATPase a 2 subunit) (Similar to VPH1 protein 1) (V-ATPase 101 kDa subunit) (V-ATPase subunit AC115) (Vacuolar proton translocating ATPase subunit a 2)	P37296_286	F	8.14492	6.08505	6.13852	9.92509	17.428	-2.05987	-2.0064	1.78017	9.2831	3.37939	3.87443	0.495044												7	126, 157, 286, 690, 783, 786, 846	VKEITDCESRARQ, RQVIFECSKFIEV, EKVEKDCFIIFTH, LLAALVCVPWLLL, IHTIEFCLNCISH, IEFCLNCISHTAS, WFVLTVCILVFME	1	0									0	,		0	0
P19812	UBR1	E3 ubiquitin-protein ligase UBR1 (EC 2.3.2.27) (N-end-recognizing protein) (N-recognin-1)	P19812_662	G	7.63362	11.2065	10.2799	12.2859	24.3882	3.57287	2.64625	4.65227	16.7546	4.56922	4.50907	-0.0601506	8.36728	23.7752	15.408	3 or 4	C123, C136, C139, C148, C151, H157, H160, C175, C177, C189, H118	NoCluster	Structural	zf-UBR	transferase			43	123, 136, 139, 141, 145, 148, 151, 163, 167, 175, 177, 189, 357, 392, 402, 423, 432, 540, 569, 576, 604, 662, 785, 802, 1054, 1096, 1220, 1223, 1286, 1295, 1303, 1320, 1323, 1329, 1334, 1384, 1448, 1583, 1659, 1703, 1706, 1727, 1743	KHTGRNCGRKFKI, GEPLYRCHECGCD, LYRCHECGCDDTC, RCHECGCDDTCVL, CGCDDTCVLCIHC, DDTCVLCIHCFNP, CVLCIHCFNPKDH, HVNHHVCTDICTE, HVCTDICTEFTSG, EFTSGICDCGDEE, TSGICDCGDEEAW, WNSPLHCKAEEQE, GRAMLKCSQDLSS, YLHQETCKYIILW, ILWITHCLNIPNS, MMGKTLCSEYLNA, YLNATECRDMTPV, LYKPIFCQQVVEI, LTAIRECVVQLFT, VVQLFTCPTNAKN, DIFKEFCKVEGGV, ISLLTLCKLFNGA, YEALEDCSDFLKI, LRSVVLCSQIDVG, YKLLQVCLDMEDS, YLSKPICNLLLSI, ESEDFTCAL…	5	1	Structural								1	118, 123, 136, 139, 148, 151, 151, 157, 160, 161, 175, 177, 189, 952, 1220, 1223, 1295, 1297, 1300, 1303, 1320, 1323, 1703, 1706, 1722, 1727, 1763, 1775,	P19812_123, P19812_136, P19812_139, P19812_148, P19812_151, P19812_175, P19812_177, P19812_189	1	2
P31374	PSK1	Serine/threonine-protein kinase PSK1 (EC 2.7.11.1) (PAS kinase 1)	P31374_482	G	13.3112	12.5781	10.5224	16.96	33.5136	-0.733094	-2.78877	3.64882	20.2024	9.28285	9.32579	0.0429418												12	466, 482, 557, 564, 585, 707, 727, 851, 1113, 1189, 1327, 1338	PQAIFTCSQEDPW, AANDLACLVFGIS, KNGLLVCVFEKVP, VFEKVPCDYVDVL, ENIVDKCELLSDG, PMPIKVCNHINET, LSYNIPCAVSSTV, GLHRDGCEIKIDF, YGKVNLCIHKKNR, VHGETGCIDLFDL, EEVSEDCIELIKS, KSILNRCVPKRPT	0	0									0	,		0	0
P51534	SHE4	SWI5-dependent HO expression protein 4	P51534_279	H	28.4993	28.305	17.5633	22.1577	26.5802	-0.194236	-10.936	-6.3416	-1.91908															11	4, 20, 118, 242, 279, 324, 404, 484, 505, 533, 609	xxxMPLCEKGNDP, STIDSLCAAFDKT, IHVFVGCFSNKDA, PSLTTLCSEIFLT, RLLSSACIDETMR, SFTKLTCINLKQL, SQKMTHCLYGLLV, HNLSPNCKQQVVR, KNFIPQCISQGGT, PIRILGCRALTRM, SDGEEVCKHIVST	0	0									0	,		0	0
P19812	UBR1	E3 ubiquitin-protein ligase UBR1 (EC 2.3.2.27) (N-end-recognizing protein) (N-recognin-1)	P19812_1583	J	71.2505	82.172	78.5677	74.6486	78.3717	10.9215	7.31722	3.39816	7.12122							3 or 4	C123, C136, C139, C148, C151, H157, H160, C175, C177, C189, H118	NoCluster	Structural	zf-UBR	transferase			43	123, 136, 139, 141, 145, 148, 151, 163, 167, 175, 177, 189, 357, 392, 402, 423, 432, 540, 569, 576, 604, 662, 785, 802, 1054, 1096, 1220, 1223, 1286, 1295, 1303, 1320, 1323, 1329, 1334, 1384, 1448, 1583, 1659, 1703, 1706, 1727, 1743	KHTGRNCGRKFKI, GEPLYRCHECGCD, LYRCHECGCDDTC, RCHECGCDDTCVL, CGCDDTCVLCIHC, DDTCVLCIHCFNP, CVLCIHCFNPKDH, HVNHHVCTDICTE, HVCTDICTEFTSG, EFTSGICDCGDEE, TSGICDCGDEEAW, WNSPLHCKAEEQE, GRAMLKCSQDLSS, YLHQETCKYIILW, ILWITHCLNIPNS, MMGKTLCSEYLNA, YLNATECRDMTPV, LYKPIFCQQVVEI, LTAIRECVVQLFT, VVQLFTCPTNAKN, DIFKEFCKVEGGV, ISLLTLCKLFNGA, YEALEDCSDFLKI, LRSVVLCSQIDVG, YKLLQVCLDMEDS, YLSKPICNLLLSI, ESEDFTCAL…	5	1	Structural								1	118, 123, 136, 139, 148, 151, 151, 157, 160, 161, 175, 177, 189, 952, 1220, 1223, 1295, 1297, 1300, 1303, 1320, 1323, 1703, 1706, 1722, 1727, 1763, 1775,	P19812_123, P19812_136, P19812_139, P19812_148, P19812_151, P19812_175, P19812_177, P19812_189	1	2
P39956	RPH1	DNA damage-responsive transcriptional repressor RPH1	P39956_763	D	1.96189	5.5446	9.64422	24.7499	63.2602	3.58271	7.68233	22.788	61.2983							2	C281, H287, H727, H732, C740, C743, C711, C714	C2H2_ZnFinger	Structural	zf-H2C2_2				10	31, 281, 304, 353, 355, 711, 714, 740, 743, 763	EDFYAYCKAINKY, PEEAKNCPEFLRH, QENGIRCNEIVHH, GKKAGKCHCISDS, KAGKCHCISDSVE, KNKIYICKECQRK, IYICKECQRKFSS, GEKPHSCPKCGKR, PHSCPKCGKRFKR, LNKKIPCISNETT	2	1									1	,	P39956_281, P39956_740, P39956_743, P39956_711, P39956_714	1	2
P39956	RPH1	DNA damage-responsive transcriptional repressor RPH1	P39956_31	E	9.13251	7.88256	6.11039	12.512	32.4516	-1.24995	-3.02212	3.37948	23.3191	3.33756	5.09625	1.75868				2	C281, H287, H727, H732, C740, C743, C711, C714	C2H2_ZnFinger	Structural	zf-H2C2_2				10	31, 281, 304, 353, 355, 711, 714, 740, 743, 763	EDFYAYCKAINKY, PEEAKNCPEFLRH, QENGIRCNEIVHH, GKKAGKCHCISDS, KAGKCHCISDSVE, KNKIYICKECQRK, IYICKECQRKFSS, GEKPHSCPKCGKR, PHSCPKCGKRFKR, LNKKIPCISNETT	2	1									1	,	P39956_281, P39956_740, P39956_743, P39956_711, P39956_714	1	2
Q06629	HDA2	HDA1 complex subunit 2 (Histone deacetylase complex 1 subunit 2)	Q06629_349	I	31.8574	28.9006	25.4945	23.5539	40.2877	-2.9568	-6.36283	-8.30344	8.43034															6	127, 141, 349, 359, 360, 366	QLINSICFRDREG, PNEVIKCAIIAHS, NAPVNNCEIDYIK, YIKLVKCCLEGKD, IKLVKCCLEGKDC, CLEGKDCNNILPV	0	0									0	,		0	0
P34240	ZRT3	Zinc-regulated transporter 3 (Vacuolar membrane zinc transporter)	P34240_249	B	8.48679	11.5638	17.632	39.7043	65.1731	3.07703	9.14523	31.2175	56.6863	3.56059	3.85442	0.293838					Unknown		Transport	ZIP (Pfam)				14	18, 24, 83, 103, 192, 193, 198, 212, 230, 249, 341, 485, 489, 490	LISSVLCILGALC, CILGALCVPLLSV, GLLLGICLSFFLN, SESLVHCADSGDH, RKSEGECCDLNKC, KSEGECCDLNKCT, CCDLNKCTPLLQS, QPEYIACVPPVIK, RNVPHGCEGSEDN, DHRGLVCVENNIG, SIGMQTCLVLALH, HSSGTTCLKWCCT, TTCLKWCCTGVLL, TCLKWCCTGVLLI	0	1									1	,		1	2
P53901	INN1	Ingression protein 1	P53901_94	D	11.1395	13.0213	10.8751	20.8364	45.9236	1.88179	-0.264368	9.69696	34.7841	5.80931	8.80847	2.99916												5	81, 94, 111, 185, 279	MYVEVYCDRRKKS, PLPIGRCEIDLLN, DPKEGYCTWYELK, RQITPQCVSTSHE, DSSTNNCQNESNK	0	0									0	,		0	0
P39104	PIK1	Phosphatidylinositol 4-kinase PIK1 (PI4-kinase) (PtdIns-4-kinase) (EC 2.7.1.67)	P39104_55	E	5.74443	6.92975	10.8691	12.0345	28.2789	1.18532	5.12465	6.29011	22.5345	8.09769	7.60117	-0.496516												8	37, 42, 55, 439, 791, 911, 998, 1009	EFTLHNCVELLCK, NCVELLCKHSENI, GIHYYLCQKLATF, KANYFRCETQFAI, FENWDLCSVIAKT, AAYSVICYLLQVK, DQIVSMCEIMQKD, KDNMQPCFDAGEQ	0	0									0	,		0	0
P38167	ECM21	Protein ECM21 (Extracellular mutant protein 21)	P38167_839	G	18.8939	11.4769	10.3508	17.8115	47.0732	-7.41699	-8.5431	-1.08236	28.1794															7	346, 616, 620, 839, 856, 878, 913	DMQLELCSRVKVF, IKLAPICKNVCVK, PICKNVCVKRIHV, HFSNVYCRHKLEI, SKPDPECPSKLRH, FLVSEQCNSGNME, DFFGNTCPPPPTF	0	0									0	,		0	0
P39104	PIK1	Phosphatidylinositol 4-kinase PIK1 (PI4-kinase) (PtdIns-4-kinase) (EC 2.7.1.67)	P39104_37	H	23.5824	16.8487	18.1886	10.912	37.6308	-6.73374	-5.39378	-12.6704	14.0483															8	37, 42, 55, 439, 791, 911, 998, 1009	EFTLHNCVELLCK, NCVELLCKHSENI, GIHYYLCQKLATF, KANYFRCETQFAI, FENWDLCSVIAKT, AAYSVICYLLQVK, DQIVSMCEIMQKD, KDNMQPCFDAGEQ	0	0									0	,		0	0
P39104	PIK1	Phosphatidylinositol 4-kinase PIK1 (PI4-kinase) (PtdIns-4-kinase) (EC 2.7.1.67)	P39104_42	H	23.5824	16.8487	18.1886	10.912	37.6308	-6.73374	-5.39378	-12.6704	14.0483															8	37, 42, 55, 439, 791, 911, 998, 1009	EFTLHNCVELLCK, NCVELLCKHSENI, GIHYYLCQKLATF, KANYFRCETQFAI, FENWDLCSVIAKT, AAYSVICYLLQVK, DQIVSMCEIMQKD, KDNMQPCFDAGEQ	0	0									0	,		0	0
P36056	RSM22	Ribosome assembly protein RSM22, mitochondrial	P36056_379	D	18.6044	15.5833	20.6545	30.4056	65.6712	-3.02113	2.05007	11.8012	47.0668	12.0763	13.1518	1.07555												6	5, 122, 373, 379, 400, 513	xxMMKRCFSILPQ, NSLHRPCRTKMEV, LKVIAPCPHQRKC, CPHQRKCPLQVGN, GKDLKFCNFQKSI, HVMMDLCAPSGEL	0	0									0	,		0	0
Q06102	YTH1	mRNA 3'-end-processing protein YTH1 (Yeast 30 kDa homolog 1)	Q06102_34	D	8.57881	11.5807	12.5102	27.3985	58.8935	3.00186	3.9314	18.8197	50.3147	6.5763	9.49539	2.91909				5	C67, C75, C81, H85, C95, C104, C110, H114	ZincNecklaces	Structural	zf-CCCH_3				15	34, 46, 52, 67, 75, 81, 95, 104, 110, 124, 132, 138, 148, 156, 163	DPDRPICEFYNSR, REGPKSCPRGPLC, CPRGPLCPKKHVL, FQNKIVCRHWLRG, HWLRGLCKKNDQC, CKKNDQCEYLHEY, LRKMPECVFFSKN, FSKNGYCTQSPDC, CTQSPDCQYLHID, ASKIPKCENYEMG, NYEMGFCPLGSSC, CPLGSSCPRRHIK, HIKKVFCQRYMTG, RYMTGFCPLGKDE, PLGKDECDMEHPQ	0	1		6eoj	6eoj_1;6eoj_2	ZN_301(B)_ZN;ZN_302(B)_ZN	CYS_67(B), CYS_75(B), CYS_81(B), HIS_85(B);CYS_34(B), CYS_46(B), CYS_52(B), HIS_56(B)	tetrahedron (regular);tetrahedron (distorted)	Mononuclear		1	,67,75,81,34,46,52	Q06102_67, Q06102_75, Q06102_81, Q06102_95, Q06102_104, Q06102_110	1	2
P40017	YAT2	Carnitine O-acetyltransferase YAT2 (EC 2.3.1.7)	P40017_93	E	9.49409	5.51543	5.48657	12.669	36.6433	-3.97865	-4.00751	3.17495	27.1492	0.876764	2.35405	1.47729	1.86272	3.92517	2.06245									9	32, 93, 370, 375, 395, 422, 590, 611, 678	LPLPKLCDTLQRL, YHDTRDCYLDELH, TERDKKCTSANCK, KCTSANCKRVFYG, GHQVGSCVSRWYD, IWDSFTCDGSVVL, QALLELCQLFISS, DKFIQTCETHNNM, ELIVANCGNAATT	0	0									0	,		0	0
Q12745	SEC39	Protein transport protein SEC39 (Dependent on SLY1-20 protein 3)	Q12745_524	F	5.60053	4.8155	4.66643	7.89303	25.5766	-0.785039	-0.934102	2.2925	19.976	3.16128	5.13102	1.96974												8	11, 40, 131, 335, 363, 524, 600, 654	QLYLLACIFASRA, KYLEILCVLWPEL, RERILICNEMIPE, MEFFIKCSTKFSF, AHFSSLCHEEFNK, ILEYRDCPLDIIS, KQVFEICQEAGQH, GRLLEVCPLEEVE	0	0									0	,		0	0
P48412	UPF3	Nonsense-mediated mRNA decay protein 3 (Up-frameshift suppressor 3)	P48412_148	G	18.6791	11.703	11.6092	15.4989	50.1953	-6.97608	-7.06996	-3.18024	31.5162	10.1795	13.9671	3.78761	4.73712	6.06992	1.3328									4	129, 148, 161, 168	LKYSDWCFFEGHY, NSTYSRCNFLFDN, LSDLEKCANFIKT, ANFIKTCKFIDNK	0	0									0	,		0	0
P25618	CWH43	Protein CWH43 (Calcofluor white hypersensitive protein)	P25618_93	H	16.7323	19.6945	15.687	21.1627	31.1764	2.96214	-1.0453	4.43037	14.4441	7.56079	8.5428	0.982011												9	16, 93, 104, 291, 505, 526, 629, 757, 867	PIAHTICAFSAFF, LNQSKVCFLVGVL, VLRTVSCGGWVYI, NVTSLLCSIWHFP, PWGALTCTVMLFA, GKPLVPCLLLLIS, IIGALTCKNLNIQ, NKHTWGCVLLSKF, SDDDRWCEYILYR	0	0									0	,		0	0
P53272	YGR122W	Uncharacterized protein YGR122W	P53272_129	D	13.9434	16.2627	13.3375	28.0192	50.053	2.31925	-0.605975	14.0758	36.1095	13.1205	13.2225	0.102056	20.8685	30.4189	9.55033									8	36, 52, 129, 143, 206, 216, 248, 398	IILRNNCINSLNS, KADSITCIDTWLK, RGLGLICFLGKNF, INTANDCQKMQVL, VFYAKLCIGSYST, YSTASQCQGGRIV, QYNNDECGIAIGM, NNATHNCGNYFxx	0	0									0	,		0	0
P16639	ATE1	Arginyl-tRNA--protein transferase 1 (Arginyltransferase 1) (R-transferase 1) (EC 2.3.2.8) (Arginine-tRNA--protein transferase 1)	P16639_233	E	7.28071	7.09487	8.29874	14.2929	30.9592	-0.185834	1.01803	7.01216	23.6785	2.53962	7.55091	5.01128												15	20, 23, 56, 74, 94, 95, 116, 130, 193, 233, 298, 315, 382, 481, 492	NEPAAKCGYCHGN, AAKCGYCHGNKGG, VVKIENCTIGSFV, ATYDRMCNMGFRR, VDPLRNCCRLYTI, DPLRNCCRLYTIR, TKELKKCISRFAT, ITSEDYCPAAVAS, SFKRFLCDTPFGP, MGPVHECYYYEGK, GYYIEDCPKMNYK, AEVLDVCHSKYIP, IYGVGGCAFKSAN, NVKKRICDVIRLF, LFGFETCMKAVIL	1	0									0	,		0	0
P16639	ATE1	Arginyl-tRNA--protein transferase 1 (Arginyltransferase 1) (R-transferase 1) (EC 2.3.2.8) (Arginine-tRNA--protein transferase 1)	P16639_315	E	9.03045	9.85471	11.9157	18.5849	46.77	0.824257	2.8852	9.55446	37.7396	7.10425	11.5695	4.46524	3.56587	5.64802	2.08216									15	20, 23, 56, 74, 94, 95, 116, 130, 193, 233, 298, 315, 382, 481, 492	NEPAAKCGYCHGN, AAKCGYCHGNKGG, VVKIENCTIGSFV, ATYDRMCNMGFRR, VDPLRNCCRLYTI, DPLRNCCRLYTIR, TKELKKCISRFAT, ITSEDYCPAAVAS, SFKRFLCDTPFGP, MGPVHECYYYEGK, GYYIEDCPKMNYK, AEVLDVCHSKYIP, IYGVGGCAFKSAN, NVKKRICDVIRLF, LFGFETCMKAVIL	1	0									0	,		0	0
P38798	NMD2	Nonsense-mediated mRNA decay protein 2 (Up-frameshift suppressor 2)	P38798_388	G	8.226	9.52322	8.60585	10.7514	21.4439	1.29722	0.379858	2.52545	13.2179															5	79, 267, 388, 650, 749	IVTVTECLLNVLN, QREHQKCQIRTGK, DLEMADCKDIIDD, RDFVIRCIDQVLE, AAFTKKCKLLLRF	0	0									0	,		0	0
Q07834	YLL032C	KH domain-containing protein YLL032C	Q07834_56	H	24.7338	16.6607	8.64157	16.8349	43.797	-8.07309	-16.0922	-7.89885	19.0632	5.10382	4.1045	-0.99932												9	56, 90, 146, 161, 343, 445, 493, 541, 550	KNTKAICHIDPSW, MDLDAICRISLPL, GESKELCIYVHAL, RSNLMECEPQLLA, ISLNENCAMSPEL, IMELSACLIQLEM, FFIPEVCHRPIIG, DNVIIRCPRKNKA, KNKANICLAKNDL	0	0									0	,		0	0
Q07821	ISA1	Iron-sulfur assembly protein 1	Q07821_178	D	13.0613	12.4515	15.7823	27.6202	54.6085	-0.609816	2.72099	14.559	41.5473	17.9891	20.5511	2.56196												5	127, 129, 178, 242, 244	AVSKNDCSCTEPP, SKNDCSCTEPPKK, SARNRGCSGLTYD, PNSKGTCGCGESF, SKGTCGCGESFMV	0	0									0	,		0	0
Q99210	YOR111W	dTTP/UTP pyrophosphatase (dTTPase/UTPase) (EC 3.6.1.9) (Maf-like protein YOR111W) (Nucleoside triphosphate pyrophosphatase) (Nucleotide pyrophosphatase) (Nucleotide PPase)	Q99210_68	F	4.2002	6.28356	5.94198	8.17219	20.584	2.08335	1.74178	3.97199	16.3838	3.51928	7.62968	4.1104												4	16, 68, 101, 131	DVIGFICSKYDII, DPIGYVCDTSWHK, KPKLIICADTIII, KFLMKFCYEDDEP	0	0									0	,		0	0
P38913	FAD1	Flavin adenine dinucleotide synthase (FAD synthase) (EC 2.7.7.2) (FAD pyrophosphorylase) (FMN adenylyltransferase)	P38913_128	G	16.772	13.4054	10.6869	13.1058	17.2539	-3.36664	-6.08511	-3.66623	0.481921															5	10, 66, 76, 128, 214	SKAAEMCYEITNS, YNGGKDCQVLLLL, LLLYLSCLWEYFF, ETSERYCLSLYES, YSNEPICGLYGKG	0	0									0	,		0	0
P14908	MTF1	Mitochondrial transcription factor 1 (EC 2.1.1.-) (Mitochondrial transcription factor mtTFB) (Mitochondrial-specificity factor) (RF1023)	P14908_302	I	29.623	28.9559	27.6927	35.2369	41.4096	-0.667053	-1.93033	5.61391	11.7866	5.563														5	69, 153, 192, 220, 302	IFYNKYCPRQYSL, IMQWLSCIGNKNW, MHSRSKCSVVREA, KGFDSQCIEEWDP, KDLLKKCPIDLTN	0	0									0	,		0	0
P53012	SCS3	Acyl-coenzyme A diphosphatase SCS3 (EC 3.6.1.-) (FIT family protein SCS3)	P53012_219	I	41.0647	41.1132	36.3163	39.8381	52.4898	0.0484293	-4.74846	-1.22662	11.4251															10	14, 62, 120, 219, 243, 287, 294, 309, 319, 322	AIHLLVCPLTVLV, SLVGWWCIIRYRA, VYTGGHCHYDVFD, LTTSAQCRRFGGH, FLATLMCMFLLGE, LWTWRRCGGGSMT, GGGSMTCGARLWR, VEPPVTCAAALLR, LLRLTRCIACDHP, LTRCIACDHPVII	1	0									0	,		0	0
P53236	RSC1	Chromatin structure-remodeling complex subunit RSC1 (RSC complex subunit RSC1) (Remodel the structure of chromatin complex subunit 1)	P53236_447	E	6.36604	7.07714	8.29095	15.0032	42.202	0.711102	1.92491	8.63714	35.836	3.49223	7.50348	4.01125												9	262, 284, 408, 447, 471, 491, 569, 809, 881	NKTLTLCFEKLPD, VITDPICLMDIRK, NKWLNACWYFRPE, QDIKGKCYVIHFT, NGPQFVCEFRYNE, IRTWKACLPEELR, YSTSDDCPRYIIR, PLNRWFCKNKRRK, DNDGKECDTAEES	0	0									0	,		0	0
P33314	BUD2	Inhibitory regulator protein BUD2/CLA2 (Bud site selection protein 2)	P33314_685	G	12.1293	11.0609	11.395	13.6397	27.3457	-1.06841	-0.734246	1.51041	15.2165	3.05563	4.32039	1.26476												12	38, 83, 102, 133, 307, 458, 600, 663, 685, 930, 948, 1016	KGEIQWCNNLSLN, IKHLQQCRIEIIK, KDINANCNFIIQV, FKKLLTCLIWWSS, RIDLEDCFIALQS, FQIGTICIKISSN, IESNKSCELDPAR, QKLEIICIDDTLQ, LFLRFFCPVILNP, ELEQESCLLYNRI, RLSGYECASSTLF, TVGDSYCKFLTID	0	0									0	,		0	0
P53739	FPK1	Flippase kinase 1 (EC 2.7.11.1)	P53739_173	I	37.8058	19.7838	19.1022	29.708	62.2915	-18.0221	-18.7036	-8.09783	24.4856															8	173, 572, 576, 592, 594, 668, 746, 764	EREHSNCGSPIML, EDYLYLCMEYCMG, YLCMEYCMGGEFF, QTRKTKCICEDDA, RKTKCICEDDARF, LVDTKICSDGFRT, NEISRTCKDLIKK, ESKRLGCKMGAAD	0	0									0	,		0	0
P25569	GID7	GID complex subunit 7 (Glucose-induced degradation protein 7)	P25569_502	E	8.05876	6.59681	9.47555	11.4657	40.2021	-1.46194	1.41679	3.40692	32.1433	3.78393	2.76715	-1.01678	4.67151	10.4738	5.80229									11	26, 87, 140, 367, 389, 461, 462, 502, 606, 666, 715	SPSSVGCFDKKQL, INWQIVCSLPLAH, SVNSSTCSDAEIA, FKIYKTCVSLSQS, SRYLVACPFSEDV, NQSRVWCCDAFHT, QSRVWCCDAFHTA, SLKGRTCIALGHD, VGKNMTCISLPLN, HFIIRSCFAYGNK, KPMGKNCNVVASN	0	0									0	,		0	0
P25569	GID7	GID complex subunit 7 (Glucose-induced degradation protein 7)	P25569_715	E	11.0599	8.95923	10.4897	13.782	44.7334	-2.10065	-0.570229	2.72208	33.6735	5.26214	6.60394	1.3418												11	26, 87, 140, 367, 389, 461, 462, 502, 606, 666, 715	SPSSVGCFDKKQL, INWQIVCSLPLAH, SVNSSTCSDAEIA, FKIYKTCVSLSQS, SRYLVACPFSEDV, NQSRVWCCDAFHT, QSRVWCCDAFHTA, SLKGRTCIALGHD, VGKNMTCISLPLN, HFIIRSCFAYGNK, KPMGKNCNVVASN	0	0									0	,		0	0
Q04779	RCO1	Transcriptional regulatory protein RCO1	Q04779_417	A	23.9109	29.2759	35.0587	52.7701	83.448	5.36503	11.1478	28.8592	59.5371	22.8008	24.845	2.04421	16.3217	22.5243	6.20263	2	C263, C266, Q268, C275, C278, H283, C286, C303, C306, C417, C420	TrebleClef	Structural	PHD				15	263, 266, 274, 275, 278, 286, 303, 306, 417, 420, 440, 443, 451, 466, 481	FENEDFCSACNQS, EDFCSACNQSGSF, QSGSFLCCDTCPK, SGSFLCCDTCPKS, FLCCDTCPKSFHF, KSFHFLCLDPPID, PKGDWHCNECKFK, DWHCNECKFKIFI, SGKFLICYKCNQT, FLICYKCNQTRLG, SRLIMTCDYCQTP, IMTCDYCQTPWHL, TPWHLDCVPRASF, LGSKWKCPLHSPT, YKKIHHCQEDNSV	5	1									1	,	Q04779_263, Q04779_266, Q04779_275, Q04779_278, Q04779_286, Q04779_303, Q04779_306, Q04779_417, Q04779_420	1	2
Q04779	RCO1	Transcriptional regulatory protein RCO1	Q04779_286	B	14.777	18.9583	21.2186	36.2738	79.5855	4.18131	6.44155	21.4968	64.8085	9.64026	13.9056	4.26535				2	C263, C266, Q268, C275, C278, H283, C286, C303, C306, C417, C420	TrebleClef	Structural	PHD				15	263, 266, 274, 275, 278, 286, 303, 306, 417, 420, 440, 443, 451, 466, 481	FENEDFCSACNQS, EDFCSACNQSGSF, QSGSFLCCDTCPK, SGSFLCCDTCPKS, FLCCDTCPKSFHF, KSFHFLCLDPPID, PKGDWHCNECKFK, DWHCNECKFKIFI, SGKFLICYKCNQT, FLICYKCNQTRLG, SRLIMTCDYCQTP, IMTCDYCQTPWHL, TPWHLDCVPRASF, LGSKWKCPLHSPT, YKKIHHCQEDNSV	5	1									1	,	Q04779_263, Q04779_266, Q04779_275, Q04779_278, Q04779_286, Q04779_303, Q04779_306, Q04779_417, Q04779_420	1	2
Q08817	SOG2	Leucine-rich repeat-containing protein SOG2	Q08817_488	E	8.91539	5.93731	7.05745	13.1537	43.2956	-2.97807	-1.85793	4.23827	34.3803	1.73837	5.15239	3.41403	0.98806	3.65649	2.66843									9	111, 327, 337, 348, 393, 421, 432, 488, 690	PYILTQCPQLEIL, AELVVSCRKLLFS, LFSFTECQQAIRK, RKIASFCKEKAVA, QALIKLCLTIITN, FKEDDLCFIRMFY, FYMTLMCAYMEMY, STTSTHCSGNIKL, RDLTETCRQAMDL	0	0									0	,		0	0
Q06822	ASA1	ASTRA-associated protein 1	Q06822_162	G	11.3711	10.8215	12.1427	17.7427	40.0996	-0.549619	0.77154	6.37152	28.7285															8	162, 163, 267, 276, 307, 401, 426, 429	KSYRLVCCHTDDS, SYRLVCCHTDDSE, NPILDMCVSGDEL, GDELYSCSTDDFI, DALLIKCPSSLRV, KVGAMTCLESFDV, IKALAKCNWCLIG, LAKCNWCLIGYED	1	0									0	,		0	0
Q06822	ASA1	ASTRA-associated protein 1	Q06822_163	G	11.3711	10.8215	12.1427	17.7427	40.0996	-0.549619	0.77154	6.37152	28.7285															8	162, 163, 267, 276, 307, 401, 426, 429	KSYRLVCCHTDDS, SYRLVCCHTDDSE, NPILDMCVSGDEL, GDELYSCSTDDFI, DALLIKCPSSLRV, KVGAMTCLESFDV, IKALAKCNWCLIG, LAKCNWCLIGYED	1	0									0	,		0	0
P53110	YGL159W	Uncharacterized protein YGL159W	P53110_288	G	16.4012	16.0333	12.563	18.7349	30.3383	-0.367908	-3.83823	2.3337	13.9371															11	18, 104, 120, 129, 142, 146, 232, 272, 288, 335, 342	REFYLNCSSQTII, TGKLIGCFEAKQI, RTALASCIGLYKQ, LYKQLSCSHDKLF, RFENGTCYLTCFG, GTCYLTCFGTGLQ, SDIIFGCLPTLEP, KPVMHECDKELID, SDNESACILVDSR, NLNEKGCKRTITL, KRTITLCKIVGLA	0	0									0	,		0	0
P32792	YSC83	UPF0744 protein YSC83	P32792_163	E	10.2041	6.65962	10.1096	14.5887	41.0067	-3.54449	-0.0945178	4.38463	30.8026	2.74112	4.87431	2.1332	0.521499	2.46709	1.9456									6	88, 139, 163, 196, 334, 377	ISATSLCLYLGYR, RFTVYICTENADV, YYIDPTCEKDFEG, PSGVISCDSLESE, YNSVYYCGRFSYL, SIISFFCRSSSKS	0	0									0	,		0	0
P27351	APL1	AP-2 complex subunit beta (Beta-2-adaptin) (Beta-adaptin) (Clathrin assembly protein complex 2 beta large chain) (Clathrin assembly protein large beta chain)	P27351_132	F	5.13476	3.40979	4.58591	6.64084	20.7227	-1.72497	-0.548856	1.50607	15.5879	3.41075	6.17127	2.76052												6	76, 132, 349, 400, 513, 520	LEVKRICHEYIRV, SDQAFDCIISLVN, KDTKLECLYLLAN, EDSVHDCVAVLLD, KETEELCMDLLKG, MDLLKGCIDHENN	0	0									0	,		0	0
P27351	APL1	AP-2 complex subunit beta (Beta-2-adaptin) (Beta-adaptin) (Clathrin assembly protein complex 2 beta large chain) (Clathrin assembly protein large beta chain)	P27351_349	F	5.17677	5.70883	6.5695	7.5389	17.5951	0.532061	1.39273	2.36212	12.4184	2.0932	2.6899	0.596696												6	76, 132, 349, 400, 513, 520	LEVKRICHEYIRV, SDQAFDCIISLVN, KDTKLECLYLLAN, EDSVHDCVAVLLD, KETEELCMDLLKG, MDLLKGCIDHENN	0	0									0	,		0	0
Q03266	ABZ2	Aminodeoxychorismate lyase (EC 4.1.3.38) (4-amino-4-deoxychorismate lyase) (ADC lyase) (ADCL)	Q03266_158	F	5.38896	5.56543	5.64691	11.2756	32.4725	0.176475	0.257959	5.88667	27.0835	2.93911	3.44179	0.502681	1.4334	7.12419	5.6908									8	100, 105, 158, 178, 284, 325, 327, 365	DAWKHDCKTIVCQ, DCKTIVCQRVEDM, VENLINCKEGNSE, MINERQCYKMRVL, TSSVSQCEILFSN, PRLATGCLCGTMR, LATGCLCGTMRHY, FNGVMGCIKGTVK	0	0									0	,		0	0
Q12675	DNF2	Phospholipid-transporting ATPase DNF2 (EC 7.6.2.1) (Flippase DNF2)	Q12675_1137	C	31.7081	39.464	44.1666	47.3075	65.4759	7.75592	12.4585	15.5994	33.7678	26.4746	29.454	2.97947	39.4397	59.8968	20.4571									27	436, 476, 497, 555, 609, 692, 727, 785, 811, 812, 822, 896, 915, 955, 1046, 1137, 1140, 1145, 1146, 1201, 1223, 1327, 1366, 1381, 1386, 1432, 1441	LQPNPECRFAKDY, SDVDGACYVETKN, VRQSLKCSKIIKS, NLLLRGCTLRNTK, VLLFILCFTAGIV, AKLDYPCTPKSWN, VMEFKKCTINGVS, SDNTQFCPEDLTF, GDHQQKCCEHFLL, DHQQKCCEHFLLA, LLALALCHSVLVE, SRKRMSCIIKIPG, PKALLICKGADSV, EGLRTLCLAQREL, INIGFSCNVLNND, RKFLLLCKNCKAV, LLLCKNCKAVLCC, NCKAVLCCRVSPA, CKAVLCCRVSPAQ, GRQAVMCSDYAIG, LVHGKWCYKRLAE, VYQSVICFFFPYL, AIAVTSCNFYVFM, YRWDWFCGLFICL, FCGLFICLSLAVF, FVGVLFCLLPRFT, PRFTIDCIR…	1	0									0	,		0	0
Q06623	HDA3	HDA1 complex subunit 3 (Histone deacetylase complex 1 subunit 3)	Q06623_444	E	10.8462	10.6685	5.65572	18.2106	43.3951	-0.177679	-5.19046	7.36447	32.5489	2.68676	4.59062	1.90387												8	78, 137, 176, 204, 247, 346, 433, 444	ESMKTMCLNGSLV, TETAIVCRPGRTM, KANDFSCTVHLFS, RFDMLICLDTTVD, INSIDHCRLFFGK, EDAFSNCSKKRGR, EVYMDICVQKQEL, ELDDYSCLDDLQN	0	0									0	,		0	0
Q06623	HDA3	HDA1 complex subunit 3 (Histone deacetylase complex 1 subunit 3)	Q06623_137	G	14.2712	14.6857	12.4158	18.0842	35.8377	0.414493	-1.85546	3.81298	21.5664	8.86492	10.8288	1.96385												8	78, 137, 176, 204, 247, 346, 433, 444	ESMKTMCLNGSLV, TETAIVCRPGRTM, KANDFSCTVHLFS, RFDMLICLDTTVD, INSIDHCRLFFGK, EDAFSNCSKKRGR, EVYMDICVQKQEL, ELDDYSCLDDLQN	0	0									0	,		0	0
Q06623	HDA3	HDA1 complex subunit 3 (Histone deacetylase complex 1 subunit 3)	Q06623_176	G	11.4096	13.5665	8.79283	16.1399	27.2869	2.15694	-2.61672	4.73037	15.8774	13.728	9.57048	-4.15747												8	78, 137, 176, 204, 247, 346, 433, 444	ESMKTMCLNGSLV, TETAIVCRPGRTM, KANDFSCTVHLFS, RFDMLICLDTTVD, INSIDHCRLFFGK, EDAFSNCSKKRGR, EVYMDICVQKQEL, ELDDYSCLDDLQN	0	0									0	,		0	0
Q06623	HDA3	HDA1 complex subunit 3 (Histone deacetylase complex 1 subunit 3)	Q06623_247	G	8.89868	10.5196	11.4399	17.5573	38.7135	1.62087	2.5412	8.65864	29.8148	13.8675	9.84137	-4.02612												8	78, 137, 176, 204, 247, 346, 433, 444	ESMKTMCLNGSLV, TETAIVCRPGRTM, KANDFSCTVHLFS, RFDMLICLDTTVD, INSIDHCRLFFGK, EDAFSNCSKKRGR, EVYMDICVQKQEL, ELDDYSCLDDLQN	0	0									0	,		0	0
P13186	KIN2	Serine/threonine-protein kinase KIN2 (EC 2.7.11.1)	P13186_186	H	24.2528	20.1394	16.5058	23.2118	39.5156	-4.11331	-7.74697	-1.04098	15.2629															6	125, 186, 192, 283, 318, 960	RQTKEICVIKIVN, LYHPHICRLFEMC, CRLFEMCTMSNHF, KQLHTFCGSLYFA, VLYVLVCGKVPFD, VKGGFICVQQRPS	0	0									0	,		0	0
P36519	MRPL7	Large ribosomal subunit protein uL5m (54S ribosomal protein L7, mitochondrial) (YmL5) (YmL7)	P36519_169	D	16.1201	12.529	19.2822	26.8444	46.328	-3.59105	3.16207	10.7243	30.2079	6.42712	8.65276	2.22564										0	1	4	16, 23, 144, 169	RSFSHSCVKPKSA, VKPKSACSLVKPV, ESVVINCFVREAR, LQQITGCKPHPIF	0	0									0	,		0	0
P36519	MRPL7	Large ribosomal subunit protein uL5m (54S ribosomal protein L7, mitochondrial) (YmL5) (YmL7)	P36519_144	E	7.72247	7.83201	8.98705	10.7225	26.0225	0.109539	1.26458	3.00006	18.3001	5.96787	8.22247	2.2546										0	1	4	16, 23, 144, 169	RSFSHSCVKPKSA, VKPKSACSLVKPV, ESVVINCFVREAR, LQQITGCKPHPIF	0	0									0	,		0	0
P32806	GYP6	GTPase-activating protein GYP6 (GAP for YPT6)	P32806_254	F	5.33298	6.46262	5.96265	8.34897	20.938	1.12964	0.629676	3.01599	15.605	2.31609	3.37212	1.05603												7	49, 55, 254, 325, 383, 390, 405	WKALLLCDENNNC, CDENNNCLLTDNF, TKIFRICLPDLFS, LDIFIACTIITLL, EKFLDLCKVTGNL, KVTGNLCELWYGK, DDMRLICDTFINA	0	0									0	,		0	0
P40344	ATG3	Autophagy-related protein 3 (Autophagy-related E2-like conjugation enzyme ATG3)	P40344_83	D	13.0562	13.8643	13.8777	24.9202	64.501	0.808035	0.821426	11.8639	51.4448															4	41, 76, 83, 234	QAGDYLCHMFPTW, IIRKVPCDKRAEQ, DKRAEQCVEVEGP, SVSIHPCKHANVM	0	0									0	,		0	0
P40344	ATG3	Autophagy-related protein 3 (Autophagy-related E2-like conjugation enzyme ATG3)	P40344_234	I	18.9826	31.9814	26.8618	32.8786	48.112	12.9988	7.87919	13.896	29.1294	30.3509	31.6343	1.28334	13.4266	18.3292	4.90259									4	41, 76, 83, 234	QAGDYLCHMFPTW, IIRKVPCDKRAEQ, DKRAEQCVEVEGP, SVSIHPCKHANVM	0	0									0	,		0	0
Q08634	YOR238W	Uncharacterized protein YOR238W	Q08634_271	D	11.8125	15.3247	21.681	35.9985	50.7671	3.51219	9.8685	24.186	38.9546															4	12, 190, 271, 294	ELILVPCHSIWKS, MPRFISCHAKAID, YAQNIFCKENGKR, FETKIKCKMPWSS	0	0									0	,		0	0
P53076	VID30	GID complex subunit 1 (Glucose-induced degradation protein 1) (Vacuolar import and degradation protein 30)	P53076_541	G	12.0961	8.77756	8.41597	11.9975	29.4428	-3.31855	-3.68015	-0.0986518	17.3467	4.83065	7.54821	2.71756	2.63725	4.62872	1.99147									7	15, 500, 513, 541, 613, 788, 913	DREFINCLFPSYL, DGSINKCQKYGFD, LNVFGYCGFDGLI, RDDVIGCGINFID, LAYEHICRGRQMD, KGQISKCINYIDN, LHKDSECALENVI	0	0									0	,		0	0
P53076	VID30	GID complex subunit 1 (Glucose-induced degradation protein 1) (Vacuolar import and degradation protein 30)	P53076_788	G	17.6449	15.8986	10.2962	14.65	23.2909	-1.74624	-7.34869	-2.9949	5.64605	5.98223	4.10636	-1.87587	4.41953	6.34426	1.92473									7	15, 500, 513, 541, 613, 788, 913	DREFINCLFPSYL, DGSINKCQKYGFD, LNVFGYCGFDGLI, RDDVIGCGINFID, LAYEHICRGRQMD, KGQISKCINYIDN, LHKDSECALENVI	0	0									0	,		0	0
P38065	APL3	AP-2 complex subunit alpha (Alpha-adaptin) (Clathrin assembly protein complex 2 alpha large chain) (Clathrin assembly protein large alpha chain)	P38065_528	H	15.2674	25.8202	23.5309	25.2786	35.9403	10.5528	8.26345	10.0112	20.6729	12.0645	10.4643	-1.60016	22.5504	41.3255	18.7752									12	257, 271, 338, 388, 410, 528, 542, 550, 872, 987, 1003, 1018	YIDPSYCTRLLPQ, TEILYNCVVVGTS, LNKLRKCVSVAIE, NSVTALCSLLTSK, DSLVKLCSSSGKP, EIWQRLCQIVVNN, SLHRITCERLVDY, RLVDYLCKKQASE, LAIHFKCGGSTNT, SEGNFGCLMKIQY, GTVNVTCKTTTAG, AKYIVECIKNVLT	0	0									0	,		0	0
P36124	SET3	SET domain-containing protein 3	P36124_542	E	8.44173	7.28617	9.59358	22.7173	54.2976	-1.15556	1.15184	14.2756	45.8558	4.85041	7.28357	2.43316				2	C120, C122, D123, C134, C137, H142, C145, C160, C163	TrebleClef	Structural	PHD				13	120, 122, 134, 137, 145, 160, 163, 343, 406, 496, 498, 505, 542	DAGIITCICDLND, GIITCICDLNDDD, DGFTIQCDHCNRW, TIQCDHCNRWQHA, RWQHAICYGIKDI, APDDYLCNSCDPR, DYLCNSCDPREVD, VYLKKDCIKGDFI, RYLRRSCQPNVEL, ILSNGECGCGNNS, SNGECGCGNNSKD, GNNSKDCYLLKVK, ILNQYNCKKRREP	2	1		5tdr	5tdr_1	ZN_102(A)_ZN;NA_103(A)_NA	CYS_5(A), CYS_7(A), HIS_27(A), CYS_30(A);CYS_5(A), ASP_8(A) HOH_324(A)	tetrahedron (regular);irregular (n/a)	Dinuclear	PHD	1	,5,7,30,5	P36124_120, P36124_122, P36124_134, P36124_137, P36124_145, P36124_160, P36124_163	1	2
P35127	YUH1	Ubiquitin carboxyl-terminal hydrolase YUH1 (UCH) (EC 3.4.19.12) (Ubiquitin thioesterase)	P35127_90	F	5.03519	4.83986	5.7927	9.05996	35.3463	-0.19533	0.757505	4.02477	30.3111	4.34992	6.47673	2.1268	2.44859	3.65199	1.2034									1	90	QSVKNACGLYAIL	0	0									0	,		0	0
O13585	YPR090W	Dilute domain-containing protein YPR089W	O13585_312	G	10.9545	13.9936	12.4722	13.0385	26.0324	3.03903	1.51768	2.08396	15.0779															10	46, 57, 138, 139, 312, 370, 379, 412, 557, 607	QEDRPECDSWVQL, QLVKLICDEDREE, SLQRRNCCLELFN, LQRRNCCLELFNA, AGLIYQCIRYADH, QSYWLSCLSFLYY, FLYYYLCRDDSFF, LTSSIHCRLISLI, PIFQQQCLSISVN, IQNNDFCVPKPML	0	0									0	,		0	0
P27697	COQ8	Atypical kinase COQ8, mitochondrial (EC 2.7.-.-) (Activity of bc1 complex protein 1) (Coenzyme Q protein 8) (Ubiquinone biosynthesis protein COQ8)	P27697_460	F	6.14506	4.91749	5.55809	10.408	38.5896	-1.22758	-0.586973	4.26292	32.4446	4.72862	8.1421	3.41348	4.30144	5.40824	1.1068									6	16, 264, 333, 460, 480, 489	NLRRLYCSSRLLR, TELKWECDYNREA, ENIMRLCLEEIAT, MLNERLCPPPEET, SGIFLLCARMGAS, MGASVHCAKLFKE	0	0									0	,		0	0
P27697	COQ8	Atypical kinase COQ8, mitochondrial (EC 2.7.-.-) (Activity of bc1 complex protein 1) (Coenzyme Q protein 8) (Ubiquinone biosynthesis protein COQ8)	P27697_333	G	6.82309	14.0578	10.0804	8.51084	19.6084	7.2347	3.25728	1.68776	12.7853	1.82711	3.88596	2.05884												6	16, 264, 333, 460, 480, 489	NLRRLYCSSRLLR, TELKWECDYNREA, ENIMRLCLEEIAT, MLNERLCPPPEET, SGIFLLCARMGAS, MGASVHCAKLFKE	0	0									0	,		0	0
P27697	COQ8	Atypical kinase COQ8, mitochondrial (EC 2.7.-.-) (Activity of bc1 complex protein 1) (Coenzyme Q protein 8) (Ubiquinone biosynthesis protein COQ8)	P27697_480	H	14.0118	16.8553	12.8945	23.53	30.6999	2.84357	-1.11724	9.51824	16.6881	13.9037	11.7132	-2.19046	14.9753	29.715	14.7396									6	16, 264, 333, 460, 480, 489	NLRRLYCSSRLLR, TELKWECDYNREA, ENIMRLCLEEIAT, MLNERLCPPPEET, SGIFLLCARMGAS, MGASVHCAKLFKE	0	0									0	,		0	0
P53191	PIB2	Glutamine sensor PIB2 (Phosphatidylinositol 3-phosphate-binding protein 2)	P53191_477	B	19.0327	17.3712	23.5477	48.0924	78.7768	-1.66146	4.51499	29.0597	59.7441	8.01599	13.2043	5.18835				2	C458, C461, C474, C477, C482, H485, C519, C522	TrebleClef	Structural	FYVE				8	458, 461, 474, 477, 482, 516, 519, 522	DSKRNSCRYCHKP, RNSCRYCHKPFTL, WERKHHCRHCGDI, KHHCRHCGDIFCQ, HCGDIFCQDHLRH, NGGGTLCKICDDC, GTLCKICDDCLVE, CKICDDCLVEYEN	3	1									1	458, 461, 474, 477, 482, 485, 519, 522,	P53191_458, P53191_461, P53191_474, P53191_477, P53191_482, P53191_519, P53191_522	1	2
P53191	PIB2	Glutamine sensor PIB2 (Phosphatidylinositol 3-phosphate-binding protein 2)	P53191_482	B	19.0327	17.3712	23.5477	48.0924	78.7768	-1.66146	4.51499	29.0597	59.7441	8.01599	13.2043	5.18835				2	C458, C461, C474, C477, C482, H485, C519, C522	TrebleClef	Structural	FYVE				8	458, 461, 474, 477, 482, 516, 519, 522	DSKRNSCRYCHKP, RNSCRYCHKPFTL, WERKHHCRHCGDI, KHHCRHCGDIFCQ, HCGDIFCQDHLRH, NGGGTLCKICDDC, GTLCKICDDCLVE, CKICDDCLVEYEN	3	1									1	458, 461, 474, 477, 482, 485, 519, 522,	P53191_458, P53191_461, P53191_474, P53191_477, P53191_482, P53191_519, P53191_522	1	2
P53125	ITC1	Imitation switch two complex protein 1	P53125_444	E	6.95275	7.61371	7.29112	10.0572	35.076	0.660959	0.338375	3.10449	28.1232	4.01435	5.31829	1.30395	0.732296	3.056	2.3237									14	55, 62, 230, 248, 411, 444, 459, 573, 662, 695, 731, 768, 861, 1015	TRHHFTCEITGTS, EITGTSCLTFFQA, TKHLIKCFFKITL, KMGAPWCVKPEYL, YNEKLECISLGST, TFGSKICLSHFSL, FITSLKCTDPYEL, EEGDWSCIVVENW, DPKLEKCLNYRNV, LGVLEDCRHLPMY, QLWRNFCRKLSFS, DDSMELCGQIRSE, KNFLDNCLFENDL, SPDQWYCIDKLED	0	0									0	,		0	0
Q08685	CLP1	mRNA cleavage and polyadenylation factor CLP1	Q08685_248	E	9.51693	8.05083	7.51332	17.1613	41.6419	-1.46609	-2.0036	7.64433	32.1249	6.9119	4.95703	-1.95487												6	87, 144, 172, 225, 248, 281	TELLWKCPDLTTN, SLSRTLCSYALKF, IFTVPGCISATPI, KDLYLECISQLGQ, QVRRSGCIVDTPS, NIMLVLCSETDPL	0	0									0	,		0	0
P06701	SIR3	Regulatory protein SIR3 (Silent information regulator 3)	P06701_695	F	7.79216	6.2245	4.81473	7.97438	20.6042	-1.56766	-2.97743	0.182219	12.8121				3.88502	8.74403	4.85901									7	177, 517, 638, 695, 806, 911, 977	FLVRYACEPTAEK, DKFRKACSSSGRE, ISKENLCGDISLE, SKLSIICVGGHNV, EKAFKICEAAVEI, EIKKVICGAWEPA, EFKNMDCIxxxxx	0	0									0	,		0	0
P06701	SIR3	Regulatory protein SIR3 (Silent information regulator 3)	P06701_638	G	15.1659	14.4702	12.1052	12.1813	41.9772	-0.695756	-3.06071	-2.98459	26.8112	4.8414	5.72852	0.887119												7	177, 517, 638, 695, 806, 911, 977	FLVRYACEPTAEK, DKFRKACSSSGRE, ISKENLCGDISLE, SKLSIICVGGHNV, EKAFKICEAAVEI, EIKKVICGAWEPA, EFKNMDCIxxxxx	0	0									0	,		0	0
Q06819	DIB1	Spliceosomal protein DIB1	Q06819_39	I	38.0432	24.1178	13.6421	15.9365	31.2084	-13.9255	-24.4012	-22.1068	-6.83485	5.32405														3	39, 62, 93	RKNDRQCMIMDEL, FAVIYLCDIDEVS, HNKHMMCDFGTGN	0	0									0	,		0	0
P38892	CRG1	Probable S-adenosylmethionine-dependent methyltransferase CRG1 (EC 2.1.1.-) (Cantharidin resistance protein 1)	P38892_267	H	9.41269	25.6969	14.8821	24.1456	61.3685	16.2842	5.46943	14.7329	51.9558	5.42266	9.2739	3.85124	7.77497	10.8286	3.0536									5	47, 119, 267, 269, 287	SLVDIGCGTGKAT, AEAIHWCNLERLF, NELKEICHCEDLN, LKEICHCEDLNVP, STFYYLCRKRExx	0	0									0	,		0	0
P38892	CRG1	Probable S-adenosylmethionine-dependent methyltransferase CRG1 (EC 2.1.1.-) (Cantharidin resistance protein 1)	P38892_269	H	9.41269	25.6969	14.8821	24.1456	61.3685	16.2842	5.46943	14.7329	51.9558	5.42266	9.2739	3.85124	7.77497	10.8286	3.0536									5	47, 119, 267, 269, 287	SLVDIGCGTGKAT, AEAIHWCNLERLF, NELKEICHCEDLN, LKEICHCEDLNVP, STFYYLCRKRExx	0	0									0	,		0	0
Q12344	GYP5	GTPase-activating protein GYP5	Q12344_484	E	6.70215	10.0318	7.799	12.0645	24.0504	3.32964	1.09685	5.36236	17.3482															2	484, 539	TLLDTECLHEATI, APLLINCENEAES	0	0									0	,		0	0
P32604	FBP26	Fructose-2,6-bisphosphatase (FBPase 2) (EC 3.1.3.46)	P32604_308	F	4.48516	4.07156	5.04794	5.9726	26.0404	-0.413605	0.562774	1.48744	21.5553	1.92615	5.91384	3.98769	0.846184	1.60799	0.761809									5	15, 46, 120, 308, 373	DNDIKVCVIMVGL, LSIKAKCFNVGNY, KWLKDICEKNNIQ, ELDAGVCDGMTYE, HQAVLRCIYAYFM	0	0									0	,		0	0
P38966	VTC5	Vacuole transporter chaperone complex subunit 5 (Vacuolar membrane polyphosphate polymerase regulatory subunit 5) (PolyP polymerase)	P38966_550	F	7.55262	5.87804	7.48559	7.15715	20.2284	-1.67458	-0.0670356	-0.395476	12.6758															14	52, 115, 393, 397, 537, 550, 695, 721, 782, 788, 828, 830, 849, 861	EKLLNQCSVAFDQ, NAHVDDCNFELQL, STAEDTCIVMCHV, DTCIVMCHVGGLR, VTNEFQCSLIPPD, LTTWKICLELVHS, NRTYDFCEKLRNL, NSKHPHCSSTNYG, SALLTSCIMASVC, CIMASVCLGIVLS, VSLILICACLLLL, LILICACLLLLFS, IWHYVGCFTMFFS, SVTGTVCYGMIEI	0	0									0	,		0	0
P32604	FBP26	Fructose-2,6-bisphosphatase (FBPase 2) (EC 3.1.3.46)	P32604_46	G	21.2789	7.78589	4.79128	6.4566	22.2862	-13.493	-16.4876	-14.8223	1.0073	4.2172	11.0083	6.79105	2.27117	7.17728	4.9061									5	15, 46, 120, 308, 373	DNDIKVCVIMVGL, LSIKAKCFNVGNY, KWLKDICEKNNIQ, ELDAGVCDGMTYE, HQAVLRCIYAYFM	0	0									0	,		0	0
P23293	SGV1	Serine/threonine-protein kinase BUR1 (EC 2.7.11.22) (EC 2.7.11.23) (Bypass UAS requirement protein 1) (Suppressor of GPA1-Vall50 mutation protein 1)	P23293_223	H	21.5328	20.2076	21.8773	23.4483	48.2213	-1.32519	0.344488	1.91555	26.6886	7.80858	10.0146	2.20604												5	53, 170, 188, 223, 271	SEKVYGCTVFQNH, RINLEMCDIKNMM, GLNYIHCAKFMHR, ARLYYGCPPNLKY, DIWGVGCVFAEFF	0	0									0	,		0	0
P18898	CDC43	Geranylgeranyl transferase type-1 subunit beta (GGTase-I-beta) (EC 2.5.1.59) (Cell division cycle protein 43) (Geranylgeranyl transferase type I subunit beta) (RAS proteins geranylgeranyltransferase subunit beta) (Type I protein geranyl-geranyltransferase subunit beta) (PGGTase I beta)	P18898_361	D	15.8663	19.8634	17.2901	20.8305	60.8661	3.9971	1.42384	4.96427	44.9998	16.5678	14.2658	-2.30198	3.26796	5.88455	2.61659	1	D164, D286, C288, D338, H341	NoCluster	Catalytic	Prenyltrans	transferase			17	2, 138, 149, 156, 168, 178, 180, 204, 222, 258, 288, 293, 308, 343, 361, 374, 375	xxxxxMCQATNGP, ARFVSKCQRPDRG, RGSFVSCLDYKTN, LDYKTNCGSSVDS, SDDLRFCYIAVAI, VAILYICGCRSKE, ILYICGCRSKEDF, YIMSQQCYNGAFG, HSGYTSCALSTLA, QVSSHGCMKFESE, NKFADTCYAFWCL, TCYAFWCLNSLHL, KDWKMLCQTELVT, ADLYHSCLGSAAL, KFNGELCIPQEIF, NDFSKRCCFxxxx, DFSKRCCFxxxxx	0	1									1	286, 288, 341,	P18898_288	1	2
P25044	PTP1	Tyrosine-protein phosphatase 1 (EC 3.1.3.48) (Protein-tyrosine phosphatase 1) (PTPase 1)	P25044_252	D	11.1468	9.79354	9.74752	21.163	46.7282	-1.3533	-1.39932	10.0161	35.5813	9.28775	14.0493	4.76158	1.37888	3.6627	2.28382									5	117, 121, 142, 235, 252	DQFWQMCYHNCPL, QMCYHNCPLDNIV, EYNREKCYQYWPR, VPIMELCAHSHSL, NPIIVHCSAGVGR	0	0									0	,		0	0
Q03833	GIS1	Transcriptional activator/repressor GIS1	Q03833_211	D	11.1836	12.2985	15.1291	23.0058	56.2963	1.1149	3.94543	11.8222	45.1127	6.8882	11.8835	4.99533	5.98404	5.52038	-0.463659	2	C250, H256, H846, H851, C859, C862, C830, C833	C2H2_ZnFinger	Structural	zf-H2C2_2				13	128, 136, 199, 211, 250, 290, 322, 324, 830, 833, 859, 862, 882	KTLKENCRVDSQQ, VDSQQDCYDLAQL, LTGQSKCIFPWHL, LDEQNKCSINYLH, SSNKENCPAFIRH, IITFPYCMYSGFN, RKQPLKCGCGNKK, QPLKCGCGNKKEE, HGKIYICRECNRQ, IYICRECNRQFSS, GEKPHSCPRCGKR, PHSCPRCGKRFKR, LNKKIPCTQEMEN	2	1									1	,	Q03833_250, Q03833_859, Q03833_862, Q03833_830, Q03833_833	1	2
P18898	CDC43	Geranylgeranyl transferase type-1 subunit beta (GGTase-I-beta) (EC 2.5.1.59) (Cell division cycle protein 43) (Geranylgeranyl transferase type I subunit beta) (RAS proteins geranylgeranyltransferase subunit beta) (Type I protein geranyl-geranyltransferase subunit beta) (PGGTase I beta)	P18898_343	E	6.1619	5.16587	6.64722	14.6648	47.4003	-0.996035	0.485322	8.50295	41.2384	4.61184	7.59849	2.98665	1.48925	3.0161	1.52685	1	D164, D286, C288, D338, H341	NoCluster	Catalytic	Prenyltrans	transferase			17	2, 138, 149, 156, 168, 178, 180, 204, 222, 258, 288, 293, 308, 343, 361, 374, 375	xxxxxMCQATNGP, ARFVSKCQRPDRG, RGSFVSCLDYKTN, LDYKTNCGSSVDS, SDDLRFCYIAVAI, VAILYICGCRSKE, ILYICGCRSKEDF, YIMSQQCYNGAFG, HSGYTSCALSTLA, QVSSHGCMKFESE, NKFADTCYAFWCL, TCYAFWCLNSLHL, KDWKMLCQTELVT, ADLYHSCLGSAAL, KFNGELCIPQEIF, NDFSKRCCFxxxx, DFSKRCCFxxxxx	0	1									1	286, 288, 341,	P18898_288	1	2
P32644	ECM32	Putative ATP-dependent RNA helicase ECM32 (EC 3.6.4.13) (DNA helicase B) (Hcs B) (DNA helicase III) (Extracellular mutant protein 32) (Helicase 1) (scHelI) (Modulator of translation termination protein 1)	P32644_698	I	18.5403	30.6043	22.7259	24.0822	24.1413	12.064	4.18565	5.54191	5.60102	10.5386	13.4229	2.88426												20	5, 8, 39, 40, 43, 65, 68, 103, 104, 105, 108, 124, 127, 554, 698, 744, 814, 926, 952, 1056	xxMDFQCRTCSQA, DFQCRTCSQAYDA, SNDEDICCEECQD, NDEDICCEECQDK, DICCEECQDKNIH, EDMVLLCNSCFRK, VLLCNSCFRKEYS, YVKVRECCCDECG, VKVRECCCDECGE, KVRECCCDECGEE, ECCCDECGEESNL, RNGEVLCDKCLPK, EVLCDKCLPKSNR, RQPFFFCTQDEQK, HAFPILCVAASNI, HPLGEICLHNIVY, LKVIKECPVVIMD, PLFFYQCDLGPES, YENKHECVEIVKI, SFIIFSCVRNNTE	5	0									0	,		0	0
Q08651	ENV9	Probable oxidoreductase ENV9 (EC 1.1.1.-) (Late endosome and vacuole interface protein 9)	Q08651_68	E	6.8279	4.4504	7.94894	13.0292	38.2019	-2.37751	1.12104	6.20125	31.374	0.825192	1.75968	0.934487												7	46, 68, 103, 164, 212, 225, 277	GFVVYICGRNSHK, AEAKKRCHEDDDG, DLTDLKCVERAAL, LPLLRHCRGRIIS, KTALIQCTKMLAI, KYPDVLCLSVHPG, SLASLKCALDPNL	0	0									0	,		0	0
P27680	COQ3	Ubiquinone biosynthesis O-methyltransferase, mitochondrial (3,4-dihydroxy-5-hexaprenylbenzoate methyltransferase) (DHHB methyltransferase) (DHHB-MT) (DHHB-MTase) (3-demethylubiquinol 3-O-methyltransferase) (EC 2.1.1.64) (3-demethylubiquinone 3-O-methyltransferase) (EC 2.1.1.-) (3-demethylubiquinone-6 3-O-methyltransferase) (Hexaprenyldihydroxybenzoate methyltransferase) (Polyprenyldihydroxybenzoa…	P27680_131	G	23.4306	11.2645	11.589	12.7722	36.0304	-12.1661	-11.8416	-10.6584	12.5998	6.31056	8.80045	2.48989	2.60188	4.47749	1.87561									9	20, 31, 103, 131, 158, 180, 195, 212, 298	RKQLSACSRFAIQ, IQTQTRCKSTDAS, FLPEYVCDNIQRE, SVLDVGCGGGILS, IDLTRDCIMVAKE, GKINYECKALEDV, QFDIITCMEMLEH, SEILRHCWSRLNP, GWVEHDCSDVGNY	0	0									0	,		0	0
P27680	COQ3	Ubiquinone biosynthesis O-methyltransferase, mitochondrial (3,4-dihydroxy-5-hexaprenylbenzoate methyltransferase) (DHHB methyltransferase) (DHHB-MT) (DHHB-MTase) (3-demethylubiquinol 3-O-methyltransferase) (EC 2.1.1.64) (3-demethylubiquinone 3-O-methyltransferase) (EC 2.1.1.-) (3-demethylubiquinone-6 3-O-methyltransferase) (Hexaprenyldihydroxybenzoate methyltransferase) (Polyprenyldihydroxybenzoa…	P27680_103	H	17.0179	13.1129	19.3233	20.0101	31.4959	-3.90499	2.30537	2.99216	14.4779															9	20, 31, 103, 131, 158, 180, 195, 212, 298	RKQLSACSRFAIQ, IQTQTRCKSTDAS, FLPEYVCDNIQRE, SVLDVGCGGGILS, IDLTRDCIMVAKE, GKINYECKALEDV, QFDIITCMEMLEH, SEILRHCWSRLNP, GWVEHDCSDVGNY	0	0									0	,		0	0
P18961	YPK2	Serine/threonine-protein kinase YPK2/YKR2 (EC 2.7.11.1)	P18961_484	B	23.1483	21.9292	21.1923	34.1666	80.227	-1.21911	-1.95607	11.0182	57.0787															6	384, 401, 453, 484, 489, 503	AYIVSKCEVTHTL, VLARVDCPFIVPL, YIAELLCALDSLH, QGHIALCDFGLCK, LCDFGLCKLNMKD, DKTDTFCGTPEYL	0	0									0	,		0	0
P18961	YPK2	Serine/threonine-protein kinase YPK2/YKR2 (EC 2.7.11.1)	P18961_489	B	23.1483	21.9292	21.1923	34.1666	80.227	-1.21911	-1.95607	11.0182	57.0787															6	384, 401, 453, 484, 489, 503	AYIVSKCEVTHTL, VLARVDCPFIVPL, YIAELLCALDSLH, QGHIALCDFGLCK, LCDFGLCKLNMKD, DKTDTFCGTPEYL	0	0									0	,		0	0
P18961	YPK2	Serine/threonine-protein kinase YPK2/YKR2 (EC 2.7.11.1)	P18961_401	F	6.20183	6.34808	6.59582	12.6999	33.1999	0.146253	0.393993	6.49807	26.9981															6	384, 401, 453, 484, 489, 503	AYIVSKCEVTHTL, VLARVDCPFIVPL, YIAELLCALDSLH, QGHIALCDFGLCK, LCDFGLCKLNMKD, DKTDTFCGTPEYL	0	0									0	,		0	0
P18961	YPK2	Serine/threonine-protein kinase YPK2/YKR2 (EC 2.7.11.1)	P18961_453	G	13.639	8.59342	6.20664	12.0909	26.0681	-5.04556	-7.43234	-1.54805	12.4292															6	384, 401, 453, 484, 489, 503	AYIVSKCEVTHTL, VLARVDCPFIVPL, YIAELLCALDSLH, QGHIALCDFGLCK, LCDFGLCKLNMKD, DKTDTFCGTPEYL	0	0									0	,		0	0
Q02887	ATG21	Autophagy-related protein 21 (Cytoplasm to vacuole transport protein 21) (Homologous with SVP1 protein 1) (Maturation of proaminopeptidase I protein 1)	Q02887_349	G	8.9285	11.5827	10.9025	11.9372	22.2529	2.65422	1.97404	3.00875	13.3244															14	12, 13, 27, 33, 133, 136, 155, 170, 257, 301, 349, 365, 455, 487	FNQDATCCVVAAS, NQDATCCVVAASS, QISIFNCDPFGKC, CDPFGKCFEIDTK, VNTKRKCTICEIV, KRKCTICEIVFPH, MNRKRMCVLLESD, FIYDISCMKPLET, DDRSILCFTAYSS, HKGNVACLAVSHD, RRGTRLCNLYQLA, SMTMIGCVGDTDT, NESNRSCLGFPDE, PSKPGECVLTKNN	1	0									0	,		0	0
P40499	ICE2	Protein ICE2 (Inheritance of cortical ER protein 2)	P40499_297	I	15.7216	29.5821	25.6585	15.6513	32.8694	13.8606	9.93696	-0.0702303	17.1478															14	15, 18, 39, 75, 231, 258, 297, 364, 384, 424, 446, 450, 473, 477	MQSGRICAACFYL, GRICAACFYLLFT, KVGGLECGLSFTV, YIFFTNCLYYSQH, LVLSMVCGLGLYG, FAYIVRCIYEISP, TADNLLCYFHNVI, LSINEFCQVTIKM, AIVINLCFRVLMF, LYWYSPCILIAMY, ELKKDLCIWGCSE, DLCIWGCSEKWFG, WGFWNWCNIFCTI, NWCNIFCTILVYA	1	0									0	,		0	0
P47025	MDV1	Mitochondrial division protein 1 (Mitochondria fission 2 protein)	P47025_618	G	13.7599	10.913	8.85141	11.5609	24.4816	-2.8469	-4.9085	-2.199	10.7217															8	98, 403, 414, 446, 494, 534, 618, 681	FTDNKTCFRMLTY, HDDFLTCLDFDAP, APFGTLCTAGYLD, HLATINCMQINRD, NHIDSPCVHTFEA, DLRSGKCLQTIDL, LKFDSACLVTGSY, KDESWSCVEQGNE	0	0									0	,		0	0
P32639	BRR2	Pre-mRNA-splicing helicase BRR2 (EC 3.6.4.13) (Protein Snu246)	P32639_520	H	16.5595	9.20416	21.5457	11.2138	30.1984	-7.35536	4.98622	-5.34574	13.6389															24	66, 487, 520, 701, 708, 726, 830, 931, 979, 1116, 1132, 1144, 1152, 1206, 1510, 1514, 1591, 1670, 1675, 1769, 1810, 2008, 2144, 2146	DMGQGLCNNINKG, TSLPDWCQEAFPS, DSNMLICAPTGSG, DSSFRPCPLSQQF, PLSQQFCGIKERN, KAMNDACYEKVLE, LLQVLVCTATLAW, VAGNIKCRNDAVN, LVHSALCILKEQE, RAMFEICLKRGWG, RMLLNLCKSATTK, KMWPTNCPLRQFK, LRQFKTCPVEVIK, PKMSVTCNAQPIT, KKIRFVCLSNCLA, FVCLSNCLANARD, LPSRKDCMEVASA, LLISKDCSAFACK, DCSAFACKTDEVI, IQSKQDCVDWFTY, SNLVETCLNDLVE, NKILEKCKEINVE, HNLTIWCVCDSYL, LTIWCVCDSYLDA	0	0		5lj5	5lj5_2	ZN_1001(D)_ZN	CYS_51(D), CYS_54(D), CYS_88(D), CYS_91(D)	irregular (n/a)	Mononuclear	LSM	1	,51,54,88,91		1	1
Q12676	FOL3	Dihydrofolate synthetase (DHFS) (EC 6.3.2.12)	Q12676_39	H	29.4671	20.4248	22.2571	23.4442	35.1957	-9.04229	-7.20999	-6.02286	5.72858															11	39, 98, 106, 117, 120, 143, 144, 197, 223, 408, 414	NGKGSVCTYLSSV, KSHSLKCTEFELL, EFELLTCTAFKYF, YFYDVQCQWCVIE, DVQCQWCVIEVGL, PGANKACCGITKI, GANKACCGITKIS, NVVKERCKALGSE, DTNSWGCFDLAKL, RRPIVVCGSLYLC, CGSLYLCGELLRI	1	0									0	,		0	0
Q06616	CSA1	CDC5 pindle pole body anchor protein 1 (CDC5 SPB anchor protein 1)	Q06616_118	G	5.55562	10.6926	9.39796	11.6992	24.9338	5.13699	3.84234	6.1436	19.3782	3.23194	5.04721	1.81527	3.04142	3.13241	0.0909926									2	88, 118	SKNSQDCVPLQWQ, QFVKEKCHLLQSV	0	0									0	,		0	0
Q04781	RKR1	E3 ubiquitin-protein ligase listerin (EC 2.3.2.27) (RING domain mutant killed by rtf1 deletion protein 1) (RING-type E3 ubiquitin transferase listerin)	Q04781_757	I	11.4228	23.3578	33.828	17.9178	20.0697	11.935	22.4052	6.49501	8.64695	10.6764	10.7987	0.122326				2	C1508, C1511, H1535, C1538, C1551, C1554, C1527, C1530	TrebleClef, ZincRibbon	Structural	zf-RING_2,FANCL_C	transferase			21	90, 141, 158, 307, 435, 672, 695, 757, 850, 957, 1087, 1102, 1348, 1365, 1508, 1511, 1527, 1530, 1538, 1551, 1554	NDIFLLCWSQIYA, LILLGTCELDYSV, LNELTECFNKDPA, KNILKVCPVLPSI, IFNSLSCGKSLSE, GQVEQFCAVLSKL, NTDFLSCALYEVS, VELINGCNDTSQI, LVTDYNCLSEEPN, DKDYLLCAILLLM, ADSLSMCQIDDTL, LELRSSCLNLYET, EDIFEECKKLLGH, LFNNVGCLTSIWW, FSGFEECAICYSI, FEECAICYSILHA, KLPSKTCPTCKNK, SKTCPTCKNKFHG, NKFHGACLYKWFR, SSGNNTCPLCRSE, NNTCPLCRSEIPF	3	1									1	,	Q04781_1508, Q04781_1511, Q04781_1538, Q04781_1551, Q04781_1554, Q04781_1527, Q04781_1530	1	2
Q04533	YML082W	Putative cystathionine gamma-synthase YML082W (EC 2.5.1.48) (O-succinylhomoserine (thiol)-lyase)	Q04533_25	E	5.51101	5.99155	10.5254	20.0843	61.4178	0.48054	5.01444	14.5733	55.9068															12	25, 45, 77, 79, 89, 97, 126, 295, 300, 446, 492, 556	QHAVSVCFPTWKS, DPKVLGCLKSGYP, AKENETCFCFPSY, ENETCFCFPSYRV, YRVAKRCREYVRR, EYVRRKCAHRNGK, KTWKRECKIAVVF, EEDAGRCALRVCP, RCALRVCPERDVF, PFADIVCSSLTKT, YEDLLWCEDAIYL, NYDMVRCKKEGGY	0	0									0	,		0	0
P38348	HSM3	DNA mismatch repair protein HSM3 (Enhanced spontaneous mutability protein 3)	P38348_287	F	6.94371	6.47617	5.82031	7.33936	21.6238	-0.467544	-1.1234	0.395647	14.6801	3.20475	7.0098	3.80505												6	36, 117, 218, 287, 366, 479	NTLLRKCSLNLVT, PLKVAACRVIENS, FKDIIFCFTKEEI, RAFSTNCLLQLFA, LSADEECFNAIRN, ETKIADCRxxxxx	0	0									0	,		0	0
P38348	HSM3	DNA mismatch repair protein HSM3 (Enhanced spontaneous mutability protein 3)	P38348_218	G	11.4166	14.3524	13.5493	21.0346	27.8099	2.93585	2.13276	9.618	16.3933	8.34364	8.73891	0.395271												6	36, 117, 218, 287, 366, 479	NTLLRKCSLNLVT, PLKVAACRVIENS, FKDIIFCFTKEEI, RAFSTNCLLQLFA, LSADEECFNAIRN, ETKIADCRxxxxx	0	0									0	,		0	0
P38348	HSM3	DNA mismatch repair protein HSM3 (Enhanced spontaneous mutability protein 3)	P38348_366	G	11.1008	9.08802	8.02629	12.0005	30.9464	-2.0128	-3.07453	0.899721	19.8456				1.97352	6.68584	4.71232									6	36, 117, 218, 287, 366, 479	NTLLRKCSLNLVT, PLKVAACRVIENS, FKDIIFCFTKEEI, RAFSTNCLLQLFA, LSADEECFNAIRN, ETKIADCRxxxxx	0	0									0	,		0	0
P36119	RQT4	RQC trigger complex subunit RQT4	P36119_210	A	31.432	24.9196	36.7346	53.0903	81.3644	-6.51236	5.3026	21.6583	49.9325	10.1329	14.1696	4.03671	19.0159	26.6253	7.60937	2	C176, C178, H183, C192, C195, C200, C210, C213	Unknown	Structural	zf-C2HC5 (Pfam)				8	29, 176, 178, 192, 195, 200, 210, 213	SDVKALCEQVLST, SGSSKNCNCQGTR, SSKNCNCQGTRHP, FDIAPNCLHCGKV, APNCLHCGKVVCV, HCGKVVCVIEGLN, GLNKGKCGHCHEQ, KGKCGHCHEQLIS	2	1									1	,	P36119_176, P36119_178, P36119_192, P36119_195, P36119_200, P36119_210, P36119_213	1	2
P36119	RQT4	RQC trigger complex subunit RQT4	P36119_213	A	31.432	24.9196	36.7346	53.0903	81.3644	-6.51236	5.3026	21.6583	49.9325	10.1329	14.1696	4.03671	19.0159	26.6253	7.60937	2	C176, C178, H183, C192, C195, C200, C210, C213	Unknown	Structural	zf-C2HC5 (Pfam)				8	29, 176, 178, 192, 195, 200, 210, 213	SDVKALCEQVLST, SGSSKNCNCQGTR, SSKNCNCQGTRHP, FDIAPNCLHCGKV, APNCLHCGKVVCV, HCGKVVCVIEGLN, GLNKGKCGHCHEQ, KGKCGHCHEQLIS	2	1									1	,	P36119_176, P36119_178, P36119_192, P36119_195, P36119_200, P36119_210, P36119_213	1	2
P36119	RQT4	RQC trigger complex subunit RQT4	P36119_192	C	37.4614	41.2227	47.3931	71.715	85.9302	3.76134	9.93169	34.2536	48.4688							2	C176, C178, H183, C192, C195, C200, C210, C213	Unknown	Structural	zf-C2HC5 (Pfam)				8	29, 176, 178, 192, 195, 200, 210, 213	SDVKALCEQVLST, SGSSKNCNCQGTR, SSKNCNCQGTRHP, FDIAPNCLHCGKV, APNCLHCGKVVCV, HCGKVVCVIEGLN, GLNKGKCGHCHEQ, KGKCGHCHEQLIS	2	1									1	,	P36119_176, P36119_178, P36119_192, P36119_195, P36119_200, P36119_210, P36119_213	1	2
P36119	RQT4	RQC trigger complex subunit RQT4	P36119_195	C	37.4614	41.2227	47.3931	71.715	85.9302	3.76134	9.93169	34.2536	48.4688							2	C176, C178, H183, C192, C195, C200, C210, C213	Unknown	Structural	zf-C2HC5 (Pfam)				8	29, 176, 178, 192, 195, 200, 210, 213	SDVKALCEQVLST, SGSSKNCNCQGTR, SSKNCNCQGTRHP, FDIAPNCLHCGKV, APNCLHCGKVVCV, HCGKVVCVIEGLN, GLNKGKCGHCHEQ, KGKCGHCHEQLIS	2	1									1	,	P36119_176, P36119_178, P36119_192, P36119_195, P36119_200, P36119_210, P36119_213	1	2
P22216	RAD53	Serine/threonine-protein kinase RAD53 (EC 2.7.12.1) (CHEK2 homolog) (Serine-protein kinase 1)	P22216_38	G	13.571	11.7041	14.9887	19.0565	38.6745	-1.86687	1.41777	5.48554	25.1035															10	34, 38, 74, 154, 356, 396, 609, 611, 623, 650	IGENIVCRVICTT, IVCRVICTTGQIP, FGRNPACDYHLGN, NDKFKQCLEQNKV, SFMKTFCGTLAYV, DMWSMGCLVYVIL, IGRSEDCNCKIED, RSEDCNCKIEDNR, RLSRVHCFIFKKR, LDDIWYCHTGTNV	0	0									0	,		0	0
Q02948	VPS30	Vacuolar protein sorting-associated protein 30 (Autophagy-related protein 6)	Q02948_3	B	17.5689	19.7932	27.5723	48.4473	86.5264	2.22426	10.0034	30.8784	68.9575															6	3, 6, 53, 182, 185, 186	xxxxMKCQTCHLP, xMKCQTCHLPLQL, IEAADNCGPQIPK, NIDFPICQDCCNI, FPICQDCCNILIN, PICQDCCNILINR	2	0									0	,		0	0
Q02948	VPS30	Vacuolar protein sorting-associated protein 30 (Autophagy-related protein 6)	Q02948_6	B	17.5689	19.7932	27.5723	48.4473	86.5264	2.22426	10.0034	30.8784	68.9575															6	3, 6, 53, 182, 185, 186	xxxxMKCQTCHLP, xMKCQTCHLPLQL, IEAADNCGPQIPK, NIDFPICQDCCNI, FPICQDCCNILIN, PICQDCCNILINR	2	0									0	,		0	0
Q02948	VPS30	Vacuolar protein sorting-associated protein 30 (Autophagy-related protein 6)	Q02948_53	D	11.2942	9.59903	13.7895	24.9277	59.3226	-1.69515	2.49531	13.6335	48.0284	4.18592	8.46099	4.27507												6	3, 6, 53, 182, 185, 186	xxxxMKCQTCHLP, xMKCQTCHLPLQL, IEAADNCGPQIPK, NIDFPICQDCCNI, FPICQDCCNILIN, PICQDCCNILINR	2	0									0	,		0	0
P47164	STR2	Cystathionine gamma-synthase (EC 2.5.1.48) (O-succinylhomoserine (thiol)-lyase) (Sulfur transfer protein 2)	P47164_626	G	16.0347	8.73118	7.27658	15.3247	43.3115	-7.30355	-8.75815	-0.710015	27.2768	21.1514	16.7525	-4.39888												14	21, 59, 73, 75, 85, 105, 121, 438, 481, 484, 489, 576, 589, 626	KHAVSVCLPTWEA, KSIKKLCEILSAK, SMEDEACLCFPSY, EDEACLCFPSYKV, YKVANRCREFIKV, VRILQLCTPKPMN, KLWRRECKITVVF, PYADIVCSSLTKI, EDGYEDCLWCEDA, YEDCLWCEDALCL, WCEDALCLERNSR, FNNLELCKGPSLG, TNFTLACPYAIIA, ENSDVLCNVFQRA	1	0									0	,		0	0
P32643	TMT1	Trans-aconitate 3-methyltransferase (EC 2.1.1.145)	P32643_210	G	17.3729	6.71818	5.06792	14.4386	45.7916	-10.6548	-12.305	-2.93435	28.4187	3.48516	4.65775	1.17259	1.25006	2.80448	1.55441									3	45, 122, 210	LLVDVGCGPGTAT, MITAVECAHWFDF, IQVSYFCAEDVRD	0	0									0	,		0	0
P25337	BUD31	Pre-mRNA-splicing factor BUD31 (Bud site selection protein 31) (Complexed with CEF1 protein 14)	P25337_145	B	13.3604	21.2162	27.2849	51.1169	85.6711	7.85582	13.9245	37.7565	72.3107	4.66463	5.27522	0.610599												9	104, 105, 108, 120, 122, 145, 148, 150, 153	TGYEKLCCLRCIQ, GYEKLCCLRCIQK, KLCCLRCIQKNET, TNNGSTCICRVPR, NGSTCICRVPRAQ, QVSFHQCVHCGCR, FHQCVHCGCRGCA, QCVHCGCRGCAST, HCGCRGCASTDxx	3	0		5lj5	5lj5_2	ZN_1001(D)_ZN	CYS_51(D), CYS_54(D), CYS_88(D), CYS_91(D)	irregular (n/a)	Mononuclear	LSM	1	,51,54,88,91		1	1
P25337	BUD31	Pre-mRNA-splicing factor BUD31 (Bud site selection protein 31) (Complexed with CEF1 protein 14)	P25337_148	B	13.3604	21.2162	27.2849	51.1169	85.6711	7.85582	13.9245	37.7565	72.3107	4.66463	5.27522	0.610599												9	104, 105, 108, 120, 122, 145, 148, 150, 153	TGYEKLCCLRCIQ, GYEKLCCLRCIQK, KLCCLRCIQKNET, TNNGSTCICRVPR, NGSTCICRVPRAQ, QVSFHQCVHCGCR, FHQCVHCGCRGCA, QCVHCGCRGCAST, HCGCRGCASTDxx	3	0		5lj5	5lj5_2	ZN_1001(D)_ZN	CYS_51(D), CYS_54(D), CYS_88(D), CYS_91(D)	irregular (n/a)	Mononuclear	LSM	1	,51,54,88,91		1	1
P25337	BUD31	Pre-mRNA-splicing factor BUD31 (Bud site selection protein 31) (Complexed with CEF1 protein 14)	P25337_150	B	13.3604	21.2162	27.2849	51.1169	85.6711	7.85582	13.9245	37.7565	72.3107	4.66463	5.27522	0.610599												9	104, 105, 108, 120, 122, 145, 148, 150, 153	TGYEKLCCLRCIQ, GYEKLCCLRCIQK, KLCCLRCIQKNET, TNNGSTCICRVPR, NGSTCICRVPRAQ, QVSFHQCVHCGCR, FHQCVHCGCRGCA, QCVHCGCRGCAST, HCGCRGCASTDxx	3	0		5lj5	5lj5_2	ZN_1001(D)_ZN	CYS_51(D), CYS_54(D), CYS_88(D), CYS_91(D)	irregular (n/a)	Mononuclear	LSM	1	,51,54,88,91		1	1
P40541	IRR1	Cohesin subunit SCC3 (Irregular cell behavior protein 1)	P40541_803	H	16.156	19.2442	13.0638	17.9619	24.7069	3.08816	-3.09224	1.80586	8.55085	8.60917	4.89097	-3.7182												11	178, 179, 285, 289, 366, 573, 604, 662, 700, 803, 931	INLLLNCCGSVAR, NLLLNCCGSVARV, LSSFSVCKIRCFR, SVCKIRCFRYIST, DNIVKLCFVHRYK, IYHLKDCAEVDSR, THLKTICNLLISD, NVFHGLCAGANNP, ESADILCPLLESF, DYKDLTCSLYELY, YLKWSACTSLMDI	0	0									0	,		0	0
P40308	TGL3	Triacylglycerol lipase 3 (EC 3.1.1.3) (Lipase 3)	P40308_563	I	21.5847	31.5095	29.8869	34.1271	44.2463	9.92489	8.30222	12.5424	22.6617	15.4767	14.1907	-1.286	32.7023	49.8469	17.1446									12	77, 84, 142, 195, 241, 248, 277, 343, 363, 378, 563, 626	IKKLDECDTYQMW, DTYQMWCQQASVV, FSTTGPCMLRNFA, TSFFQRCKLSLGT, GSSMGACVASLFG, VASLFGCLSNEQL, VDLLKSCGYGNLE, HPTDKSCPNLLNY, IKSAIECSLGSGV, EDTSLLCKNLENE, DNLGLLCSLIKRL, ALIKTRCAVEFKL	0	0									0	,		0	0
P53220	TIM21	Mitochondrial import inner membrane translocase subunit TIM21	P53220_128	F	6.71451	5.32676	6.39042	8.76988	21.6442	-1.38775	-0.324091	2.05538	14.9297	3.09302	5.4494	2.35638												1	128	IRSLLQCDDGITG	0	0									0	,		0	0
P53959	COG6	Conserved oligomeric Golgi complex subunit 6 (COG complex subunit 6) (Complexed with DOR1 protein 2) (Component of oligomeric Golgi complex 6) (Protein SEC37)	P53959_662	G	11.8999	10.0385	12.4246	17.0073	26.2199	-1.86139	0.524728	5.1074	14.32	4.35618	9.47217	5.11599												5	500, 662, 691, 791, 794	QSLSNSCRIRIEQ, LTIEINCFDLIKS, KITIWVCDKLKEY, MIADEICDECFKK, DEICDECFKKLSL	1	0									0	,		0	0
P13712	MSI1	Histone-binding protein MSI1 (Chromatin assembly factor 1 subunit C) (CAF-1 subunit C) (Chromatin assembly factor 1 subunit p50) (CAF-1 p50 subunit) (IRA1 multicopy suppressor)	P13712_49	G	13.8404	8.90243	7.15992	16.2472	52.3675	-4.93794	-6.68045	2.40682	38.5271															7	4, 49, 132, 270, 302, 373, 401	xxxMNQCAKDITH, KWPSLTCQFFPDL, FFPNGECNRARYL, DSLFAACTEGNAV, DGGVNSCRFNYKN, KLWDTSCEETIFT, HDPWLMCSVANDN	0	0									0	,		0	0
Q12186	MSL5	Branchpoint-bridging protein (Mud synthetic-lethal 5 protein) (Splicing factor 1) (Zinc finger protein BBP)	Q12186_273	A	21.6036	23.1555	26.3345	56.6322	88.8665	1.55188	4.73093	35.0286	67.2629	9.3253	13.3961	4.07077				2	C299, C302, H307, C312	Shuffled_ZnRibbonII	Structural	zf-CCHC				9	185, 217, 234, 273, 276, 286, 299, 302, 312	LQEDSNCKIAIRG, FEDPLHCLIIADS, QKGIKVCQNIVIK, REDNRPCPICGLK, NRPCPICGLKDHK, DHKRYDCPNRKIP, NIQGIVCKICGQT, GIVCKICGQTGHF, GHFSRDCNSSSQR	2	1									1	,	Q12186_299, Q12186_302, Q12186_312	1	2
Q12186	MSL5	Branchpoint-bridging protein (Mud synthetic-lethal 5 protein) (Splicing factor 1) (Zinc finger protein BBP)	Q12186_276	A	21.6036	23.1555	26.3345	56.6322	88.8665	1.55188	4.73093	35.0286	67.2629	9.3253	13.3961	4.07077				2	C299, C302, H307, C312	Shuffled_ZnRibbonII	Structural	zf-CCHC				9	185, 217, 234, 273, 276, 286, 299, 302, 312	LQEDSNCKIAIRG, FEDPLHCLIIADS, QKGIKVCQNIVIK, REDNRPCPICGLK, NRPCPICGLKDHK, DHKRYDCPNRKIP, NIQGIVCKICGQT, GIVCKICGQTGHF, GHFSRDCNSSSQR	2	1									1	,	Q12186_299, Q12186_302, Q12186_312	1	2
Q12186	MSL5	Branchpoint-bridging protein (Mud synthetic-lethal 5 protein) (Splicing factor 1) (Zinc finger protein BBP)	Q12186_299	A	25.9494	36.3526	35.4336	55.4406	81.0191	10.4032	9.48424	29.4912	55.0697	21.6945	27.2993	5.6048				2	C299, C302, H307, C312	Shuffled_ZnRibbonII	Structural	zf-CCHC				9	185, 217, 234, 273, 276, 286, 299, 302, 312	LQEDSNCKIAIRG, FEDPLHCLIIADS, QKGIKVCQNIVIK, REDNRPCPICGLK, NRPCPICGLKDHK, DHKRYDCPNRKIP, NIQGIVCKICGQT, GIVCKICGQTGHF, GHFSRDCNSSSQR	2	1									1	,	Q12186_299, Q12186_302, Q12186_312	1	2
P36123	SAP190	SIT4-associating protein SAP190	P36123_733	D	9.24543	8.96833	9.59534	27.3622	39.9693	-0.277104	0.34991	18.1168	30.7239	2.94979	7.74665	4.79686												8	42, 109, 484, 493, 543, 612, 694, 733	DVPTGTCEENIAD, LYTELMCSNFKLL, FERFKICELIAEL, IAELLHCSNMTLL, SYYDKDCVEKDIT, TESVRECLREKPL, VDADKACQDYEKK, EMKLTFCNTAVSD	0	0									0	,		0	0
P38218	POA1	ADP-ribose 1''-phosphate phosphatase (EC 3.1.3.84) (EC 3.2.2.-) ([Protein ADP-ribosylglutamate] hydrolase)	P38218_65	G	10.0435	6.50113	3.42272	18.6064	21.5385	-3.54241	-6.62081	8.56289	11.495															6	25, 27, 54, 65, 79, 80	RILIHSCNCNGSW, LIHSCNCNGSWGG, KDYVEVCEKYGSN, SNLLGKCILLPSY, NSDLLICCLFTSS, SDLLICCLFTSSF	0	0									0	,		0	0
P38218	POA1	ADP-ribose 1''-phosphate phosphatase (EC 3.1.3.84) (EC 3.2.2.-) ([Protein ADP-ribosylglutamate] hydrolase)	P38218_79	G	10.0435	6.50113	3.42272	18.6064	21.5385	-3.54241	-6.62081	8.56289	11.495															6	25, 27, 54, 65, 79, 80	RILIHSCNCNGSW, LIHSCNCNGSWGG, KDYVEVCEKYGSN, SNLLGKCILLPSY, NSDLLICCLFTSS, SDLLICCLFTSSF	0	0									0	,		0	0
P38218	POA1	ADP-ribose 1''-phosphate phosphatase (EC 3.1.3.84) (EC 3.2.2.-) ([Protein ADP-ribosylglutamate] hydrolase)	P38218_80	G	10.0435	6.50113	3.42272	18.6064	21.5385	-3.54241	-6.62081	8.56289	11.495															6	25, 27, 54, 65, 79, 80	RILIHSCNCNGSW, LIHSCNCNGSWGG, KDYVEVCEKYGSN, SNLLGKCILLPSY, NSDLLICCLFTSS, SDLLICCLFTSSF	0	0									0	,		0	0
P53968	CRZ1	Transcriptional regulator CRZ1	P53968_571	A	27.6808	33.7405	40.4713	60.0924	92.2621	6.05969	12.7905	32.4116	64.5814	10.5957	14.3371	3.7414	22.3787	30.3205	7.94184	2	C571, V573, C574, K576, H587, H591, C599, C602, H619	C2H2_ZnFinger	Structural	zf-C2H2,zf-met,zf-H2C2_2				7	571, 574, 599, 602, 627, 639, 661	NPANFACDVCGKK, NFACDVCGKKFTR, NERPFICSICGKA, PFICSICGKAFAR, GKKRYVCGGKLKD, DGKPWGCGKKFAR, TESGRRCITPLYE	2	1									1	,	P53968_571, P53968_574, P53968_599, P53968_602	1	2
P53968	CRZ1	Transcriptional regulator CRZ1	P53968_574	A	27.6808	33.7405	40.4713	60.0924	92.2621	6.05969	12.7905	32.4116	64.5814	10.5957	14.3371	3.7414	22.3787	30.3205	7.94184	2	C571, V573, C574, K576, H587, H591, C599, C602, H619	C2H2_ZnFinger	Structural	zf-C2H2,zf-met,zf-H2C2_2				7	571, 574, 599, 602, 627, 639, 661	NPANFACDVCGKK, NFACDVCGKKFTR, NERPFICSICGKA, PFICSICGKAFAR, GKKRYVCGGKLKD, DGKPWGCGKKFAR, TESGRRCITPLYE	2	1									1	,	P53968_571, P53968_574, P53968_599, P53968_602	1	2
P38138	ROT2	Glucosidase 2 subunit alpha (EC 3.2.1.207) (Alpha-glucosidase II subunit alpha) (Glucosidase II subunit alpha) (Reversal of TOR2 lethality protein 2)	P38138_395	G	12.0008	10.731	10.799	13.0211	33.7427	-1.26981	-1.2018	1.02032	21.7418															6	9, 29, 35, 51, 395, 496	LLKWLVCQLVFFT, DYLLKKCAQSGFC, CAQSGFCHRNRVY, IAKSHHCYYKVDA, SIGYHQCRWNYND, NDYVGHCWPGNSI	0	0									0	,		0	0
Q05949	BUR2	Protein BUR2 (Bypass UAS requirement protein 2) (Chromosome stability protein 4)	Q05949_183	I	19.6638	42.4513	37.2449	37.7214	29.972	22.7874	17.5811	18.0576	10.3082	2.83492	4.61837	1.78345												9	53, 77, 99, 118, 130, 147, 183, 245, 258	NQWVFECKDIIEK, KKNMEKCLMYFYT, HTYTASCILFYRY, PTAITECIHISQG, GILVTACKTMENN, AYIKATCEFLMQN, NEKKILCLFGFDL, QPVSLLCDGYTFI, VLSLIYCGLEYKK	0	0									0	,		0	0
P25580	PBN1	Protein PBN1 (Protease B non-derepressible protein 1)	P25580_332	J	86.7401	86.6283	88.1407	86.9861	83.9922	-0.111758	1.40062	0.246043	-2.74794															5	185, 197, 245, 332, 391	DIGGIRCNWRMDD, DGKMERCQKTSLL, FEERPKCMYLMHL, PEVILACDTGDNK, KNGTLLCLLISII	0	0									0	,		0	0
Q12343	MED4	Mediator of RNA polymerase II transcription subunit 4 (Mediator complex subunit 4)	Q12343_121	F	4.79846	4.94841	5.05986	6.09491	14.2575	0.149942	0.261399	1.29644	9.45899	3.62751	3.81776	0.190253												2	47, 121	QLYEDLCRYEDTL, LEILNECHDELKA	0	0									0	,		0	0
Q12343	MED4	Mediator of RNA polymerase II transcription subunit 4 (Mediator complex subunit 4)	Q12343_47	G	10.1807	11.3201	11.0383	12.8773	20.3254	1.1394	0.85753	2.69655	10.1447	6.62493	7.16921	0.544287												2	47, 121	QLYEDLCRYEDTL, LEILNECHDELKA	0	0									0	,		0	0
P25344	STE50	Protein STE50	P25344_74	D	11.3644	12.2739	14.6195	20.4353	53.6041	0.909595	3.25517	9.07096	42.2397	1.35947	3.07789	1.71842												7	44, 57, 74, 78, 82, 264, 290	DDVITWCISTLEV, EETDPLCQRLREN, DLLPELCLQDCQD, ELCLQDCQDLCDG, QDCQDLCDGDLNK, ASKEDSCERILKN, QYVLVICYGDQER	0	0									0	,		0	0
P25344	STE50	Protein STE50	P25344_78	D	11.3644	12.2739	14.6195	20.4353	53.6041	0.909595	3.25517	9.07096	42.2397	1.35947	3.07789	1.71842												7	44, 57, 74, 78, 82, 264, 290	DDVITWCISTLEV, EETDPLCQRLREN, DLLPELCLQDCQD, ELCLQDCQDLCDG, QDCQDLCDGDLNK, ASKEDSCERILKN, QYVLVICYGDQER	0	0									0	,		0	0
P25344	STE50	Protein STE50	P25344_82	D	11.3644	12.2739	14.6195	20.4353	53.6041	0.909595	3.25517	9.07096	42.2397	1.35947	3.07789	1.71842												7	44, 57, 74, 78, 82, 264, 290	DDVITWCISTLEV, EETDPLCQRLREN, DLLPELCLQDCQD, ELCLQDCQDLCDG, QDCQDLCDGDLNK, ASKEDSCERILKN, QYVLVICYGDQER	0	0									0	,		0	0
P53210	YGR017W	Uncharacterized protein YGR017W	P53210_296	D	3.92205	9.7958	12.637	18.8446	48.823	5.87375	8.71498	14.9226	44.901	1.8921	4.65292	2.76082												8	16, 40, 87, 95, 111, 257, 259, 296	PMFIQSCKNNTEP, LTNKPRCRTVVFR, SSDSKRCETPFFE, TPFFEACFYFPET, YRFSGQCFTISKQ, ENFGIVCLCVDSV, FGIVCLCVDSVDF, WEEQEVCPxxxxx	0	0									0	,		0	0
P47130	CSN12	Cop9 signalosome complex subunit 12	P47130_389	F	4.35777	5.33578	4.04611	8.73133	27.4055	0.978011	-0.311658	4.37356	23.0477	0.139855	1.0373	0.897445	0.440657	1.77544	1.33479									9	7, 133, 144, 160, 224, 243, 350, 389, 410	MDVDIGCYFEEKR, KDSIEECGRTIHR, HRSFTICLNDRNP, ENKKIGCYMFANL, LGQYYGCLENDHE, NEALLQCPMLYVE, TRLVQRCWQWGND, QLDALECRLASAI, LSHSNRCIVFSKK	0	0									0	,		0	0
P31115	DEG1	tRNA pseudouridine(38/39) synthase (EC 5.4.99.45) (Depressed growth-rate protein DEG1) (tRNA pseudouridine synthase 3) (tRNA pseudouridylate synthase 3) (tRNA-uridine isomerase 3)	P31115_343	H	10.7338	19.0713	25.8796	28.1753	34.4302	8.33744	15.1458	17.4414	23.6964															9	131, 147, 204, 217, 253, 282, 297, 343, 381	LEAMNKCKLVPSM, DYKFSRCGRTDKG, IRISAVCLRPPPN, FDARFSCVHRHYK, RDFRNFCKLDGSK, LSETFYCFDLVGS, LWHQVRCMMAILF, PLLLYDCKFPEMD, ELKAAVCNIFKDV	0	0									0	,		0	0
P33332	SEC3	Exocyst complex component SEC3 (Protein PSL1)	P33332_750	I	32.228	24.1213	16.3108	27.317	43.2325	-8.10669	-15.9171	-4.91098	11.0045	10.4628	11.1352	0.67236												9	92, 93, 685, 750, 847, 929, 937, 1288, 1294	RKAIINCCFSRPD, KAIINCCFSRPDH, DKVNDECHRIIPT, LNQLLECPIREKN, SPLILFCKEISQK, FSLLTECLQTMRQ, QTMRQECIVYQNF, AINNVLCDKLWSC, CDKLWSCIQGQTV	0	0									0	,		0	0
P19263	RGR1	Mediator of RNA polymerase II transcription subunit 14 (Glucose repression regulatory protein 1) (Mediator complex subunit 14)	P19263_1057	H	20.8215	22.38	25.1374	13.2796	29.9132	1.5585	4.31591	-7.54194	9.09163	17.344	15.9563	-1.38768												9	179, 507, 576, 649, 718, 793, 880, 983, 1057	NMNVNNCIWALKS, FQLPTTCVSMAPI, ENTGWSCSRIIKI, ISSKTSCVVEKRI, EIRNKICSSEMIN, NTMMIQCQIDKLY, DEDDKDCTIKIST, GTKITICIELKTV, LGNGVACDPSEIE	0	0									0	,		0	0
Q12324	YVC1	Calcium channel YVC1 (TRP homolog) (Yeast vacuolar conductance protein 1)	Q12324_61	E	6.35011	6.18526	8.46852	18.4389	33.3076	-0.164852	2.11841	12.0888	26.9575															9	17, 61, 79, 104, 132, 179, 191, 343, 624	PISNEQCMPENNG, DPNDIVCDHSEIL, KLAYEACGGNPKD, FSLLKVCEWYSIL, LASQQLCKLLIER, LATDMHCTTVIGS, SSGFQRCLKWIWR, SYRVLSCAAPFVW, YKNVKKCSPSFEQ	0	0									0	,		0	0
Q06632	CFT1	Protein CFT1 (Cleavage factor two protein 1)	Q06632_131	F	6.98695	4.53674	4.42007	7.32325	23.7705	-2.4502	-2.56688	0.336299	16.7836	3.19515	8.83265	5.6375												12	75, 79, 131, 407, 715, 904, 961, 1091, 1215, 1226, 1317, 1354	KDSPLSCLLLCTG, LSCLLLCTGVAKI, MDPGSSCALLFNN, ENSNPKCITRLNA, ILKSNMCNEFLIG, SERSVMCVDDIKN, LFLVSYCKRVPYE, GTVSTVCEVSGRF, GQRLVHCSSFTLH, LHSTNSCMMLLPR, NVIRRFCGLAIDR, FSMRSLCQGKxxx	0	0		6eoj	6eoj_1;6eoj_2	ZN_301(B)_ZN;ZN_302(B)_ZN	CYS_67(B), CYS_75(B), CYS_81(B), HIS_85(B);CYS_34(B), CYS_46(B), CYS_52(B), HIS_56(B)	tetrahedron (regular);tetrahedron (distorted)	Mononuclear		1	,67,75,81,34,46,52		1	1
Q04081	PPM1	Leucine carboxyl methyltransferase 1 (EC 2.1.1.233) (Protein phosphatase methyltransferase 1) ([Phosphatase 2A protein]-leucine-carboxy methyltransferase 1)	Q04081_106	E	4.07902	9.55253	10.4906	12.6551	35.9848	5.4735	6.41158	8.57604	31.9058	3.0105	8.00015	4.98965	2.86677	6.36836	3.50159									6	15, 106, 174, 189, 202, 205	DYDALSCKLAAIS, QVVNLGCGSDLRM, RYKLAACDLNDIT, TRLLDVCTKREIP, TIVISECLLCYMH, ISECLLCYMHNNE	1	0									0	,		0	0
Q04081	PPM1	Leucine carboxyl methyltransferase 1 (EC 2.1.1.233) (Protein phosphatase methyltransferase 1) ([Phosphatase 2A protein]-leucine-carboxy methyltransferase 1)	Q04081_174	G	26.4251	6.53435	7.43872	11.0271	34.6342	-19.8907	-18.9864	-15.398	8.20908	0.740177	3.99868	3.2585												6	15, 106, 174, 189, 202, 205	DYDALSCKLAAIS, QVVNLGCGSDLRM, RYKLAACDLNDIT, TRLLDVCTKREIP, TIVISECLLCYMH, ISECLLCYMHNNE	1	0									0	,		0	0
P32451	BIO2	Biotin synthase, mitochondrial (EC 2.8.1.6)	P32451_143	E	7.74235	8.19552	9.79452	15.6589	40.6606	0.453166	2.05217	7.91657	32.9183															10	89, 99, 103, 106, 143, 176, 236, 330, 335, 349	PTKVQLCTLMNIK, NIKSGGCSEDCKY, GGCSEDCKYCAQS, SEDCKYCAQSSRN, NGSTRFCLGAAWR, DMGLETCVTLGMV, ESGIKACTGGILG, ETEQFVCFMAGCN, VCFMAGCNSIFTG, KMLTTMCNGWDED	1	0									0	,		0	0
P32451	BIO2	Biotin synthase, mitochondrial (EC 2.8.1.6)	P32451_236	F	5.03071	6.11945	5.08553	12.8331	33.9738	1.08874	0.0548206	7.80242	28.9431															10	89, 99, 103, 106, 143, 176, 236, 330, 335, 349	PTKVQLCTLMNIK, NIKSGGCSEDCKY, GGCSEDCKYCAQS, SEDCKYCAQSSRN, NGSTRFCLGAAWR, DMGLETCVTLGMV, ESGIKACTGGILG, ETEQFVCFMAGCN, VCFMAGCNSIFTG, KMLTTMCNGWDED	1	0									0	,		0	0
P89102	SEC5	Exocyst complex component SEC5	P89102_948	H	24.6588	17.3091	23.6116	18.3179	28.1745	-7.34972	-1.04717	-6.34088	3.51572	2.94749	0.872626	-2.07486												14	182, 246, 400, 448, 479, 592, 597, 628, 639, 777, 865, 933, 937, 948	TNEKNQCDSPKEN, PKSLKRCLTNNDF, QDKSQGCVELSYY, SYLNLNCQPSSQG, NDLWKICDQFIEF, GFIPPNCNGLSCL, NCNGLSCLRYLPK, TNGITICRNTLST, STIINRCVGAISS, LQYFRECAFPNIL, IVVHSECFRIGPQ, EATLRACLQNCFQ, RACLQNCFQNDTN, TNRLQKCINEINP	0	0									0	,		0	0
P32451	BIO2	Biotin synthase, mitochondrial (EC 2.8.1.6)	P32451_89	I	44.9665	17.1129	25.2542	28.1249	60.5827	-27.8536	-19.7122	-16.8416	15.6162	13.9207	17.1257	3.20502												10	89, 99, 103, 106, 143, 176, 236, 330, 335, 349	PTKVQLCTLMNIK, NIKSGGCSEDCKY, GGCSEDCKYCAQS, SEDCKYCAQSSRN, NGSTRFCLGAAWR, DMGLETCVTLGMV, ESGIKACTGGILG, ETEQFVCFMAGCN, VCFMAGCNSIFTG, KMLTTMCNGWDED	1	0									0	,		0	0
P53973	HDA1	Histone deacetylase HDA1 (EC 3.5.1.98)	P53973_440	D	10.2104	8.66314	9.83052	21.9924	64.0891	-1.54721	-0.379836	11.7821	53.8787	7.98369	10.6629	2.67917	2.41535	4.71623	2.30089	1	H83, H205, H206, D243, D245, H247, S266, L267, D338	ZincNecklaces, NoCluster	Catalytic	Hist_deacetyl	hydrolase			14	47, 61, 178, 185, 216, 297, 348, 354, 371, 430, 440, 492, 656, 675	QVIVPVCMPKIHY, PLKTGLCYDVRMR, ASARLPCGGAIEA, GGAIEACKAVVEG, QAAGGFCLFSNVA, KGEGFNCNITWPV, GDTIGQCHVTPSC, CHVTPSCYGHMTH, LARGNLCVVLEGG, QSKYWNCFRRRHA, RHANSGCNFNEPI, PDNTVLCTPNISE, SNNSHQCWKENES, FGRVLRCDTDGLN	0	0									0	,		1	2
P53973	HDA1	Histone deacetylase HDA1 (EC 3.5.1.98)	P53973_656	D	9.27971	10.2276	12.7662	22.5744	60.59	0.947889	3.48654	13.2947	51.3103							1	H83, H205, H206, D243, D245, H247, S266, L267, D338	ZincNecklaces, NoCluster	Catalytic	Hist_deacetyl	hydrolase			14	47, 61, 178, 185, 216, 297, 348, 354, 371, 430, 440, 492, 656, 675	QVIVPVCMPKIHY, PLKTGLCYDVRMR, ASARLPCGGAIEA, GGAIEACKAVVEG, QAAGGFCLFSNVA, KGEGFNCNITWPV, GDTIGQCHVTPSC, CHVTPSCYGHMTH, LARGNLCVVLEGG, QSKYWNCFRRRHA, RHANSGCNFNEPI, PDNTVLCTPNISE, SNNSHQCWKENES, FGRVLRCDTDGLN	0	0									0	,		1	2
P53973	HDA1	Histone deacetylase HDA1 (EC 3.5.1.98)	P53973_675	D	12.0594	14.6439	17.7607	25.8206	66.2077	2.58451	5.70129	13.7613	54.1483							1	H83, H205, H206, D243, D245, H247, S266, L267, D338	ZincNecklaces, NoCluster	Catalytic	Hist_deacetyl	hydrolase			14	47, 61, 178, 185, 216, 297, 348, 354, 371, 430, 440, 492, 656, 675	QVIVPVCMPKIHY, PLKTGLCYDVRMR, ASARLPCGGAIEA, GGAIEACKAVVEG, QAAGGFCLFSNVA, KGEGFNCNITWPV, GDTIGQCHVTPSC, CHVTPSCYGHMTH, LARGNLCVVLEGG, QSKYWNCFRRRHA, RHANSGCNFNEPI, PDNTVLCTPNISE, SNNSHQCWKENES, FGRVLRCDTDGLN	0	0									0	,		1	2
P38271	OPY1	Pleckstrin homology domain protein OPY1 (Overproduction-induced pheromone-resistant yeast protein 1)	P38271_218	G	19.6474	11.6168	13.4839	18.8664	41.7967	-8.03065	-6.16349	-0.781055	22.1493	1.69221	4.63046	2.93826	0.153738	1.25041	1.09667									4	73, 189, 218, 271	TDHQYWCVLRKNQ, SSSKHSCSLTMDE, NAEHQVCSGILYT, LDKIIDCIELDNN	0	0									0	,		0	0
Q3E756	YBL029C-A	UPF0768 protein YBL029C-A	Q3E756_28	A	20.0622	23.7854	31.8965	53.014	87.055	3.72321	11.8343	32.9518	66.9928							1	C28-C31-C63-C66	Unknown	Structural	zinc_ribbon_15				5	8, 28, 31, 63, 66	SFIPIVCGMKSFD, GHQNLYCPNCHNY, NLYCPNCHNYSVG, WGKQLHCPICNWR, QLHCPICNWRQDF	2	0									0	,	Q3E756_28, Q3E756_31, Q3E756_63, Q3E756_66	1	2
Q3E756	YBL029C-A	UPF0768 protein YBL029C-A	Q3E756_31	A	20.0622	23.7854	31.8965	53.014	87.055	3.72321	11.8343	32.9518	66.9928							1	C28-C31-C63-C66	Unknown	Structural	zinc_ribbon_15				5	8, 28, 31, 63, 66	SFIPIVCGMKSFD, GHQNLYCPNCHNY, NLYCPNCHNYSVG, WGKQLHCPICNWR, QLHCPICNWRQDF	2	0									0	,	Q3E756_28, Q3E756_31, Q3E756_63, Q3E756_66	1	2
P38749	YAP3	AP-1-like transcription factor YAP3	P38749_306	B	18.7934	18.0804	15.038	37.3985	78.2074	-0.713018	-3.75538	18.6051	59.414	10.0407	14.2599	4.21914	6.51463	10.4807	3.96606									7	21, 26, 27, 39, 61, 306, 307	KFINPQCQEEDCC, QCQEEDCCIRNSL, CQEEDCCIRNSLF, FQEDSKCIKQQPD, PILEDQCPALNLD, KLQGQECCHTHGP, LQGQECCHTHGPA	0	0									0	,		0	0
P38749	YAP3	AP-1-like transcription factor YAP3	P38749_307	B	18.7934	18.0804	15.038	37.3985	78.2074	-0.713018	-3.75538	18.6051	59.414	10.0407	14.2599	4.21914	6.51463	10.4807	3.96606									7	21, 26, 27, 39, 61, 306, 307	KFINPQCQEEDCC, QCQEEDCCIRNSL, CQEEDCCIRNSLF, FQEDSKCIKQQPD, PILEDQCPALNLD, KLQGQECCHTHGP, LQGQECCHTHGPA	0	0									0	,		0	0
P39014	MET30	F-box protein MET30 (E3 ubiquitin ligase complex SCF(Met30) subunit MET30) (Methionine-requiring protein 30)	P39014_111	D	9.96282	10.0997	11.2026	28.0584	64.4561	0.136848	1.23979	18.0956	54.4933	3.04335	1.9509	-1.09245												23	95, 111, 164, 201, 205, 211, 228, 236, 239, 293, 374, 414, 426, 436, 439, 455, 528, 544, 584, 614, 616, 622, 630	YNFTKFCYRHNPD, SPTHTACYKQDLK, GILSTSCFPQLSY, ILSYLDCQSLCNA, LDCQSLCNATRVC, CNATRVCRKWQKL, RVWYHMCEQHIDR, QHIDRKCPNCGWG, DRKCPNCGWGLPL, NWRKGHCRIQEFK, NYITGECISTYRG, HVESRTCYTLRGH, HTEWVNCVKLHPK, HPKSFSCFSCSDD, SFSCFSCSDDTTI, DIRTNSCLKVFRG, PTHLLSCGLDNTI, DVKTGKCIRTQFG, DLQSGKCMHTFNG, KVAPIACVCIGDS, APIACVCIGDSEC, CIGDSECFSGDEF, SGDEFGCVKMYKF	2	0									0	,		0	0
P41735	CAT5	5-demethoxyubiquinone hydroxylase, mitochondrial (DMQ hydroxylase) (EC 1.14.99.60) (Catabolite repression protein 5) (NADPH-dependent 3-demethoxyubiquinone 3-hydroxylase) (EC 1.14.13.253) (Ubiquinone biosynthesis monooxygenase COQ7)	P41735_41	G	9.4349	9.92179	12.23	18.2357	43.1451	0.48689	2.79507	8.80083	33.7102	4.81527	6.44506	1.62979	3.22175	4.7054	1.48365									3	41, 142, 223	PEHAPKCQNLSDA, PEAAMACTEAVET, EGIKTICRVAIWS	0	0									0	,		0	0
P48360	ARH1	Probable NADPH:adrenodoxin oxidoreductase, mitochondrial (AR) (Adrenodoxin reductase) (EC 1.18.1.6) (Ferredoxin--NADP(+) reductase) (FDXR) (Ferredoxin reductase)	P48360_277	G	18.9755	11.8769	12.405	10.2986	45.5864	-7.09866	-6.5705	-8.6769	26.6109															5	71, 78, 122, 277, 331	HPEVKNCEETFTT, EETFTTCAEEFSS, VILSYGCTGDRKL, NRRVEMCSEYLKP, INSLSLCNNRLNE	0	0									0	,		0	0
Q04212	ARA2	D-arabinose 1-dehydrogenase (EC 1.1.1.116) (NAD(+)-specific D-arabinose dehydrogenase)	Q04212_234	E	10.3202	7.46786	9.08404	18.419	60.1319	-2.85231	-1.23613	8.09886	49.8117	9.61896	12.1807	2.56175	5.08203	8.12847	3.04643									8	84, 110, 170, 187, 213, 234, 241, 249	RDTYFICTKVGRI, FSVHRSCERLHTT, TWLAEYCSTEESD, DAVLSYCNLNLQN, AKLKMVCNASILS, TRQFHPCSHELRE, SHELRECASQAAK, SQAAKYCQEQNVD	0	0									0	,		0	0
P53215	THG1	tRNA(His) guanylyltransferase (EC 2.7.7.79) (tRNA-histidine guanylyltransferase)	P53215_22	I	24.1741	31.1579	32.5224	28.5191	39.3153	6.98383	8.34832	4.34504	15.1412	20.0626	8.97788	-11.0847												6	22, 57, 134, 171, 183, 198	DVILPQCYIVVRI, LKLMNACAKNLVL, PYFDSRCVAYPNL, WQLIIKCGLTPQE, ESEKKLCGTFSNE, EILFSECGINYNN	0	0									0	,		0	0
P40094	COG3	Conserved oligomeric Golgi complex subunit 3 (COG complex subunit 3) (Component of oligomeric Golgi complex 3) (Protein SEC34)	P40094_218	C	44.5035	58.9128	65.2188	61.7274	69.4325	14.4093	20.7153	17.2239	24.9291															10	60, 213, 218, 299, 346, 362, 374, 392, 395, 565	TDVSEGCSEVNGS, RIKFKQCLIRACE, QCLIRACELISHF, NSILYECFNHYFQ, VYFQQLCADEYKL, FFPEKECRFKINQ, QWFLQLCEPLYDS, LKETDICTLCDSV, TDICTLCDSVTLF, HHVVHDCIVSLRN	1	0									0	,		0	0
Q03280	TOM1	E3 ubiquitin-protein ligase TOM1 (EC 2.3.2.26) (HECT-type E3 ubiquitin transferase TOM1) (Suppressor of snRNA protein 2) (Temperature-dependent organization in mitotic nucleus protein 1)	Q03280_3235	D	10.4377	11.0564	11.9023	18.7379	50.9106	0.618761	1.46466	8.30027	40.4729															36	7, 29, 82, 97, 129, 247, 354, 362, 439, 614, 677, 839, 844, 865, 893, 971, 1096, 1271, 1509, 1566, 1654, 1674, 1824, 2247, 2487, 2541, 2627, 2670, 2691, 2792, 2820, 3017, 3021, 3169, 3215, 3235	MVLFTRCEKARKE, VDYLIDCDTPTFL, QDPKKECEVKLVE, AHDVDYCLKMLKF, LMYLLNCPNFTIK, MTTQELCEHSLQQ, ALFTLECISLKHV, SLKHVWCSDIIRN, IVSIRNCPYKRTL, DVVSAICLNPEGL, NIVEALCNVIRKM, ENSVRSCHSKLCR, SCHSKLCRLAAIL, DLTTLSCKRIMQI, KLLFQKCALEEMY, TAILFRCFLRLSH, GILTLSCLINALT, AQYYKGCSSKELD, LLLTRRCFETTEN, QFIDVLCETARFH, PSRNPVCAYMIFL, VSSYNQCKFEFLT, ADQYQLCKLVIDL, SKTYANCIIPTVI, ELFYRLCSSKQNR, RQLPSDCTPLTVA, TRILQVCTK…	0	0									0	,		0	0
P32660	DNF1	Phospholipid-transporting ATPase DNF1 (EC 7.6.2.1) (Flippase DNF1)	P32660_431	E	7.55653	8.65012	10.1436	22.0206	39.2946	1.09359	2.5871	14.4641	31.7381	9.93019	8.14778	-1.78241												25	314, 391, 431, 452, 510, 564, 647, 682, 766, 767, 777, 851, 870, 912, 974, 1003, 1094, 1097, 1102, 1103, 1158, 1284, 1323, 1346, 1389	FKFIQYCKEHLTE, LPPRTDCKFAKNY, SDTDGACYVETKN, VRQSLKCTNTIRT, NVLLRGCTLRNTK, VLLFILCFVSGIA, AKLDYPCTPKSWN, VMEFKKCTINGVS, GEVQQRCCEHFML, EVQQRCCEHFMLA, MLALALCHSVLVE, SRKRMSCIVKIPG, PRALLICKGADSI, EGLRTLCIAQREL, QDGVPDCIELLAE, INIGFSCNLLNNE, RKFLLLCKNCRAV, LLLCKNCRAVLCC, NCRAVLCCRVSPS, CRAVLCCRVSPSQ, GRQAVMCSDYAIG, LYQSIICFFFPYL, TIAVISCNTYVLL, LFIALSCLVVFAW, FVAVLFCLLPRFT	1	0									0	,		0	0
Q03280	TOM1	E3 ubiquitin-protein ligase TOM1 (EC 2.3.2.26) (HECT-type E3 ubiquitin transferase TOM1) (Suppressor of snRNA protein 2) (Temperature-dependent organization in mitotic nucleus protein 1)	Q03280_1824	E	9.1274	7.9542	8.9093	12.6397	22.26	-1.1732	-0.218095	3.51232	13.1326	7.23387	6.70059	-0.533271												36	7, 29, 82, 97, 129, 247, 354, 362, 439, 614, 677, 839, 844, 865, 893, 971, 1096, 1271, 1509, 1566, 1654, 1674, 1824, 2247, 2487, 2541, 2627, 2670, 2691, 2792, 2820, 3017, 3021, 3169, 3215, 3235	MVLFTRCEKARKE, VDYLIDCDTPTFL, QDPKKECEVKLVE, AHDVDYCLKMLKF, LMYLLNCPNFTIK, MTTQELCEHSLQQ, ALFTLECISLKHV, SLKHVWCSDIIRN, IVSIRNCPYKRTL, DVVSAICLNPEGL, NIVEALCNVIRKM, ENSVRSCHSKLCR, SCHSKLCRLAAIL, DLTTLSCKRIMQI, KLLFQKCALEEMY, TAILFRCFLRLSH, GILTLSCLINALT, AQYYKGCSSKELD, LLLTRRCFETTEN, QFIDVLCETARFH, PSRNPVCAYMIFL, VSSYNQCKFEFLT, ADQYQLCKLVIDL, SKTYANCIIPTVI, ELFYRLCSSKQNR, RQLPSDCTPLTVA, TRILQVCTK…	0	0									0	,		0	0
Q03280	TOM1	E3 ubiquitin-protein ligase TOM1 (EC 2.3.2.26) (HECT-type E3 ubiquitin transferase TOM1) (Suppressor of snRNA protein 2) (Temperature-dependent organization in mitotic nucleus protein 1)	Q03280_29	E	7.35607	9.4621	11.0642	14.6451	42.9136	2.10603	3.70814	7.28905	35.5576	5.28496	7.46041	2.17544												36	7, 29, 82, 97, 129, 247, 354, 362, 439, 614, 677, 839, 844, 865, 893, 971, 1096, 1271, 1509, 1566, 1654, 1674, 1824, 2247, 2487, 2541, 2627, 2670, 2691, 2792, 2820, 3017, 3021, 3169, 3215, 3235	MVLFTRCEKARKE, VDYLIDCDTPTFL, QDPKKECEVKLVE, AHDVDYCLKMLKF, LMYLLNCPNFTIK, MTTQELCEHSLQQ, ALFTLECISLKHV, SLKHVWCSDIIRN, IVSIRNCPYKRTL, DVVSAICLNPEGL, NIVEALCNVIRKM, ENSVRSCHSKLCR, SCHSKLCRLAAIL, DLTTLSCKRIMQI, KLLFQKCALEEMY, TAILFRCFLRLSH, GILTLSCLINALT, AQYYKGCSSKELD, LLLTRRCFETTEN, QFIDVLCETARFH, PSRNPVCAYMIFL, VSSYNQCKFEFLT, ADQYQLCKLVIDL, SKTYANCIIPTVI, ELFYRLCSSKQNR, RQLPSDCTPLTVA, TRILQVCTK…	0	0									0	,		0	0
Q03280	TOM1	E3 ubiquitin-protein ligase TOM1 (EC 2.3.2.26) (HECT-type E3 ubiquitin transferase TOM1) (Suppressor of snRNA protein 2) (Temperature-dependent organization in mitotic nucleus protein 1)	Q03280_1566	G	8.72144	10.1402	11.4441	19.3418	19.6639	1.41879	2.72263	10.6203	10.9425	4.51088	4.26267	-0.248214	3.75526	3.04451	-0.710746									36	7, 29, 82, 97, 129, 247, 354, 362, 439, 614, 677, 839, 844, 865, 893, 971, 1096, 1271, 1509, 1566, 1654, 1674, 1824, 2247, 2487, 2541, 2627, 2670, 2691, 2792, 2820, 3017, 3021, 3169, 3215, 3235	MVLFTRCEKARKE, VDYLIDCDTPTFL, QDPKKECEVKLVE, AHDVDYCLKMLKF, LMYLLNCPNFTIK, MTTQELCEHSLQQ, ALFTLECISLKHV, SLKHVWCSDIIRN, IVSIRNCPYKRTL, DVVSAICLNPEGL, NIVEALCNVIRKM, ENSVRSCHSKLCR, SCHSKLCRLAAIL, DLTTLSCKRIMQI, KLLFQKCALEEMY, TAILFRCFLRLSH, GILTLSCLINALT, AQYYKGCSSKELD, LLLTRRCFETTEN, QFIDVLCETARFH, PSRNPVCAYMIFL, VSSYNQCKFEFLT, ADQYQLCKLVIDL, SKTYANCIIPTVI, ELFYRLCSSKQNR, RQLPSDCTPLTVA, TRILQVCTK…	0	0									0	,		0	0
Q03280	TOM1	E3 ubiquitin-protein ligase TOM1 (EC 2.3.2.26) (HECT-type E3 ubiquitin transferase TOM1) (Suppressor of snRNA protein 2) (Temperature-dependent organization in mitotic nucleus protein 1)	Q03280_354	H	27.7121	23.5744	19.0824	20.3584	33.3962	-4.13775	-8.62968	-7.35374	5.68409	5.65677	6.72488	1.06811												36	7, 29, 82, 97, 129, 247, 354, 362, 439, 614, 677, 839, 844, 865, 893, 971, 1096, 1271, 1509, 1566, 1654, 1674, 1824, 2247, 2487, 2541, 2627, 2670, 2691, 2792, 2820, 3017, 3021, 3169, 3215, 3235	MVLFTRCEKARKE, VDYLIDCDTPTFL, QDPKKECEVKLVE, AHDVDYCLKMLKF, LMYLLNCPNFTIK, MTTQELCEHSLQQ, ALFTLECISLKHV, SLKHVWCSDIIRN, IVSIRNCPYKRTL, DVVSAICLNPEGL, NIVEALCNVIRKM, ENSVRSCHSKLCR, SCHSKLCRLAAIL, DLTTLSCKRIMQI, KLLFQKCALEEMY, TAILFRCFLRLSH, GILTLSCLINALT, AQYYKGCSSKELD, LLLTRRCFETTEN, QFIDVLCETARFH, PSRNPVCAYMIFL, VSSYNQCKFEFLT, ADQYQLCKLVIDL, SKTYANCIIPTVI, ELFYRLCSSKQNR, RQLPSDCTPLTVA, TRILQVCTK…	0	0									0	,		0	0
Q03280	TOM1	E3 ubiquitin-protein ligase TOM1 (EC 2.3.2.26) (HECT-type E3 ubiquitin transferase TOM1) (Suppressor of snRNA protein 2) (Temperature-dependent organization in mitotic nucleus protein 1)	Q03280_677	I	21.916	35.7598	33.6508	33.579	22.5528	13.8438	11.7348	11.663	0.636812	11.6442	10.1142	-1.53002	38.3239	57.2087	18.8849									36	7, 29, 82, 97, 129, 247, 354, 362, 439, 614, 677, 839, 844, 865, 893, 971, 1096, 1271, 1509, 1566, 1654, 1674, 1824, 2247, 2487, 2541, 2627, 2670, 2691, 2792, 2820, 3017, 3021, 3169, 3215, 3235	MVLFTRCEKARKE, VDYLIDCDTPTFL, QDPKKECEVKLVE, AHDVDYCLKMLKF, LMYLLNCPNFTIK, MTTQELCEHSLQQ, ALFTLECISLKHV, SLKHVWCSDIIRN, IVSIRNCPYKRTL, DVVSAICLNPEGL, NIVEALCNVIRKM, ENSVRSCHSKLCR, SCHSKLCRLAAIL, DLTTLSCKRIMQI, KLLFQKCALEEMY, TAILFRCFLRLSH, GILTLSCLINALT, AQYYKGCSSKELD, LLLTRRCFETTEN, QFIDVLCETARFH, PSRNPVCAYMIFL, VSSYNQCKFEFLT, ADQYQLCKLVIDL, SKTYANCIIPTVI, ELFYRLCSSKQNR, RQLPSDCTPLTVA, TRILQVCTK…	0	0									0	,		0	0
P43583	BLM10	Proteasome activator BLM10 (Bleomycin resistance protein BLM10)	P43583_250	F	5.43246	5.34227	5.49061	7.45989	25.8322	-0.0901893	0.0581519	2.02743	20.3998	5.25965	5.13178	-0.127866	1.45533	6.9995	5.54417									28	141, 250, 321, 411, 556, 565, 570, 600, 726, 885, 928, 935, 991, 1060, 1152, 1306, 1370, 1371, 1400, 1510, 1574, 1648, 1659, 1683, 1707, 1741, 1921, 1953	DQAKYLCHVLVNL, TNELKNCLHFDFP, IMLNFLCEFLPYP, IDYFPFCYSIWSS, KYEEDICARGVTN, GVTNGICLTSFCH, ICLTSFCHEEIVE, ANYYISCFAYLLE, HFYHIKCGESSKT, NDVLRQCHESLLE, SALATLCTTEITD, TTEITDCRLFPED, ESLSEYCINNVEE, NIRENNCDPQELD, DLDIYTCNYYFGN, QGTLVHCMKQLVG, IFLLIECCRVNEL, FLLIECCRVNELE, KIPSSVCVISDQA, KSLLSTCNKIISL, AYVGWLCWGRLMY, LISSGFCELNMSD, SDLFELCESYYNK, IVAGLVCGSKFMS, ENFLAKCLDYELN, RSKTFFCHFINAD, VKHKDVCAL…	0	0									0	,		0	0
P53960	YNL040W	Putative alanyl-tRNA editing protein alaX (AlaX) (AlaXp) (AlaXp-II) (Alanyl-tRNA deacylase alaX)	P53960_240	B	13.0659	13.3412	17.3114	38.0109	77.7476	0.275261	4.24551	24.945	64.6817				6.33777	8.80253	2.46476	1	C240, H244	HelicalAnchors	Unknown	tRNA_SAD				9	15, 32, 240, 241, 247, 274, 298, 384, 456	KVGALACQRNSFL, KTLVVSCEPTKNK, DIDSNPCCGTHLK, IDSNPCCGTHLKC, CGTHLKCTSQIGS, SRLYFMCGKRVSL, SKNLLSCSETQIS, GYEIILCGYERQT, SHDFASCxxxxxx	0	1									1	125, 129, 240, 244,	P53960_240	1	2
P53960	YNL040W	Putative alanyl-tRNA editing protein alaX (AlaX) (AlaXp) (AlaXp-II) (Alanyl-tRNA deacylase alaX)	P53960_241	B	13.0659	13.3412	17.3114	38.0109	77.7476	0.275261	4.24551	24.945	64.6817				6.33777	8.80253	2.46476	1	C240, H244	HelicalAnchors	Unknown	tRNA_SAD				9	15, 32, 240, 241, 247, 274, 298, 384, 456	KVGALACQRNSFL, KTLVVSCEPTKNK, DIDSNPCCGTHLK, IDSNPCCGTHLKC, CGTHLKCTSQIGS, SRLYFMCGKRVSL, SKNLLSCSETQIS, GYEIILCGYERQT, SHDFASCxxxxxx	0	1									1	125, 129, 240, 244,	P53960_240	1	2
P53960	YNL040W	Putative alanyl-tRNA editing protein alaX (AlaX) (AlaXp) (AlaXp-II) (Alanyl-tRNA deacylase alaX)	P53960_456	D	12.4689	13.2563	12.1026	24.7386	61.267	0.787454	-0.366285	12.2698	48.7981	10.8811	16.2241	5.34303				1	C240, H244	HelicalAnchors	Unknown	tRNA_SAD				9	15, 32, 240, 241, 247, 274, 298, 384, 456	KVGALACQRNSFL, KTLVVSCEPTKNK, DIDSNPCCGTHLK, IDSNPCCGTHLKC, CGTHLKCTSQIGS, SRLYFMCGKRVSL, SKNLLSCSETQIS, GYEIILCGYERQT, SHDFASCxxxxxx	0	1									1	125, 129, 240, 244,	P53960_240	1	2
P52868	CWC23	Pre-mRNA-splicing factor CWC23 (Complexed with CEF1 protein 23)	P52868_165	F	7.03535	7.54414	6.22053	6.88885	24.3294	0.508787	-0.81482	-0.1465	17.294	2.39441	3.95872	1.56431	1.27289	3.26132	1.98843									2	165, 184	QHPYYDCSTLRIV, SNNKSNCLSHLRN	0	0									0	,		0	0
P53271	COG2	Conserved oligomeric Golgi complex subunit 2 (COG complex subunit 2) (Component of oligomeric Golgi complex 2) (Protein SEC35)	P53271_177	F	7.65079	6.43828	4.53726	6.21878	7.84365	-1.21251	-3.11353	-1.43201	0.192866	14.8826	8.9939	-5.88866												4	177, 187, 208, 241	KSLHEMCGIEPLE, PLEEEICSGLIEQ, RRILESCADSNSP, KILTEKCLENPSS	0	0									0	,		0	0
P53271	COG2	Conserved oligomeric Golgi complex subunit 2 (COG complex subunit 2) (Component of oligomeric Golgi complex 2) (Protein SEC35)	P53271_187	F	7.65079	6.43828	4.53726	6.21878	7.84365	-1.21251	-3.11353	-1.43201	0.192866	14.8826	8.9939	-5.88866												4	177, 187, 208, 241	KSLHEMCGIEPLE, PLEEEICSGLIEQ, RRILESCADSNSP, KILTEKCLENPSS	0	0									0	,		0	0
P53271	COG2	Conserved oligomeric Golgi complex subunit 2 (COG complex subunit 2) (Component of oligomeric Golgi complex 2) (Protein SEC35)	P53271_241	F	3.68627	1.97101	6.0108	10.4502	19.2164	-1.71526	2.32453	6.76396	15.5301	0.443828	1.36356	0.919732												4	177, 187, 208, 241	KSLHEMCGIEPLE, PLEEEICSGLIEQ, RRILESCADSNSP, KILTEKCLENPSS	0	0									0	,		0	0
P53271	COG2	Conserved oligomeric Golgi complex subunit 2 (COG complex subunit 2) (Component of oligomeric Golgi complex 2) (Protein SEC35)	P53271_208	G	13.7367	16.5718	9.44098	7.72322	19.2386	2.83506	-4.29572	-6.01348	5.50189															4	177, 187, 208, 241	KSLHEMCGIEPLE, PLEEEICSGLIEQ, RRILESCADSNSP, KILTEKCLENPSS	0	0									0	,		0	0
P53960	YNL040W	Putative alanyl-tRNA editing protein alaX (AlaX) (AlaXp) (AlaXp-II) (Alanyl-tRNA deacylase alaX)	P53960_298	G	9.81216	9.80379	12.5818	15.9799	48.0014	-0.00837582	2.76968	6.16776	38.1892	4.91969	6.27605	1.35636				1	C240, H244	HelicalAnchors	Unknown	tRNA_SAD				9	15, 32, 240, 241, 247, 274, 298, 384, 456	KVGALACQRNSFL, KTLVVSCEPTKNK, DIDSNPCCGTHLK, IDSNPCCGTHLKC, CGTHLKCTSQIGS, SRLYFMCGKRVSL, SKNLLSCSETQIS, GYEIILCGYERQT, SHDFASCxxxxxx	0	1									1	125, 129, 240, 244,	P53960_240	1	2
P36084	MUD2	Splicing factor MUD2	P36084_429	E	9.55664	7.67842	6.24946	14.0348	31.8223	-1.87822	-3.30719	4.47813	22.2656	4.09244	2.8006	-1.29184												8	271, 278, 310, 352, 368, 429, 461, 510	EFSSQICSTMVLA, STMVLACRSFFNA, DHLVDFCRGTVIA, KPLFYKCSSNTNN, ESEFTKCILLSFE, VLLLLNCLDPLDL, ADTIKICQPGVDY, NDRTVLCTYIDED	0	0									0	,		0	0
P53727	BUD17	Putative pyridoxal kinase BUD17 (EC 2.7.1.35) (Bud site selection protein 17)	P53727_107	F	5.71566	4.84412	3.91163	12.1661	14.4677	-0.87154	-1.80403	6.45049	8.75207															6	61, 107, 133, 210, 249, 297	HFTGFKCSTEELV, GIVGQLCEGSENV, LYVDRECVAVYQD, VVAGFDCSASEEI, LLGDRRCTQLSLS, DLKLIQCRDILKQ	0	0									0	,		0	0
P11433	CDC24	Cell division control protein 24 (Calcium regulatory protein)	P11433_206	D	10.7869	12.0792	12.2054	18.7467	50.5643	1.29226	1.41846	7.95975	39.7773	7.75977	9.40883	1.64906	9.98038	23.379	13.3986									7	47, 155, 172, 195, 206, 415, 662	DSLFHICANIRKR, LPITMDCDPVTQL, QQGAPLCILFNSV, SDDLKVCKKSIYD, YDFILGCKKHFAF, KPVQRLCRYPLLV, RDNWSSCLQQLIH	0	0									0	,		0	0
P22108	APA2	Diadenosine 5',5'''-P1,P4-tetraphosphate phosphorylase 2 (Ap4A phosphorylase 2) (EC 2.7.7.53) (ADP-sulfurylase) (EC 2.7.7.5) (ATP adenylyltransferase)	P22108_149	E	10.7947	7.15896	7.64447	11.6783	39.3346	-3.63575	-3.15024	0.883549	28.5399	2.82166	5.25099	2.42933												8	128, 140, 149, 179, 223, 259, 282, 310	TAYNVLCSLQGDK, KDDDVTCERYLVF, YLVFYNCGPHSGS, PFQDVLCNGKDHF, EDLLAMCYVSLMQ, LTKKWICVVPRSH, INSTGYCGMILVK, DKSLLQCGFPNTA	0	0									0	,		0	0
P22108	APA2	Diadenosine 5',5'''-P1,P4-tetraphosphate phosphorylase 2 (Ap4A phosphorylase 2) (EC 2.7.7.53) (ADP-sulfurylase) (EC 2.7.7.5) (ATP adenylyltransferase)	P22108_128	F	5.11486	5.39341	5.70004	9.34468	38.6689	0.278551	0.585188	4.22982	33.554	1.63939	1.78286	0.143472												8	128, 140, 149, 179, 223, 259, 282, 310	TAYNVLCSLQGDK, KDDDVTCERYLVF, YLVFYNCGPHSGS, PFQDVLCNGKDHF, EDLLAMCYVSLMQ, LTKKWICVVPRSH, INSTGYCGMILVK, DKSLLQCGFPNTA	0	0									0	,		0	0
P22108	APA2	Diadenosine 5',5'''-P1,P4-tetraphosphate phosphorylase 2 (Ap4A phosphorylase 2) (EC 2.7.7.53) (ADP-sulfurylase) (EC 2.7.7.5) (ATP adenylyltransferase)	P22108_140	F	5.11486	5.39341	5.70004	9.34468	38.6689	0.278551	0.585188	4.22982	33.554	1.63939	1.78286	0.143472												8	128, 140, 149, 179, 223, 259, 282, 310	TAYNVLCSLQGDK, KDDDVTCERYLVF, YLVFYNCGPHSGS, PFQDVLCNGKDHF, EDLLAMCYVSLMQ, LTKKWICVVPRSH, INSTGYCGMILVK, DKSLLQCGFPNTA	0	0									0	,		0	0
P22108	APA2	Diadenosine 5',5'''-P1,P4-tetraphosphate phosphorylase 2 (Ap4A phosphorylase 2) (EC 2.7.7.53) (ADP-sulfurylase) (EC 2.7.7.5) (ATP adenylyltransferase)	P22108_310	G	7.28395	15.1714	11.1705	15.5923	44.2786	7.88746	3.88652	8.3083	36.9946	5.15819	8.45477	3.29659												8	128, 140, 149, 179, 223, 259, 282, 310	TAYNVLCSLQGDK, KDDDVTCERYLVF, YLVFYNCGPHSGS, PFQDVLCNGKDHF, EDLLAMCYVSLMQ, LTKKWICVVPRSH, INSTGYCGMILVK, DKSLLQCGFPNTA	0	0									0	,		0	0
P53628	SNF12	Transcription regulatory protein SNF12 (SWI/SNF complex component SWP73)	P53628_518	F	4.19244	8.30017	6.70947	11.1397	33.4745	4.10773	2.51703	6.94722	29.282	7.40117	9.70024	2.29906												2	293, 518	GSENVECTISILR, VKALNECIASTSN	0	0									0	,		0	0
Q06625	GDB1	Glycogen debranching enzyme (Glycogen debrancher) [Includes: 4-alpha-glucanotransferase (EC 2.4.1.25) (Oligo-1,4-1,4-glucantransferase); Amylo-alpha-1,6-glucosidase (Amylo-1,6-glucosidase) (EC 3.2.1.33) (Dextrin 6-alpha-D-glucosidase)]	Q06625_537	G	15.4925	6.43898	6.3775	10.0862	38.9704	-9.05354	-9.11502	-5.40632	23.4779	4.38881	6.41631	2.0275	1.1533	2.39529	1.24199									20	19, 66, 93, 105, 499, 537, 574, 634, 645, 667, 693, 809, 935, 1020, 1021, 1082, 1244, 1461, 1507, 1520	GEPITSCSYGKGV, GLVWTNCPPDHNT, SFHEDDCIDLNVY, YAPGSYCFYLSFR, VIVWGDCVKLRYG, GFRIDNCHSTPIH, GSETLDCLFVERL, NLNEEHCFNDSND, NDNSIRCVSEIMI, HALFMDCTHDNET, AALVALCSSAIGS, VLNQSTCSLRFSY, FGKPVYCGLQGWV, IGILYGCCRLKAI, GILYGCCRLKAIQ, SVNYMRCWGRDVF, GGSQYNCGTWMDK, FKTSPRCQNAAKE, NKDGEVCNDSSPT, QAWSSACLLDLFY	0	0									0	,		0	0
P27705	MIG1	Regulatory protein MIG1 (Regulatory protein CAT4)	P27705_40	A	28.3731	35.9356	49.4535	72.4448	94.1931	7.56248	21.0804	44.0717	65.82	24.421	33.6768	9.25582				2	H56, H60, C68, C73, H86, H90	C2H2_ZnFinger	Structural	zf-H2C2_2				4	40, 43, 68, 73	APRPHACPICHRA, PHACPICHRAFHR, GEKPHACDFPGCV, ACDFPGCVKRFSR	1	1									1	,	P27705_68, P27705_73	1	2
P27705	MIG1	Regulatory protein MIG1 (Regulatory protein CAT4)	P27705_43	A	28.3731	35.9356	49.4535	72.4448	94.1931	7.56248	21.0804	44.0717	65.82	24.421	33.6768	9.25582				2	H56, H60, C68, C73, H86, H90	C2H2_ZnFinger	Structural	zf-H2C2_2				4	40, 43, 68, 73	APRPHACPICHRA, PHACPICHRAFHR, GEKPHACDFPGCV, ACDFPGCVKRFSR	1	1									1	,	P27705_68, P27705_73	1	2
P27705	MIG1	Regulatory protein MIG1 (Regulatory protein CAT4)	P27705_68	A	26.3988	26.7893	35.6034	56.6801	95.7723	0.390576	9.20469	30.2813	69.3736	16.1713	22.0295	5.85822	12.3936	23.8958	11.5022	2	H56, H60, C68, C73, H86, H90	C2H2_ZnFinger	Structural	zf-H2C2_2				4	40, 43, 68, 73	APRPHACPICHRA, PHACPICHRAFHR, GEKPHACDFPGCV, ACDFPGCVKRFSR	1	1									1	,	P27705_68, P27705_73	1	2
P27705	MIG1	Regulatory protein MIG1 (Regulatory protein CAT4)	P27705_73	A	26.3988	26.7893	35.6034	56.6801	95.7723	0.390576	9.20469	30.2813	69.3736	16.1713	22.0295	5.85822	12.3936	23.8958	11.5022	2	H56, H60, C68, C73, H86, H90	C2H2_ZnFinger	Structural	zf-H2C2_2				4	40, 43, 68, 73	APRPHACPICHRA, PHACPICHRAFHR, GEKPHACDFPGCV, ACDFPGCVKRFSR	1	1									1	,	P27705_68, P27705_73	1	2
P43598	IGD1	Inhibitor of glycogen debranching 1	P43598_135	D	8.69451	8.56226	11.669	22.1885	62.5179	-0.13225	2.97446	13.494	53.8234	2.80765	3.33291	0.525255	2.51266	4.50757	1.99491									2	31, 135	NIDEPPCAQETPS, ISHTPICSRAGNR	0	0									0	,		0	0
P53954	ALG11	GDP-Man:Man(3)GlcNAc(2)-PP-Dol alpha-1,2-mannosyltransferase (EC 2.4.1.131) (Alpha-1,2-mannosyltransferase ALG11) (Asparagine-linked glycosylation protein 11) (Glycolipid 2-alpha-mannosyltransferase)	P53954_81	D	9.67859	10.0421	12.025	20.0588	51.4306	0.363502	2.34642	10.3802	41.752															7	66, 81, 181, 279, 286, 505, 539	NRAVASCGEKNVK, GFFHPYCNAGGGG, FESIIQCPPDIWI, IWQSNTCKIIYPP, KIIYPPCSTEKLV, TKLDYDCLRVMGA, FVLNPICKLLEEE	0	0									0	,		0	0
P38738	OCA5	Oxidant-induced cell-cycle arrest protein 5	P38738_336	F	8.3476	7.54053	4.95782	5.94873	19.8981	-0.807068	-3.38977	-2.39887	11.5505															6	36, 70, 336, 419, 470, 654	TIHLVKCNDHDSL, LKYHPMCISPNIT, ALVILHCPDTILA, IYWWLKCSGAKAL, YHDTPQCDNEQYW, DAKASHCFDDLLN	0	0									0	,		0	0
P38738	OCA5	Oxidant-induced cell-cycle arrest protein 5	P38738_36	F	6.83671	5.94765	7.4398	7.16034	25.296	-0.889066	0.603083	0.32363	18.4593															6	36, 70, 336, 419, 470, 654	TIHLVKCNDHDSL, LKYHPMCISPNIT, ALVILHCPDTILA, IYWWLKCSGAKAL, YHDTPQCDNEQYW, DAKASHCFDDLLN	0	0									0	,		0	0
P53954	ALG11	GDP-Man:Man(3)GlcNAc(2)-PP-Dol alpha-1,2-mannosyltransferase (EC 2.4.1.131) (Alpha-1,2-mannosyltransferase ALG11) (Asparagine-linked glycosylation protein 11) (Glycolipid 2-alpha-mannosyltransferase)	P53954_539	F	7.17833	5.93564	6.54799	11.9371	36.07	-1.24268	-0.630336	4.75879	28.8916	3.33426	4.64725	1.31299												7	66, 81, 181, 279, 286, 505, 539	NRAVASCGEKNVK, GFFHPYCNAGGGG, FESIIQCPPDIWI, IWQSNTCKIIYPP, KIIYPPCSTEKLV, TKLDYDCLRVMGA, FVLNPICKLLEEE	0	0									0	,		0	0
P32569	SRB4	Mediator of RNA polymerase II transcription subunit 17 (Mediator complex subunit 17) (Suppressor of RNA polymerase B 4)	P32569_641	G	11.0591	9.49276	10.8223	10.8122	21.9958	-1.56637	-0.236794	-0.246888	10.9366	9.76221	16.0775	6.31527												2	449, 641	YQIKKECALLISY, LESPNYCNALIHI	0	0									0	,		0	0
Q04066	BNA7	Kynurenine formamidase (KFA) (KFase) (EC 3.5.1.9) (Arylformamidase) (Biosynthesis of nicotinic acid protein 7) (N-formylkynurenine formamidase) (FKF)	Q04066_168	G	16.9517	17.0756	12.0894	15.4511	39.9118	0.123977	-4.86229	-1.50054	22.9601	5.34469	10.7011	5.3564	7.50881	5.8862	-1.62261									5	67, 168, 221, 225, 261	DTESTVCQYSIEY, EYPEYDCFTRLAF, TLRQTNCLISCLQ, TNCLISCLQDYQL, YIFDNICxxxxxx	0	0									0	,		0	0
P39006	PSD1	Phosphatidylserine decarboxylase proenzyme 1, mitochondrial (EC 4.1.1.65) [Cleaved into: Phosphatidylserine decarboxylase 1 beta chain; Phosphatidylserine decarboxylase 1 alpha chain]	P39006_433	E	6.85745	5.09759	8.43345	15.8862	37.1651	-1.75986	1.576	9.02872	30.3077	3.19237	5.89207	2.6997	0.732507	1.62898	0.896473									5	128, 324, 355, 433, 468	NNWLFFCYSTLPL, FSNGFSCSEPHDT, SPVDWVCKVRRHF, HLEPHTCYQAVYE, GSTVVLCFEAPTE	0	0									0	,		0	0
P40207	ERG29	Ergosterol biosynthesis protein 29	P40207_221	E	8.91446	7.46923	8.07482	11.5976	26.9481	-1.44524	-0.839642	2.68309	18.0336	7.03958	11.1056	4.06604												4	126, 177, 221, 233	SELDVECNVIVDG, YHYFKDCEIYRDI, IDDVQLCFLKIDT, TGNTIKCEFILxx	0	0									0	,		0	0
P41697	BUD6	Bud site selection protein 6 (Actin-interacting protein 3)	P41697_375	D	10.0516	14.8712	19.2339	27.4126	59.8326	4.8196	9.1823	17.361	49.781	10.3797	13.4878	3.10812	2.00614	4.79479	2.78865									5	362, 375, 643, 676, 677	KAMNGTCPVFLRI, GDKTKKCHVQLPT, AELDKVCEEQQFL, FDLIKLCCEEQEK, DLIKLCCEEQEKN	0	0									0	,		0	0
P32364	SMY1	Kinesin-related protein SMY1 (Suppressor protein SMY1)	P32364_138	G	14.9417	13.2466	12.7166	15.726	23.8765	-1.69517	-2.22509	0.784308	8.93482															6	26, 138, 200, 226, 343, 471	LDSSEPCHIEVIL, GILPNICKTLFDT, LEIKDICPAHVGS, VGNRMACGDKTER, TKVILTCFLSNVP, EILTKRCEQIAQL	0	0									0	,		0	0
P32364	SMY1	Kinesin-related protein SMY1 (Suppressor protein SMY1)	P32364_471	G	17.8822	7.58046	8.77858	13.9335	31.3387	-10.3017	-9.10362	-3.9487	13.4565	3.8347	6.98203	3.14733												6	26, 138, 200, 226, 343, 471	LDSSEPCHIEVIL, GILPNICKTLFDT, LEIKDICPAHVGS, VGNRMACGDKTER, TKVILTCFLSNVP, EILTKRCEQIAQL	0	0									0	,		0	0
P48563	MON2	Protein MON2	P48563_137	H	17.0289	17.1764	17.9308	19.8129	38.0937	0.147558	0.901879	2.78402	21.0648	11.0973	8.68475	-2.41256												33	67, 81, 137, 143, 144, 214, 260, 278, 292, 294, 374, 437, 441, 528, 688, 733, 752, 1037, 1063, 1119, 1170, 1171, 1196, 1319, 1376, 1378, 1401, 1462, 1479, 1496, 1512, 1516, 1578	LPFVLACQSRNAK, TTLAMQCLQGLST, FIYGPLCKKLLLC, CKKLLLCCSNLLH, KKLLLCCSNLLHV, KLFDNICSLNEIS, QKNLLECQDLQYL, IPLLLRCISSSRH, STAVRSCRCLKLL, AVRSCRCLKLLIR, KYLLKECIVLLNS, SLILTICNHLCEG, TICNHLCEGLNKS, KDKLRACMKLFSI, STSSYSCSTFHLV, KDEIIPCIYNKAF, ELATYNCKKFLFG, LKNLINCTNDDRV, IDSHSVCFPPWDL, FKNNTTCAKEWSM, SDILKKCCEIFTD, DILKKCCEIFTDY, SKTEYDCIYELIT, AISYMSCSNLRNR, WVLASNCFCDLSN, LASNCFCDLSNKI, PLKDNFCDL…	0	0									0	,		0	0
P48563	MON2	Protein MON2	P48563_1496	H	32.2552	24.934	13.5895	12.2461	27.1872	-7.32123	-18.6658	-20.0091	-5.06806	3.82359	3.95916	0.135568												33	67, 81, 137, 143, 144, 214, 260, 278, 292, 294, 374, 437, 441, 528, 688, 733, 752, 1037, 1063, 1119, 1170, 1171, 1196, 1319, 1376, 1378, 1401, 1462, 1479, 1496, 1512, 1516, 1578	LPFVLACQSRNAK, TTLAMQCLQGLST, FIYGPLCKKLLLC, CKKLLLCCSNLLH, KKLLLCCSNLLHV, KLFDNICSLNEIS, QKNLLECQDLQYL, IPLLLRCISSSRH, STAVRSCRCLKLL, AVRSCRCLKLLIR, KYLLKECIVLLNS, SLILTICNHLCEG, TICNHLCEGLNKS, KDKLRACMKLFSI, STSSYSCSTFHLV, KDEIIPCIYNKAF, ELATYNCKKFLFG, LKNLINCTNDDRV, IDSHSVCFPPWDL, FKNNTTCAKEWSM, SDILKKCCEIFTD, DILKKCCEIFTDY, SKTEYDCIYELIT, AISYMSCSNLRNR, WVLASNCFCDLSN, LASNCFCDLSNKI, PLKDNFCDL…	0	0									0	,		0	0
P48563	MON2	Protein MON2	P48563_1578	H	9.85982	14.6875	15.7736	18.7927	35.0197	4.82766	5.91377	8.93292	25.1599	4.18826	1.00472	-3.18355												33	67, 81, 137, 143, 144, 214, 260, 278, 292, 294, 374, 437, 441, 528, 688, 733, 752, 1037, 1063, 1119, 1170, 1171, 1196, 1319, 1376, 1378, 1401, 1462, 1479, 1496, 1512, 1516, 1578	LPFVLACQSRNAK, TTLAMQCLQGLST, FIYGPLCKKLLLC, CKKLLLCCSNLLH, KKLLLCCSNLLHV, KLFDNICSLNEIS, QKNLLECQDLQYL, IPLLLRCISSSRH, STAVRSCRCLKLL, AVRSCRCLKLLIR, KYLLKECIVLLNS, SLILTICNHLCEG, TICNHLCEGLNKS, KDKLRACMKLFSI, STSSYSCSTFHLV, KDEIIPCIYNKAF, ELATYNCKKFLFG, LKNLINCTNDDRV, IDSHSVCFPPWDL, FKNNTTCAKEWSM, SDILKKCCEIFTD, DILKKCCEIFTDY, SKTEYDCIYELIT, AISYMSCSNLRNR, WVLASNCFCDLSN, LASNCFCDLSNKI, PLKDNFCDL…	0	0									0	,		0	0
P38819	ERP5	Protein ERP5	P38819_33	J	67.6748	68.2619	63.0843	63.4673	67.7466	0.587102	-4.59051	-4.2075	0.0718059	64.0766	74.1769	10.1003												4	10, 33, 104, 195	NIVHGICLLFAIT, KSGETKCFYEHLS, TGEHRFCFTPFYS, LILLGTCAFQLRY	0	0									0	,		0	0
P34164	SIP2	SNF1 protein kinase subunit beta-2 (Protein SPM2) (SNF1-interacting protein 2)	P34164_392	F	7.19005	7.8667	7.49429	9.24739	18.6072	0.67665	0.304238	2.05734	11.4172	6.31873	7.53515	1.21642	6.96362	11.3267	4.3631									4	18, 36, 56, 392	KQTTKKCRAPIMS, PSNAQGCEPQEMD, ELSLNKCSDSQDA, IKHNTLCVASIVR	0	0									0	,		0	0
P32266	MGM1	Dynamin-like GTPase MGM1, mitochondrial (EC 3.6.5.5) (Mitochondrial division and morphology protein 17) (Mitochondrial genome maintenance protein 1) [Cleaved into: Dynamin-like GTPase MGM1, long form (l-MGM1); Dynamin-like GTPase MGM1, small form (s-MGM1)]	P32266_786	J	78.1147	81.5319	81.2404	83.3576	81.1096	3.41719	3.12571	5.24284	2.99492															7	341, 481, 676, 709, 763, 777, 786	TKIRDLCEKYLTA, KKYFTNCQVSTKK, ADQVENCIKPFKY, KEELRQCNSRYQA, IFLDKRCKVLSFR, KMLKNKCHSTIEK, TIEKDRCPEVFLS	0	0									0	,		0	0
Q00416	SEN1	Helicase SEN1 (EC 3.6.4.-) (tRNA-splicing endonuclease positive effector)	Q00416_117	B	22.3715	23.4461	31.604	42.8946	65.6107	1.07463	9.23245	20.523	43.2392															31	80, 117, 120, 129, 154, 189, 191, 239, 241, 470, 554, 563, 672, 726, 732, 776, 857, 1170, 1209, 1243, 1282, 1409, 1420, 1566, 1593, 1595, 1611, 1795, 1852, 1857, 2002	KGTHLFCDPILEP, NPILSVCDKCILN, LSVCDKCILNFAR, NFARGKCKMLQHF, KFNDIVCQWRVEA, ETAMYECLCNPHM, AMYECLCNPHMLR, ISGVIFCWCEGSK, GVIFCWCEGSKEE, KSIPKACLMNSAT, MMVLAECIDFDIL, FDILLLCHRTFKL, SQGFWSCIFSSDK, LQRLINCEFYEPC, CEFYEPCPRAVRV, LKFWESCWLFLDT, EVLLESCVRLIIS, ESWQGLCSSRDRE, KQVIQDCGISESD, KKAQHTCLAKVRT, LRSEIYCVKVMQM, KQKILICAPSNAA, AAVDEICLRLKSG, AVSDIICSTLSGS, VIIDEACQCTELS, IDEACQCTELSSI, RYGGKRCIM…	1	0									0	,		0	0
P33753	TRM2	tRNA (uracil(54)-C(5))-methyltransferase (EC 2.1.1.35) (Transfer RNA methyltransferase 2) (tRNA(m5U54)-methyltransferase)	P33753_355	F	8.80357	5.7847	6.91626	6.14125	21.1385	-3.01886	-1.88731	-2.66232	12.3349	5.65808	4.65985	-0.998233												11	37, 40, 56, 355, 435, 497, 505, 538, 570, 591, 634	RWSIITCMRCFWT, IITCMRCFWTVQK, KARFFACRNFVKK, ILDIDECVLATEV, VRLAKTCVTNPRQ, FLVDAYCGSGLFS, SGLFSICSSKGVD, ANGVENCRFIVGK, DPPRKGCDELFLK, KIIYISCNVHSQA, HHVESVCIMKRIx	1	0									0	,		0	0
P33753	TRM2	tRNA (uracil(54)-C(5))-methyltransferase (EC 2.1.1.35) (Transfer RNA methyltransferase 2) (tRNA(m5U54)-methyltransferase)	P33753_570	H	23.477	15.3643	19.9847	19.5097	38.6811	-8.11268	-3.49223	-3.96727	15.2041															11	37, 40, 56, 355, 435, 497, 505, 538, 570, 591, 634	RWSIITCMRCFWT, IITCMRCFWTVQK, KARFFACRNFVKK, ILDIDECVLATEV, VRLAKTCVTNPRQ, FLVDAYCGSGLFS, SGLFSICSSKGVD, ANGVENCRFIVGK, DPPRKGCDELFLK, KIIYISCNVHSQA, HHVESVCIMKRIx	1	0									0	,		0	0
P27882	ERV1	Mitochondrial FAD-linked sulfhydryl oxidase ERV1 (EC 1.8.3.2) (14 kDa regulatory protein) (Essential for respiration and vegetative growth protein 1)	P27882_33	J	76.4741	93.0855	95.4291	95.3197	96.3256	16.6114	18.955	18.8457	19.8515	78.6739	83.1125	4.43865												6	30, 33, 130, 133, 159, 176	DEDGKPCRSCNTL, GKPCRSCNTLLDF, FSHIYPCNWCAKD, IYPCNWCAKDFEK, ELGRWMCEAHNKV, RKPKFDCNFWEKR	2	0									0	,		0	0
P36048	SNU114	Pre-mRNA-splicing factor SNU114 (114 kDa U5 small nuclear ribonucleoprotein component) (Growth inhibitory protein 10)	P36048_442	G	8.10213	10.2864	8.66818	11.2471	21.3947	2.18428	0.56605	3.14499	13.2926															9	200, 264, 442, 537, 654, 681, 734, 846, 928	NGSTLLCTDLESK, KNNVAMCFVINKL, VDAITRCYQPFEL, DDETPSCEVEEIG, GELYMDCLLYDLR, TVFSESCSNESFA, LGKGQNCLDIDGI, PLMKKACYVGLLT, TNGLGMCQLYFWH	0	0		5lj5	5lj5_2	ZN_1001(D)_ZN	CYS_51(D), CYS_54(D), CYS_88(D), CYS_91(D)	irregular (n/a)	Mononuclear	LSM	1	,51,54,88,91		1	1
Q06224	YSH1	Endoribonuclease YSH1 (EC 3.1.27.-) (Yeast 73 kDa homolog 1) (mRNA 3'-end-processing protein YSH1)	Q06224_465	I	20.1808	27.1912	24.7889	30.105	41.5567	7.01043	4.60813	9.92419	21.3759							2	H68, H70, D72, H73, H163, D184, H430	ZincNecklaces	Catalytic	RMMBL,Lactamase_B_2,Lactamase_B,Lactamase_B_6	hydrolase			10	24, 286, 355, 398, 465, 577, 678, 714, 755, 779	NEVGRSCHILQYK, SNLAKKCMSVFQT, DLLERWCPEDKNL, ITIPRRCQVEEIS, VFNPRNCVEVDLE, QSVRVNCKKELIY, KLSSHSCDDHDHN, KEQFGDCFTLFLN, NMKILECNSNPLK, NLVTPLCxxxxxx	0	1									1	68, 70, 72, 73, 163, 184, 184, 430,		1	2
P38169	BNA4	Kynurenine 3-monooxygenase (EC 1.14.13.9) (Biosynthesis of nicotinic acid protein 4) (Kynurenine 3-hydroxylase)	P38169_329	E	7.75139	8.55707	6.59076	10.5145	40.094	0.805678	-1.16064	2.76314	32.3426	5.0262	7.00314	1.97694	3.15875	4.06988	0.911132									7	15, 70, 145, 167, 296, 299, 329	GAGLVGCLAALAF, SIDPDACEHILQD, TDDKQICHFAIGE, YDFVIGCDGAYSA, PKESLVCVNCKPY, SLVCVNCKPYDVP, YGQGMNCGFEDVR	1	0									0	,		0	0
P38169	BNA4	Kynurenine 3-monooxygenase (EC 1.14.13.9) (Biosynthesis of nicotinic acid protein 4) (Kynurenine 3-hydroxylase)	P38169_145	F	9.63385	7.03197	6.25313	9.35152	28.3736	-2.60188	-3.38072	-0.28233	18.7398															7	15, 70, 145, 167, 296, 299, 329	GAGLVGCLAALAF, SIDPDACEHILQD, TDDKQICHFAIGE, YDFVIGCDGAYSA, PKESLVCVNCKPY, SLVCVNCKPYDVP, YGQGMNCGFEDVR	1	0									0	,		0	0
P39525	CEM1	3-oxoacyl-[acyl-carrier-protein] synthase homolog (EC 2.3.1.41) (Beta-ketoacyl-ACP synthase homolog)	P39525_334	F	9.2968	6.77816	6.36999	9.0153	33.6296	-2.51863	-2.9268	-0.281491	24.3328	2.93761	4.42229	1.48468												10	12, 120, 127, 187, 209, 254, 286, 334, 377, 422	VITGLGCVTPLGR, TINTSLCNLDHFG, NLDHFGCLIGSGI, HSVSTACATGNNS, LGMQDICVAGASE, FVLGEGCGMIVME, GLSSDACHITSPP, LGDKAECLAVASA, ESIFTICSLKDDK, NPKYALCNSFGFG	0	0									0	,		0	0
P39525	CEM1	3-oxoacyl-[acyl-carrier-protein] synthase homolog (EC 2.3.1.41) (Beta-ketoacyl-ACP synthase homolog)	P39525_286	G	8.78814	10.1174	14.3876	16.1649	43.1238	1.32928	5.59949	7.37677	34.3356	8.69514	8.75966	0.0645228												10	12, 120, 127, 187, 209, 254, 286, 334, 377, 422	VITGLGCVTPLGR, TINTSLCNLDHFG, NLDHFGCLIGSGI, HSVSTACATGNNS, LGMQDICVAGASE, FVLGEGCGMIVME, GLSSDACHITSPP, LGDKAECLAVASA, ESIFTICSLKDDK, NPKYALCNSFGFG	0	0									0	,		0	0
Q99189	MTR10	mRNA transport regulator MTR10	Q99189_829	G	10.9104	11.5688	12.0246	10.417	30.1827	0.658457	1.11424	-0.493382	19.2723	5.37749	3.27578	-2.10171												21	15, 45, 185, 208, 252, 254, 339, 418, 478, 543, 546, 577, 698, 724, 756, 813, 825, 829, 894, 898, 913	IETALQCISSTAS, TVAWSICNEILSK, LKFLVSCIDLLQN, LEQILRCLNSWSY, FDSAIDCLCVILR, SAIDCLCVILRES, VLLMLTCKNEDLD, GDVLKDCTAVVGT, EIIKIICNLPEQA, HALMFFCSDCSKL, MFFCSDCSKLLVG, ESQFELCQGLSAV, ERFHVFCEPILPS, FGSYLWCSGSLIV, KFALSQCETFILN, LNVALECVNKLDN, NYDAYICILRCLD, YICILRCLDDIIS, HSDAISCIVKCLR, ISCIVKCLRILTE, NNDATICIDWIYK	1	0									0	,		0	0
P38152	CTP1	Tricarboxylate transport protein (Citrate transport protein) (CTP)	P38152_28	F	6.51153	4.91467	6.28434	6.9436	17.8868	-1.59686	-0.227188	0.432073	11.3753															4	28, 73, 192, 256	AGAAEACITYPFE, GSIYVGCPAFIIG, QAVRLGCYNKIKT, YSSTMNCFATIFK	0	0									0	,		0	0
P47148	PXP2	Peroxisomal protein 2	P47148_253	I	41.1583	16.3932	11.158	9.81806	36.2365	-24.765	-30.0003	-31.3402	-4.92173															3	35, 253, 272	AATFSVCNEPQEI, GALNIGCDKETVE, ILISQWCGVSWKS	0	0									0	,		0	0
P36159	TRZ1	Ribonuclease Z (RNase Z) (EC 3.1.26.11) (tRNA 3 endonuclease) (tRNase Z)	P36159_738	E	8.90158	9.40294	10.489	15.7693	41.6321	0.501352	1.58745	6.86767	32.7305	5.12822	8.02692	2.8987	2.61487	5.09887	2.48401	2	Unknown	Unknown	Unknown	Lactamase_B_4	hydrolase			8	278, 375, 414, 600, 666, 671, 738, 782	KFKDYDCAELGMV, SRGTSMCKSQEEP, NEEPMKCNINGEV, RIKYISCEHFIND, IEYFQTCRAIHCD, TCRAIHCDWAYSN, AVKKKHCTINEAI, VMAREFCFAFDSM	0	1									1	,		1	2
P36159	TRZ1	Ribonuclease Z (RNase Z) (EC 3.1.26.11) (tRNA 3 endonuclease) (tRNase Z)	P36159_600	F	8.59342	6.14447	5.45021	8.92126	29.138	-2.44894	-3.14321	0.327846	20.5446	8.19096	3.91094	-4.28002				2	Unknown	Unknown	Unknown	Lactamase_B_4	hydrolase			8	278, 375, 414, 600, 666, 671, 738, 782	KFKDYDCAELGMV, SRGTSMCKSQEEP, NEEPMKCNINGEV, RIKYISCEHFIND, IEYFQTCRAIHCD, TCRAIHCDWAYSN, AVKKKHCTINEAI, VMAREFCFAFDSM	0	1									1	,		1	2
Q06688	BER1	SRR1-like protein BER1 (Benomyl resistant protein 1)	Q06688_176	G	11.0053	9.60544	13.5644	18.3742	33.7895	-1.39981	2.5591	7.3689	22.7842															3	59, 176, 243	NIKKIRCVAIGNF, YTKAKLCENYPNL, APKFKSCQILTDF	0	0									0	,		0	0
P39524	DRS2	Phospholipid-transporting ATPase DRS2 (EC 7.6.2.1)	P39524_575	B	17.3405	16.5679	21.3148	32.6339	71.593	-0.772654	3.9743	15.2934	54.2525															13	232, 266, 332, 575, 581, 633, 696, 720, 758, 849, 921, 926, 927	ANLFFLCTSAIQQ, VSAMKECIEDIKR, SEPEGLCYIETAN, IMEFKSCSIAGHC, CSIAGHCYIDKIP, LTLLATCHTVIPE, YQLLNICEFNSTR, GSIKLFCKGADTV, EGLRTLCLAMRDI, INIGMSCRLLSED, LTVAKLCKAVICC, LCKAVICCRVSPL, CKAVICCRVSPLQ	0	0									0	,		0	0
P39524	DRS2	Phospholipid-transporting ATPase DRS2 (EC 7.6.2.1)	P39524_581	B	17.3405	16.5679	21.3148	32.6339	71.593	-0.772654	3.9743	15.2934	54.2525															13	232, 266, 332, 575, 581, 633, 696, 720, 758, 849, 921, 926, 927	ANLFFLCTSAIQQ, VSAMKECIEDIKR, SEPEGLCYIETAN, IMEFKSCSIAGHC, CSIAGHCYIDKIP, LTLLATCHTVIPE, YQLLNICEFNSTR, GSIKLFCKGADTV, EGLRTLCLAMRDI, INIGMSCRLLSED, LTVAKLCKAVICC, LCKAVICCRVSPL, CKAVICCRVSPLQ	0	0									0	,		0	0
P80428	ARP4	Actin-related protein 4 (Actin-like protein ARP4) (Actin-like protein 4)	P80428_247	D	14.4697	10.4528	10.4319	21.5522	59.8375	-4.01689	-4.03778	7.08246	45.3678	8.73324	13.239	4.50577	7.82317	10.6882	2.86505									7	137, 145, 155, 165, 242, 247, 250	GMQFEACYLAPTS, LAPTSTCVSFAAG, AAGRPNCLVVDIG, DIGHDTCSVSPIV, RGFFQECKETLCH, ECKETLCHICPTK, ETLCHICPTKTLE	1	0									0	,		0	0
P80428	ARP4	Actin-related protein 4 (Actin-like protein ARP4) (Actin-like protein 4)	P80428_250	D	14.4697	10.4528	10.4319	21.5522	59.8375	-4.01689	-4.03778	7.08246	45.3678	8.73324	13.239	4.50577	7.82317	10.6882	2.86505									7	137, 145, 155, 165, 242, 247, 250	GMQFEACYLAPTS, LAPTSTCVSFAAG, AAGRPNCLVVDIG, DIGHDTCSVSPIV, RGFFQECKETLCH, ECKETLCHICPTK, ETLCHICPTKTLE	1	0									0	,		0	0
P10356	YER152C	Uncharacterized protein YER152C	P10356_432	E	9.83614	6.51988	8.67755	12.2883	26.8685	-3.31626	-1.15859	2.45218	17.0323	6.15272	10.3593	4.20653	3.15874	5.30809	2.14935									6	64, 128, 190, 326, 408, 432	WVREQICTFLNDQ, YFLINNCFTDAGF, YRYVMYCIPTFAN, SGAAQRCIAHLRS, KNWGQSCFRLSIS, ELFGAVCKSHAIT	0	0									0	,		0	0
P10356	YER152C	Uncharacterized protein YER152C	P10356_64	E	9.60617	8.27877	8.09395	11.9737	22.1659	-1.32741	-1.51222	2.36755	12.5597	4.23343	3.90024	-0.333195	9.49413	9.66662	0.172485									6	64, 128, 190, 326, 408, 432	WVREQICTFLNDQ, YFLINNCFTDAGF, YRYVMYCIPTFAN, SGAAQRCIAHLRS, KNWGQSCFRLSIS, ELFGAVCKSHAIT	0	0									0	,		0	0
Q12168	ACF2	Glucan endo-1,3-beta-D-glucosidase 2 (Endo-1,3-beta-glucanase 2) (EC 3.2.1.39) (Laminarinase-2)	Q12168_618	F	3.59173	4.19078	5.51523	5.44369	22.2033	0.599055	1.9235	1.85197	18.6115															8	2, 38, 204, 304, 320, 325, 566, 618	xxxxxMCYSRQAI, NVQPPVCSSENSS, MKHMSMCLLMSLS, KINGLICQLSADS, IDMAAGCYPVYCD, GCYPVYCDLSGQT, NRDWVECLIRDYS, SEDVNSCYAIKLW	0	0									0	,		0	0
P40164	PSY2	Serine/threonine-protein phosphatase 4 regulatory subunit 3 (PP4R3)	P40164_703	I	32.392	27.5911	23.3148	17.186	26.4126	-4.80093	-9.0772	-15.206	-5.97943															12	49, 112, 116, 293, 326, 373, 503, 621, 661, 667, 703, 715	DTGTGFCIGEVDE, FEESMGCDTLCEF, MGCDTLCEFIVHV, KIIMKKCFRLQFL, VMDLETCIIDFLQ, IRLLQQCVQMSIN, LLHPEGCVGNGEG, KLVSFVCTEHDRV, RLTAVRCIKNLMC, CIKNLMCLDDKYY, NNLANSCIQDFFR, RIIITECRAYQSD	0	0									0	,		0	0
P53969	SAM50	Sorting assembly machinery 50 kDa subunit (TOB complex 55 kDa subunit)	P53969_430	D	18.6346	14.0065	17.9811	24.7509	47.0925	-4.6281	-0.653545	6.1163	28.4579	4.93764	7.16505	2.22741	3.30881	5.82346	2.51465									6	76, 245, 252, 292, 354, 430	VLNKRLCQHHIAL, EWFLETCWRSTKI, WRSTKICSQGTSA, KRDHIMCPTKGSM, SLPVHICDKFQSG, NTSLGNCIGQLSK	0	0									0	,		0	0
P53969	SAM50	Sorting assembly machinery 50 kDa subunit (TOB complex 55 kDa subunit)	P53969_354	E	7.89743	6.14742	9.81674	15.026	51.4914	-1.75002	1.91931	7.12852	43.5939	1.12349	4.37324	3.24975	1.65649	2.69669	1.0402									6	76, 245, 252, 292, 354, 430	VLNKRLCQHHIAL, EWFLETCWRSTKI, WRSTKICSQGTSA, KRDHIMCPTKGSM, SLPVHICDKFQSG, NTSLGNCIGQLSK	0	0									0	,		0	0
P53969	SAM50	Sorting assembly machinery 50 kDa subunit (TOB complex 55 kDa subunit)	P53969_76	E	4.88465	5.52107	6.2405	11.6629	44.4064	0.636425	1.35585	6.77821	39.5217	4.49121	7.43867	2.94747	2.12822	3.62442	1.4962									6	76, 245, 252, 292, 354, 430	VLNKRLCQHHIAL, EWFLETCWRSTKI, WRSTKICSQGTSA, KRDHIMCPTKGSM, SLPVHICDKFQSG, NTSLGNCIGQLSK	0	0									0	,		0	0
P36090	ANR2	Uncharacterized protein ANR2 (AVL9-related family protein 2)	P36090_32	G	10.7623	8.39211	9.24499	11.2961	22.2815	-2.37018	-1.5173	0.533821	11.5192															8	32, 90, 253, 259, 377, 482, 511, 516	EKPGIACIFLSKF, PKELDVCQTAKTT, GESFELCNSLAYC, CNSLAYCVFLISM, ASTNATCRHHEVT, TKLNLDCFSKQDH, ISNLPECLGNLCx, ECLGNLCxxxxxx	0	0									0	,		0	0
P36090	ANR2	Uncharacterized protein ANR2 (AVL9-related family protein 2)	P36090_377	G	16.4278	2.19503	1.0621	9.80218	48.6815	-14.2327	-15.3657	-6.62559	32.2537	0.332454	1.31625	0.983791												8	32, 90, 253, 259, 377, 482, 511, 516	EKPGIACIFLSKF, PKELDVCQTAKTT, GESFELCNSLAYC, CNSLAYCVFLISM, ASTNATCRHHEVT, TKLNLDCFSKQDH, ISNLPECLGNLCx, ECLGNLCxxxxxx	0	0									0	,		0	0
P53847	DSL1	Protein transport protein DSL1 (Dependent on SLY1-20 protein 1)	P53847_80	G	10.0589	10.7838	11.4488	12.259	36.8584	0.724933	1.38987	2.20014	26.7995	5.50431	7.70679	2.20249												7	80, 245, 257, 535, 544, 583, 644	ILELENCYYSLQS, SSHGQHCVSTVLT, TSFEAVCDFMLDG, TSYMAMCTANFSH, NFSHNWCQLYVDM, MKYRIVCQLIRHQ, NFLYNDCVTKEIL	0	0									0	,		0	0
P36090	ANR2	Uncharacterized protein ANR2 (AVL9-related family protein 2)	P36090_482	H	21.1416	17.9719	14.2701	18.2476	30.404	-3.16972	-6.87145	-2.89396	9.26241				7.61599	12.0369	4.42086									8	32, 90, 253, 259, 377, 482, 511, 516	EKPGIACIFLSKF, PKELDVCQTAKTT, GESFELCNSLAYC, CNSLAYCVFLISM, ASTNATCRHHEVT, TKLNLDCFSKQDH, ISNLPECLGNLCx, ECLGNLCxxxxxx	0	0									0	,		0	0
P40318	SSM4	ERAD-associated E3 ubiquitin-protein ligase DOA10 (EC 2.3.2.27) (RING-type E3 ubiquitin transferase DOA10)	P40318_56	B	10.0539	31.4641	20.1686	40.3293	76.6024	21.4102	10.1147	30.2753	66.5485	4.06045	3.16734	-0.893112				2	C39, C42, C56, C58, H66, C69, C90, C93	TrebleClef, ZincRibbon	Structural	RINGv	transferase			18	39, 42, 56, 58, 69, 90, 93, 517, 589, 622, 651, 667, 736, 818, 995, 1034, 1039, 1141	APSGATCRICRGE, GATCRICRGEATE, NPLFHPCKCRGSI, LFHPCKCRGSIKY, KYMHESCLLEWVA, PGADVKCDICHYP, DVKCDICHYPIQF, VILRGLCHLYYLS, TSVSIVCASSNLV, ILFALKCTFKVFT, LDFSLFCPILASN, LWVPSICAIWPPF, IQLSRLCLSMFIY, KTIFKLCSRKLRL, ALINFVCSFGFLP, LNIYYVCVGSVCL, VCVGSVCLSKIAK, TDGILACYNYLTI	2	1									1	39, 42, 56, 58, 66, 69, 90, 93,	P40318_39, P40318_42, P40318_56, P40318_58, P40318_69, P40318_90, P40318_93	1	2
P30619	SEC1	Protein transport protein SEC1	P30619_179	H	6.25821	20.9028	14.0515	18.8663	31.1415	14.6446	7.79325	12.6081	24.8833															5	84, 99, 160, 179, 378	TKYNINCIDADFM, PPKYRRCHIRFLP, VFFNNNCKALIPT, GSLVSLCVITGEY, KTLVDECLGENAE	0	0									0	,		0	0
Q08924	RTT10	tRNA (34-2'-O)-methyltransferase regulator RTT10 (Endosomal recycling protein 2) (Regulator of Ty1 transposition protein 10) (tRNA (guanosine(34)-2'-O)-methyltransferase non-catalytic subunit TRM734)	Q08924_12	G	8.88041	12.1816	12.4919	17.0853	32.1084	3.30117	3.6115	8.20493	23.2279	9.40211	9.56104	0.158935	8.50869	15.701	7.19227									20	12, 42, 111, 118, 122, 197, 243, 245, 322, 423, 448, 463, 474, 600, 608, 663, 681, 717, 814, 815	HYGPALCVKFYND, ATLINKCRLFHYN, QIYLLTCYNKVLI, YNKVLICDLNCEV, LICDLNCEVLFRK, GRYVASCSDDRSI, ISVSEDCTCRVWN, VSEDCTCRVWNII, DDIAKQCGDIFEK, LSKTNNCLVTEYD, PREKFVCLEISLQ, KIKSKHCFNKPEN, ENFSSSCLTSFRN, LYNETNCYELASE, ELASEVCGGSHRL, IRDISICPVSNTN, KDGHIFCTASEDT, VSGLQRCQFINHK, QGRYKTCCLFNVV, GRYKTCCLFNVVF	0	0									0	,		0	0
Q00539	NAM8	Protein NAM8 (Nuclear accommodation of mitochondria protein 8) (U1 snRNP component NAM8)	Q00539_109	E	7.68237	6.6044	8.36033	17.4066	44.5089	-1.07797	0.677959	9.72425	36.8266	5.73168	10.0606	4.32895												6	109, 163, 349, 350, 423, 441	KNNQGYCFVDFPS, VKSGNNCSIFVGD, KIPVGKCCGFVQY, IPVGKCCGFVQYV, YIPSSTCEAPVLP, STMLPGCQILNYS	0	0									0	,		0	0
P33311	MDL2	ATP-dependent permease MDL2, mitochondrial (Multidrug resistance-like protein 2)	P33311_478	H	20.6643	22.5268	19.7165	22.3951	35.3846	1.86252	-0.947759	1.73084	14.7203	6.0094	5.11772	-0.891677												11	14, 49, 66, 130, 182, 255, 264, 478, 517, 562, 564	LLRLGICRNMLSR, IPLSRLCLRSPAV, ILQSFRCNSSKTV, LLLTISCSIGMSI, VALLIGCAANFGR, GVKALICGVVGVG, VGVGMMCSLSPQL, APGSSVCIVGPSG, DISKLNCKSLRRH, RSVAKQCFCHNFI, VAKQCFCHNFITK	0	0									0	,		0	0
P17629	HPR1	THO complex subunit HPR1 (Hyperrecombination protein 1)	P17629_97	G	17.4818	13.593	9.57632	12.8107	21.0547	-3.88874	-7.90547	-4.67113	3.57294	12.6893	12.2815	-0.407816												7	97, 269, 381, 403, 425, 452, 456	KGLLNSCIGLDFV, FYHLIICPIEFAF, SLSNTTCLYKQLT, QFILQLCFTTNLI, RNFYKSCYLRENP, KRGLNLCSYICDN, NLCSYICDNRVLK	0	0									0	,		0	0
P25625	PER1	Protein PER1 (Protein processing in the ER protein 1)	P25625_40	J	93.9384	92.9146	94.8074	90.9736	94.3929	-1.02383	0.869038	-2.96478	0.454504															12	13, 18, 30, 34, 40, 75, 79, 83, 178, 264, 295, 332	VTLLVHCFLVTCS, HCFLVTCSPGDNL, LDEFIDCTYACEY, IDCTYACEYNRRC, CEYNRRCPNSQIN, KLLFWDCISDCDY, WDCISDCDYQCQH, SDCDYQCQHIITR, ASSVFHCRDLIIT, LLIMLSCQNYHAL, RQIFKLCVIPILL, HALWHLCTIWPSW	0	0									0	,		0	0
P38315	YBP1	YAP1-binding protein 1 (Activator of YAP1)	P38315_535	G	13.6234	7.97412	7.70126	11.9374	34.5987	-5.64931	-5.92217	-1.68607	20.9753	4.85035	7.65993	2.80958												14	101, 114, 126, 237, 279, 300, 321, 345, 486, 506, 535, 594, 595, 638	VQGVMKCFYAISI, QGEPKKCLITGLE, ELLSSLCSKDFSK, RRVYTFCRNYIPP, RLLRRLCTFGIST, ADVKYYCALNQQK, EYLELFCRYYQMA, QNVIKECRIIYKS, VLLQKNCIQVNQQ, LLTRLLCLIPEKV, AKTSVLCVFKDLS, MKAVHDCCLQTIQ, KAVHDCCLQTIQD, DLLKIVCSKIDSN	0	0									0	,		0	0
P38824	COX23	Cytochrome c oxidase-assembly factor COX23, mitochondrial	P38824_114	J	72.9908	83.0459	79.1693	80.8664	86.6566	10.0551	6.17849	7.87565	13.6658															4	104, 114, 125, 135	SQYYDPCEESSKL, SKLSFQCLERNDY, DYDRSKCQEYFDA, FDAYRECKKQWLT	0	0									0	,		0	0
Q02890	PNG1	Peptide-N(4)-(N-acetyl-beta-glucosaminyl)asparagine amidase (PNGase) (EC 3.5.1.52) (Peptide:N-glycanase 1) (yPNG1)	Q02890_157	B	20.9457	17.9005	18.2772	33.9581	70.1411	-3.04513	-2.66847	13.0125	49.1955	11.0781	11.6941	0.616053	5.01331	7.25669	2.24338	1	C129, C132, C165, C168	Unknown	Unknown	Unknown	hydrolase			14	63, 124, 129, 132, 157, 165, 168, 191, 195, 221, 237, 258, 293, 314	GQSQHLCTVYDNP, QDFFKWCNKPDCN, WCNKPDCNHCGQN, KPDCNHCGQNTSE, EESKFNCGTVEIY, TVEIYKCNRCGNI, IYKCNRCGNITRF, ETRKGRCGEWCNL, GRCGEWCNLFTLI, REDHVWCEYFSNF, WVHVDSCEQSFDQ, NKKMSYCIAFGKD, EDLKFLCQFITKR, EIYQLACRDEQEQ	2	1	Structural	1x3z	1x3z_1	ZN_999(A)_ZN	CYS_129(A), CYS_132(A), CYS_165(A), CYS_168(A)	tetrahedron (regular)	Mononuclear		1	129, 132, 165, 168,129,132,165,168	Q02890_129, Q02890_132, Q02890_165, Q02890_168	1	2
Q02890	PNG1	Peptide-N(4)-(N-acetyl-beta-glucosaminyl)asparagine amidase (PNGase) (EC 3.5.1.52) (Peptide:N-glycanase 1) (yPNG1)	Q02890_221	D	11.412	11.3328	13.2918	23.8534	59.3671	-0.0791575	1.87984	12.4415	47.9551	7.0462	6.89066	-0.155534				1	C129, C132, C165, C168	Unknown	Unknown	Unknown	hydrolase			14	63, 124, 129, 132, 157, 165, 168, 191, 195, 221, 237, 258, 293, 314	GQSQHLCTVYDNP, QDFFKWCNKPDCN, WCNKPDCNHCGQN, KPDCNHCGQNTSE, EESKFNCGTVEIY, TVEIYKCNRCGNI, IYKCNRCGNITRF, ETRKGRCGEWCNL, GRCGEWCNLFTLI, REDHVWCEYFSNF, WVHVDSCEQSFDQ, NKKMSYCIAFGKD, EDLKFLCQFITKR, EIYQLACRDEQEQ	2	1	Structural	1x3z	1x3z_1	ZN_999(A)_ZN	CYS_129(A), CYS_132(A), CYS_165(A), CYS_168(A)	tetrahedron (regular)	Mononuclear		1	129, 132, 165, 168,129,132,165,168	Q02890_129, Q02890_132, Q02890_165, Q02890_168	1	2
P38261	EXO84	Exocyst complex component EXO84 (Exocyst complex protein of 84 kDa) (U1 SNP1-associating protein 3)	P38261_260	F	7.40432	4.60919	8.85843	5.01449	21.5484	-2.79513	1.45411	-2.38983	14.1441	3.87968														6	260, 395, 427, 433, 448, 694	NEVLDQCTKIAEK, DFIVSQCYPLKDV, NSSLYECRDADEC, CRDADECSRLLDV, KAKDDLCDIFHVE, SILVDWCSDEVDN	0	0									0	,		0	0
P38261	EXO84	Exocyst complex component EXO84 (Exocyst complex protein of 84 kDa) (U1 SNP1-associating protein 3)	P38261_395	F	5.78969	4.73878	6.06081	8.61108	28.3162	-1.05091	0.271119	2.82139	22.5265	5.0984	6.03378	0.935378												6	260, 395, 427, 433, 448, 694	NEVLDQCTKIAEK, DFIVSQCYPLKDV, NSSLYECRDADEC, CRDADECSRLLDV, KAKDDLCDIFHVE, SILVDWCSDEVDN	0	0									0	,		0	0
Q02890	PNG1	Peptide-N(4)-(N-acetyl-beta-glucosaminyl)asparagine amidase (PNGase) (EC 3.5.1.52) (Peptide:N-glycanase 1) (yPNG1)	Q02890_293	G	10.583	12.3587	10.9849	17.8804	45.02	1.77571	0.401878	7.29739	34.437	5.34625	8.00818	2.66193	3.03432	4.27172	1.2374	1	C129, C132, C165, C168	Unknown	Unknown	Unknown	hydrolase			14	63, 124, 129, 132, 157, 165, 168, 191, 195, 221, 237, 258, 293, 314	GQSQHLCTVYDNP, QDFFKWCNKPDCN, WCNKPDCNHCGQN, KPDCNHCGQNTSE, EESKFNCGTVEIY, TVEIYKCNRCGNI, IYKCNRCGNITRF, ETRKGRCGEWCNL, GRCGEWCNLFTLI, REDHVWCEYFSNF, WVHVDSCEQSFDQ, NKKMSYCIAFGKD, EDLKFLCQFITKR, EIYQLACRDEQEQ	2	1	Structural	1x3z	1x3z_1	ZN_999(A)_ZN	CYS_129(A), CYS_132(A), CYS_165(A), CYS_168(A)	tetrahedron (regular)	Mononuclear		1	129, 132, 165, 168,129,132,165,168	Q02890_129, Q02890_132, Q02890_165, Q02890_168	1	2
P36102	PAN3	PAN2-PAN3 deadenylation complex subunit PAN3 (PAB1P-dependent poly(A)-specific ribonuclease) (Poly(A)-nuclease deadenylation complex subunit 3) (PAN deadenylation complex subunit 3)	P36102_658	H	26.384	19.6308	16.7397	15.9734	23.0078	-6.75318	-9.64425	-10.4105	-3.37614	9.49633						1	C14, C23, C30, H34	NoCluster	Structural	C3H1-type				9	14, 23, 30, 351, 372, 446, 587, 636, 658	WAKDIPCRNITIY, ITIYGYCKKEKEG, KKEKEGCPFKHSD, IWSKINCTNLIKF, FGDLSICLVFDYY, RIKLSHCNFMDLL, LVNKLNCIFGRIE, LTHVLRCLNKLDA, TPDELNCIIISYK	0	1		4cyk	4cyk_1	ZN_42(A)_ZN	CYS_14(A), CYS_23(A), CYS_30(A), HIS_34(A)	tetrahedron (regular)	Mononuclear		1	,14,23,30	P36102_14, P36102_23, P36102_30	1	2
Q02890	PNG1	Peptide-N(4)-(N-acetyl-beta-glucosaminyl)asparagine amidase (PNGase) (EC 3.5.1.52) (Peptide:N-glycanase 1) (yPNG1)	Q02890_237	H	33.4229	10.2041	7.45239	11.8226	76.9656	-23.2188	-25.9705	-21.6003	43.5427	6.14952	2.19679	-3.95273				1	C129, C132, C165, C168	Unknown	Unknown	Unknown	hydrolase			14	63, 124, 129, 132, 157, 165, 168, 191, 195, 221, 237, 258, 293, 314	GQSQHLCTVYDNP, QDFFKWCNKPDCN, WCNKPDCNHCGQN, KPDCNHCGQNTSE, EESKFNCGTVEIY, TVEIYKCNRCGNI, IYKCNRCGNITRF, ETRKGRCGEWCNL, GRCGEWCNLFTLI, REDHVWCEYFSNF, WVHVDSCEQSFDQ, NKKMSYCIAFGKD, EDLKFLCQFITKR, EIYQLACRDEQEQ	2	1	Structural	1x3z	1x3z_1	ZN_999(A)_ZN	CYS_129(A), CYS_132(A), CYS_165(A), CYS_168(A)	tetrahedron (regular)	Mononuclear		1	129, 132, 165, 168,129,132,165,168	Q02890_129, Q02890_132, Q02890_165, Q02890_168	1	2
Q12012	YOR289W	Uncharacterized protein YOR289W	Q12012_135	D	19.7439	14.052	19.5239	30.0386	56.4898	-5.69184	-0.219926	10.2947	36.7459															4	95, 135, 137, 180	NYILRGCIGTFAK, ELVDLKCSCNILG, VDLKCSCNILGNF, PKTGTTCSATFLP	0	0									0	,		0	0
Q12012	YOR289W	Uncharacterized protein YOR289W	Q12012_137	D	19.7439	14.052	19.5239	30.0386	56.4898	-5.69184	-0.219926	10.2947	36.7459															4	95, 135, 137, 180	NYILRGCIGTFAK, ELVDLKCSCNILG, VDLKCSCNILGNF, PKTGTTCSATFLP	0	0									0	,		0	0
P32317	AFG1	Protein AFG1	P32317_258	F	8.47536	5.14168	4.69671	7.37988	24.8205	-3.33368	-3.77866	-1.09548	16.3451	3.87526	5.34363	1.46837	1.01995	2.59139	1.57144									9	18, 23, 33, 130, 203, 258, 303, 354, 368	FRQVQHCSFRICR, HCSFRICRYQSTK, STKSNKCLTPLQE, LYGDVGCGKTMLM, NNSHVLCFDEFQV, RQSFIPCIELIKH, KYASKECKTRRET, EFKVPKCTPPRVA, FTFKQLCGEPLAA	0	0									0	,		0	0
P32317	AFG1	Protein AFG1	P32317_130	G	13.9773	10.7361	11.5751	14.8907	44.4503	-3.24116	-2.40216	0.913435	30.473	8.26448	11.7056	3.44115												9	18, 23, 33, 130, 203, 258, 303, 354, 368	FRQVQHCSFRICR, HCSFRICRYQSTK, STKSNKCLTPLQE, LYGDVGCGKTMLM, NNSHVLCFDEFQV, RQSFIPCIELIKH, KYASKECKTRRET, EFKVPKCTPPRVA, FTFKQLCGEPLAA	0	0									0	,		0	0
P53538	SSU72	RNA polymerase II subunit A C-terminal domain phosphatase SSU72 (CTD phosphatase SSU72) (EC 3.1.3.16) (Suppressor of SUA7 protein 2)	P53538_114	D	11.1543	12.5372	13.4201	21.1215	44.379	1.38284	2.26576	9.96713	33.2246	7.61449	11.5865	3.97201												7	12, 15, 114, 118, 123, 172, 182	NSNLKFCTVCASN, LKFCTVCASNNNR, FDFVFTCEERCFD, FTCEERCFDAVCE, RCFDAVCEDLMNR, NDKIEQCEKDDIP, DIPFEDCIMDILT	1	0									0	,		0	0
P35729	NUP120	Nucleoporin NUP120 (Nuclear pore protein NUP120)	P35729_673	D	13.4487	14.7243	13.4097	19.8404	50.1249	1.27567	-0.0389329	6.39175	36.6763	10.7601	12.0231	1.26295												18	3, 59, 69, 226, 241, 409, 475, 557, 673, 746, 767, 813, 844, 895, 926, 960, 966, 999	xxxxMACLSRIDA, GSEYSNCLLLSNS, SNSEYICYHFSSR, YDSVISCKLFHER, IVLTQNCHLKIWD, DVERGFCNLKSRY, EIILVNCFQPYNH, TDIFKNCLENQFE, LYRQDKCLLAEVL, FLENVECPFYLRH, AMTLFSCGNFDQS, IWKDLLCTFTVPY, QEFALKCISKSAE, LRLGHECLSDTVR, STLLRLCNAHSDN, RSGDWECFKKLYC, CFKKLYCFRMLNK, VIRKRKCYLMVIN	0	0									0	,		0	0
P35729	NUP120	Nucleoporin NUP120 (Nuclear pore protein NUP120)	P35729_746	D	13.0554	18.7402	17.7857	27.1509	51.8906	5.6848	4.73037	14.0955	38.8353															18	3, 59, 69, 226, 241, 409, 475, 557, 673, 746, 767, 813, 844, 895, 926, 960, 966, 999	xxxxMACLSRIDA, GSEYSNCLLLSNS, SNSEYICYHFSSR, YDSVISCKLFHER, IVLTQNCHLKIWD, DVERGFCNLKSRY, EIILVNCFQPYNH, TDIFKNCLENQFE, LYRQDKCLLAEVL, FLENVECPFYLRH, AMTLFSCGNFDQS, IWKDLLCTFTVPY, QEFALKCISKSAE, LRLGHECLSDTVR, STLLRLCNAHSDN, RSGDWECFKKLYC, CFKKLYCFRMLNK, VIRKRKCYLMVIN	0	0									0	,		0	0
P35729	NUP120	Nucleoporin NUP120 (Nuclear pore protein NUP120)	P35729_557	E	6.78929	7.11342	8.38744	10.8392	29.3909	0.32412	1.59814	4.04995	22.6016	3.94567	6.75549	2.80982												18	3, 59, 69, 226, 241, 409, 475, 557, 673, 746, 767, 813, 844, 895, 926, 960, 966, 999	xxxxMACLSRIDA, GSEYSNCLLLSNS, SNSEYICYHFSSR, YDSVISCKLFHER, IVLTQNCHLKIWD, DVERGFCNLKSRY, EIILVNCFQPYNH, TDIFKNCLENQFE, LYRQDKCLLAEVL, FLENVECPFYLRH, AMTLFSCGNFDQS, IWKDLLCTFTVPY, QEFALKCISKSAE, LRLGHECLSDTVR, STLLRLCNAHSDN, RSGDWECFKKLYC, CFKKLYCFRMLNK, VIRKRKCYLMVIN	0	0									0	,		0	0
Q12283	MCT1	Malonyl CoA-acyl carrier protein transacylase, mitochondrial (MCT) (EC 2.3.1.39) (Malonyl-CoA:ACP transferase)	Q12283_319	E	9.01144	7.30464	7.71982	11.7128	38.8559	-1.7068	-1.29162	2.7014	29.8444	6.43503	7.40425	0.969218												8	60, 99, 111, 198, 292, 302, 319, 334	PGSIAVCSNLFYQ, KKDNEQCYLLGHS, SLGELTCLSVNSL, ANSVKQCVVTGLV, LDRFVKCSSRTVQ, TVQFTMCYDTINS, EIDKSICFGPGNV, NLIRRNCPQVDTI	0	0									0	,		0	0
Q12283	MCT1	Malonyl CoA-acyl carrier protein transacylase, mitochondrial (MCT) (EC 2.3.1.39) (Malonyl-CoA:ACP transferase)	Q12283_334	E	9.83961	8.02787	7.2601	10.3549	35.5649	-1.81174	-2.57951	0.515284	25.7253	7.53797	9.80626	2.26829	7.8151	6.82478	-0.990322									8	60, 99, 111, 198, 292, 302, 319, 334	PGSIAVCSNLFYQ, KKDNEQCYLLGHS, SLGELTCLSVNSL, ANSVKQCVVTGLV, LDRFVKCSSRTVQ, TVQFTMCYDTINS, EIDKSICFGPGNV, NLIRRNCPQVDTI	0	0									0	,		0	0
Q12283	MCT1	Malonyl CoA-acyl carrier protein transacylase, mitochondrial (MCT) (EC 2.3.1.39) (Malonyl-CoA:ACP transferase)	Q12283_198	F	7.68776	5.66405	6.4955	9.37719	33.065	-2.02371	-1.19226	1.68943	25.3773	7.59787	9.45394	1.85607	3.99227	4.86295	0.87067									8	60, 99, 111, 198, 292, 302, 319, 334	PGSIAVCSNLFYQ, KKDNEQCYLLGHS, SLGELTCLSVNSL, ANSVKQCVVTGLV, LDRFVKCSSRTVQ, TVQFTMCYDTINS, EIDKSICFGPGNV, NLIRRNCPQVDTI	0	0									0	,		0	0
P13382	POL1	DNA polymerase alpha catalytic subunit A (EC 2.7.7.7) (DNA polymerase I subunit A) (DNA polymerase alpha:primase complex p180 subunit) (DNA polymerase-primase complex p180 subunit) (Pol alpha-primase complex p180 subunit)	P13382_513	G	8.39269	8.89443	13.3085	19.6179	34.8947	0.501746	4.91577	11.2252	26.502	4.66395	8.25092	3.58697	1.49298	2.28937	0.796388	2	C1287, C1290, C1314, C1317, C1348, C1353, C1367, C1372	ZincRibbon	Structural	zf-DNA_Pol	transferase			29	360, 379, 390, 495, 513, 538, 583, 622, 624, 691, 697, 711, 724, 758, 879, 936, 953, 1006, 1079, 1287, 1290, 1314, 1317, 1348, 1353, 1367, 1372, 1398, 1452	MFWLDYCEVNNTL, KLKDDNCVSAMVQ, VQINGLCRELFFL, NRIMGPCWLDIKG, IRNASHCAVEVSV, TMPNLRCLSLSIQ, IKPDDLCTLVRPP, EKAMLSCFCAMLK, AMLSCFCAMLKVE, FFISDICSGRLIC, CSGRLICDIANEM, QSLTPKCQSWDLS, EMYQVTCEKEHKP, QENITNCMISAEV, IQEFNICFTTVDR, PHKRVQCDIRQQA, ANSMYGCLGYVNS, VMIDTGCDNYADA, MKRREFCPLSRDV, VTLELSCPSCDKR, ELSCPSCDKRFPF, SYNGLQCKHCEQL, GLQCKHCEQLFTP, YAGWLQCDDSTCG, QCDDSTCGIVTRQ, SVFGKRCLNDGCT, RCLNDGCTG…	2	1	Structural	3flo	3flo_1;3flo_3	ZN_1(F)_ZN;ZN_2(D)_ZN	CYS_1287(F), CYS_1290(F), CYS_1314(F), CYS_1317(F);CYS_1348(D), CYS_1353(D), CYS_1367(D), CYS_1372(D)	tetrahedron (distorted);tetrahedron (regular)	Mononuclear	zf-DNA_Pol	1	1287, 1290, 1314, 1317, 1348, 1353, 1367, 1372,1287,1290,1314,1317,1348,1353,1367,1372	P13382_1287, P13382_1290, P13382_1314, P13382_1317, P13382_1348, P13382_1353, P13382_1367, P13382_1372	1	2
P35729	NUP120	Nucleoporin NUP120 (Nuclear pore protein NUP120)	P35729_926	G	10.0991	13.9042	11.1678	15.7307	31.8837	3.80516	1.06866	5.63163	21.7847	6.43021	9.15994	2.72972												18	3, 59, 69, 226, 241, 409, 475, 557, 673, 746, 767, 813, 844, 895, 926, 960, 966, 999	xxxxMACLSRIDA, GSEYSNCLLLSNS, SNSEYICYHFSSR, YDSVISCKLFHER, IVLTQNCHLKIWD, DVERGFCNLKSRY, EIILVNCFQPYNH, TDIFKNCLENQFE, LYRQDKCLLAEVL, FLENVECPFYLRH, AMTLFSCGNFDQS, IWKDLLCTFTVPY, QEFALKCISKSAE, LRLGHECLSDTVR, STLLRLCNAHSDN, RSGDWECFKKLYC, CFKKLYCFRMLNK, VIRKRKCYLMVIN	0	0									0	,		0	0
Q02959	HOS3	Histone deacetylase HOS3 (EC 3.5.1.98)	Q02959_424	H	22.6888	16.2817	18.1993	22.3837	49.1306	-6.40711	-4.48957	-0.305159	26.4418							1	D231, D233, H235, S278, D370	ZincNecklaces, NoCluster	Catalytic	Hist_deacetyl	hydrolase			8	126, 197, 206, 244, 303, 406, 424, 456	AELIELCQMADAK, RPPGHHCHYGTPS, GTPSGFCLLNNAH, DGTQDICWKRAGF, IKNASTCIMNSHD, KLAQMHCHGKVLS, YSDKAICSGVFAH, KEIVRGCKPAWKP	0	0									0	,		1	2
Q12428	PDH1	Probable 2-methylcitrate dehydratase (2-MC dehydratase) (EC 4.2.1.79) ((2S,3S)-2-methylcitrate dehydratase)	Q12428_416	F	7.58329	2.9574	3.92679	7.40589	35.5131	-4.62589	-3.65651	-0.177398	27.9298	2.01372	4.20123	2.18751	0.830072	1.58615	0.756081									6	15, 65, 72, 129, 378, 416	NNKIKVCLPKKKF, LDTARLCFLDTLG, FLDTLGCGLAALK, WLDYNDCWLAAEW, YADRDHCIQYMIA, LRSKMYCIEDTHL	0	0									0	,		0	0
Q12428	PDH1	Probable 2-methylcitrate dehydratase (2-MC dehydratase) (EC 4.2.1.79) ((2S,3S)-2-methylcitrate dehydratase)	Q12428_65	F	6.3857	6.8909	5.96548	8.72005	35.7824	0.505199	-0.420221	2.33436	29.3967	2.55137	2.95081	0.399448	0.489788	1.09375	0.603965									6	15, 65, 72, 129, 378, 416	NNKIKVCLPKKKF, LDTARLCFLDTLG, FLDTLGCGLAALK, WLDYNDCWLAAEW, YADRDHCIQYMIA, LRSKMYCIEDTHL	0	0									0	,		0	0
Q12428	PDH1	Probable 2-methylcitrate dehydratase (2-MC dehydratase) (EC 4.2.1.79) ((2S,3S)-2-methylcitrate dehydratase)	Q12428_72	F	6.3857	6.8909	5.96548	8.72005	35.7824	0.505199	-0.420221	2.33436	29.3967	2.55137	2.95081	0.399448	0.489788	1.09375	0.603965									6	15, 65, 72, 129, 378, 416	NNKIKVCLPKKKF, LDTARLCFLDTLG, FLDTLGCGLAALK, WLDYNDCWLAAEW, YADRDHCIQYMIA, LRSKMYCIEDTHL	0	0									0	,		0	0
P38635	HIS2	Histidinol-phosphatase (HolPase) (EC 3.1.3.15)	P38635_286	E	10.135	8.76208	9.11268	17.3969	49.6855	-1.37292	-1.02232	7.2619	39.5505	9.49388	5.90916	-3.58471												8	35, 103, 125, 201, 260, 267, 286, 304	LNFHTYCLTEHIP, GMEIESCDMAHIE, NDILKFCVGSVHH, NQKSGNCNEETGV, YPSKTLCNLVKKH, NLVKKHCGSRFVL, VAQVGVCYDKVKK, LQLEYICYLEESQ	0	0									0	,		0	0
P07807	DFR1	Dihydrofolate reductase (EC 1.5.1.3)	P07807_14	F	8.78703	7.05236	6.91124	10.9241	27.958	-1.73467	-1.87579	2.13709	19.171	1.56741	0.941792	-0.625622												3	14, 190, 202	IVGIVACLQPEMG, ELPETDCDQRYSL, LEEKGYCFEFTLY	0	0									0	,		0	0
P35734	ASK1	DASH complex subunit ASK1 (Associated with spindles and kinetochores protein 1) (Outer kinetochore protein ASK1)	P35734_31	G	10.4552	11.584	8.49482	15.6257	14.029	1.12875	-1.96042	5.17043	3.57377	3.10878	5.074	1.96521	1.76459	2.58006	0.81547									2	31, 50	DSNLSFCFHKITQ, ATYSEICERIMDS	0	0									0	,		0	0
P35734	ASK1	DASH complex subunit ASK1 (Associated with spindles and kinetochores protein 1) (Outer kinetochore protein ASK1)	P35734_50	H	19.3189	21.0707	17.7616	16.2541	19.1046	1.75172	-1.55734	-3.06482	-0.214357	12.0437														2	31, 50	DSNLSFCFHKITQ, ATYSEICERIMDS	0	0									0	,		0	0
P53925	YNL115C	Uncharacterized vacuolar membrane protein YNL115C	P53925_380	J	93.005	95.0485	96.4125	96.621	95.6838	2.04351	3.40749	3.61596	2.67874															3	155, 328, 380	SLNVTLCVLTLFN, YQLHITCYGDVFD, DKIQRYCLYDRPG	0	0									0	,		0	0
P47135	JSN1	Protein JSN1 (Pumilio homology domain family member 1)	P47135_859	F	4.70634	4.86276	4.92322	8.49268	35.8245	0.156426	0.216883	3.78634	31.1182	6.81606	5.70601	-1.11006	3.38757	7.27517	3.8876									8	372, 526, 671, 695, 710, 746, 810, 859	TSLATLCSKYGEV, ANEKEQCPFPLPP, KNGTWACQKMITM, QGVKDYCTPLIND, GNYVIQCVLKFGF, ARAVRACLEAHDI, KRIVELCGHRLAS, ELTKLLCETNYGP	0	0									0	,		0	0
Q04472	MGR3	Mitochondrial inner membrane i-AAA protease supercomplex subunit MGR3 (Mitochondrial genome-required protein 3)	Q04472_141	F	4.04502	5.71003	6.04445	8.31191	20.0547	1.66501	1.99943	4.26688	16.0097	4.12017	5.79215	1.67198	2.17402	5.06606	2.89204									5	141, 316, 328, 402, 409	IEALDECDRSHVD, DLYTAYCLSSKDI, IAAALSCKITSVE, RKNRDLCLERAQK, LERAQKCYDSVIA	0	0									0	,		0	0
P39011	BEM4	GTPase-GDP dissociation stimulator BEM4 (Bud emergence protein 4)	P39011_319	F	7.21925	5.67908	4.65615	7.7879	28.1758	-1.54016	-2.56309	0.568651	20.9566				3.00626	7.98283	4.97658									13	72, 96, 158, 277, 286, 319, 338, 357, 378, 446, 499, 597, 617	EQALDICFHDTSI, SSEVIRCIANAII, VLLRNFCIGNLKY, DEEDVNCELLLNL, LLNLSTCLETIVA, LILSLVCLESKTF, MRRLISCAGNISA, KREQSLCIETIKS, AALMILCNSVASK, FQIMRRCHEQTKY, HGTLTSCIAMDKL, DKGSESCFNNGKF, IVKNTKCLTPEEQ	0	0									0	,		0	0
P39677	MEF2	Ribosome-releasing factor 2, mitochondrial (RRF2mt) (Elongation factor G 2, mitochondrial) (EF-G2mt) (mEF-G 2)	P39677_358	G	12.9923	11.2303	9.15028	15.1721	29.6558	-1.76196	-3.84197	2.17988	16.6636	5.24529	3.34524	-1.90005												11	134, 162, 247, 250, 303, 349, 358, 583, 624, 642, 732	LKVIDSCVVILDA, KSKPKICFINKMD, GTSLEQCNRCRES, LEQCNRCRESMIE, MIVPVLCGASFKN, YDPKVGCLVNNNK, NNNKNLCIALAFK, SDALPNCLAYPLG, NSIIASCIVGLQR, NFPLYACSIKINS, NSGASTCNSPENS	1	0									0	,		0	0
P39677	MEF2	Ribosome-releasing factor 2, mitochondrial (RRF2mt) (Elongation factor G 2, mitochondrial) (EF-G2mt) (mEF-G 2)	P39677_642	G	5.34144	11.6802	16.7642	13.1852	21.6958	6.33873	11.4228	7.84375	16.3543	2.08409	5.42913	3.34504												11	134, 162, 247, 250, 303, 349, 358, 583, 624, 642, 732	LKVIDSCVVILDA, KSKPKICFINKMD, GTSLEQCNRCRES, LEQCNRCRESMIE, MIVPVLCGASFKN, YDPKVGCLVNNNK, NNNKNLCIALAFK, SDALPNCLAYPLG, NSIIASCIVGLQR, NFPLYACSIKINS, NSGASTCNSPENS	1	0									0	,		0	0
P30402	URA10	Orotate phosphoribosyltransferase 2 (OPRT 2) (OPRTase 2) (EC 2.4.2.10)	P30402_161	F	8.62396	5.79639	4.37444	5.65768	14.6381	-2.82757	-4.24952	-2.96628	6.0141															3	22, 89, 161	LELGLECKALRFG, PLAAIVCVKLAEI, QGRVVGCIVALDR	0	0									0	,		0	0
P30402	URA10	Orotate phosphoribosyltransferase 2 (OPRT 2) (OPRTase 2) (EC 2.4.2.10)	P30402_89	G	7.11515	15.9992	14.1375	17.3491	26.6627	8.88407	7.0223	10.2339	19.5476				22.6746	40.8026	18.1281									3	22, 89, 161	LELGLECKALRFG, PLAAIVCVKLAEI, QGRVVGCIVALDR	0	0									0	,		0	0
P30402	URA10	Orotate phosphoribosyltransferase 2 (OPRT 2) (OPRTase 2) (EC 2.4.2.10)	P30402_22	H	35.3507	6.66287	5.95566	7.90838	14.292	-28.6878	-29.3951	-27.4423	-21.0587	6.48643	10.3106	3.82422	6.00424	12.7715	6.76727									3	22, 89, 161	LELGLECKALRFG, PLAAIVCVKLAEI, QGRVVGCIVALDR	0	0									0	,		0	0
P46151	MET12	Methylenetetrahydrofolate reductase 1 (EC 1.5.1.20)	P46151_76	D	9.44979	11.1587	11.1697	25.3347	41.0982	1.70889	1.71991	15.8849	31.6484															6	76, 81, 96, 146, 157, 634	TLNIPVCMHLTCT, VCMHLTCTNTEKA, DDALDRCYNAGIR, SYGDKFCVGVAAY, AYPEGHCEGEAEG, LVHKDYCLVSIVH	0	0									0	,		0	0
P46151	MET12	Methylenetetrahydrofolate reductase 1 (EC 1.5.1.20)	P46151_81	D	9.44979	11.1587	11.1697	25.3347	41.0982	1.70889	1.71991	15.8849	31.6484															6	76, 81, 96, 146, 157, 634	TLNIPVCMHLTCT, VCMHLTCTNTEKA, DDALDRCYNAGIR, SYGDKFCVGVAAY, AYPEGHCEGEAEG, LVHKDYCLVSIVH	0	0									0	,		0	0
P46151	MET12	Methylenetetrahydrofolate reductase 1 (EC 1.5.1.20)	P46151_146	F	3.00829	8.29041	4.30582	6.50952	29.4449	5.28211	1.29753	3.50122	26.4366	1.70614	1.74587	0.0397324												6	76, 81, 96, 146, 157, 634	TLNIPVCMHLTCT, VCMHLTCTNTEKA, DDALDRCYNAGIR, SYGDKFCVGVAAY, AYPEGHCEGEAEG, LVHKDYCLVSIVH	0	0									0	,		0	0
P46151	MET12	Methylenetetrahydrofolate reductase 1 (EC 1.5.1.20)	P46151_157	F	3.00829	8.29041	4.30582	6.50952	29.4449	5.28211	1.29753	3.50122	26.4366	1.70614	1.74587	0.0397324												6	76, 81, 96, 146, 157, 634	TLNIPVCMHLTCT, VCMHLTCTNTEKA, DDALDRCYNAGIR, SYGDKFCVGVAAY, AYPEGHCEGEAEG, LVHKDYCLVSIVH	0	0									0	,		0	0
Q04934	IVY1	Protein IVY1 (Interaction with VPS33 and YPT7 protein 1)	Q04934_269	G	10.7333	12.6461	8.36874	4.67022	21.4258	1.91286	-2.36453	-6.06305	10.6925	1.14436	3.83074	2.68638												3	149, 269, 305	IAKLKGCNDETAE, ELVENTCNKVLSK, GLDELLCDADDPF	0	0									0	,		0	0
P49957	TRM9	tRNA (carboxymethyluridine(34)-5-O)-methyltransferase (EC 2.1.1.229) (tRNA (uracil-5-)-methyltransferase TRM9) (tRNA [Um34] methyltransferase) (tRNA methylase 9)	P49957_54	D	13.0362	12.8359	14.4029	23.2358	54.8727	-0.200316	1.36676	10.1996	41.8365															4	54, 80, 144, 255	IGIDVGCGNGKYL, SDGLIECARGINP, GQALIYCWALEQG, GELAEDCRQAGAA	0	0									0	,		0	0
P06778	RAD52	DNA repair and recombination protein RAD52	P06778_147	E	7.46049	6.45799	9.7226	12.7702	41.3223	-1.00251	2.26211	5.30968	33.8618															2	89, 147	GKFSIGCTAIVRV, GNALGNCLYDKDF	0	0									0	,		0	0
Q12199	TIP41	Type 2A phosphatase activator TIP41 (PP2A phosphatase activator TIP41) (TAP42-interacting protein 1)	Q12199_61	A	24.5734	25.4998	33.1293	49.5098	61.1494	0.926381	8.55587	24.9364	36.576	1.10453	1.57617	0.471649	2.48744	3.23914	0.751701									4	61, 69, 72, 351	TPPRHICNNPNNP, NPNNPQCLHCGSV, NPQCLHCGSVIIP, PMIKRQCEIIQFx	1	0									0	,		0	0
Q12199	TIP41	Type 2A phosphatase activator TIP41 (PP2A phosphatase activator TIP41) (TAP42-interacting protein 1)	Q12199_69	A	24.5734	25.4998	33.1293	49.5098	61.1494	0.926381	8.55587	24.9364	36.576	1.10453	1.57617	0.471649	2.48744	3.23914	0.751701									4	61, 69, 72, 351	TPPRHICNNPNNP, NPNNPQCLHCGSV, NPQCLHCGSVIIP, PMIKRQCEIIQFx	1	0									0	,		0	0
Q12199	TIP41	Type 2A phosphatase activator TIP41 (PP2A phosphatase activator TIP41) (TAP42-interacting protein 1)	Q12199_72	A	24.5734	25.4998	33.1293	49.5098	61.1494	0.926381	8.55587	24.9364	36.576	1.10453	1.57617	0.471649	2.48744	3.23914	0.751701									4	61, 69, 72, 351	TPPRHICNNPNNP, NPNNPQCLHCGSV, NPQCLHCGSVIIP, PMIKRQCEIIQFx	1	0									0	,		0	0
Q12383	TRM13	tRNA:m(4)X modification enzyme TRM13 (EC 2.1.1.225) (tRNA methylase 13)	Q12383_320	D	11.0932	15.9505	11.5633	14.8838	60.8394	4.85729	0.4701	3.79065	49.7462	0.63189	2.94708	2.31519				2	C75, H81, H91, C95	C2H2_ZnFinger	Structural	zf-U11-48K	transferase			17	21, 32, 43, 75, 95, 207, 273, 304, 310, 320, 335, 343, 347, 348, 352, 390, 395	PSERLQCEYFMEK, EKKKRRCGMTRSS, SSQNLYCSEHLNL, ERERVPCPLDPNH, KKHLKKCNKTKLS, NFIEFGCGRAEFS, PSKPISCPSIKRI, DDIQYVCISKHLC, CISKHLCGVATDL, TDLTLRCIGNSSI, GDDNNGCNPKLKA, PKLKAICIAMCCR, AICIAMCCRHVCD, ICIAMCCRHVCDY, MCCRHVCDYGDYV, RVLTKLCSWGTCG, LCSWGTCGRKPGT	0	1									1	75, 81, 91, 95,	Q12383_75, Q12383_95	1	2
Q12383	TRM13	tRNA:m(4)X modification enzyme TRM13 (EC 2.1.1.225) (tRNA methylase 13)	Q12383_335	D	11.0932	15.9505	11.5633	14.8838	60.8394	4.85729	0.4701	3.79065	49.7462	0.63189	2.94708	2.31519				2	C75, H81, H91, C95	C2H2_ZnFinger	Structural	zf-U11-48K	transferase			17	21, 32, 43, 75, 95, 207, 273, 304, 310, 320, 335, 343, 347, 348, 352, 390, 395	PSERLQCEYFMEK, EKKKRRCGMTRSS, SSQNLYCSEHLNL, ERERVPCPLDPNH, KKHLKKCNKTKLS, NFIEFGCGRAEFS, PSKPISCPSIKRI, DDIQYVCISKHLC, CISKHLCGVATDL, TDLTLRCIGNSSI, GDDNNGCNPKLKA, PKLKAICIAMCCR, AICIAMCCRHVCD, ICIAMCCRHVCDY, MCCRHVCDYGDYV, RVLTKLCSWGTCG, LCSWGTCGRKPGT	0	1									1	75, 81, 91, 95,	Q12383_75, Q12383_95	1	2
Q12383	TRM13	tRNA:m(4)X modification enzyme TRM13 (EC 2.1.1.225) (tRNA methylase 13)	Q12383_352	D	10.3647	13.1311	14.4836	27.095	62.1815	2.76644	4.11892	16.7303	51.8168	7.3139	12.5758	5.26193				2	C75, H81, H91, C95	C2H2_ZnFinger	Structural	zf-U11-48K	transferase			17	21, 32, 43, 75, 95, 207, 273, 304, 310, 320, 335, 343, 347, 348, 352, 390, 395	PSERLQCEYFMEK, EKKKRRCGMTRSS, SSQNLYCSEHLNL, ERERVPCPLDPNH, KKHLKKCNKTKLS, NFIEFGCGRAEFS, PSKPISCPSIKRI, DDIQYVCISKHLC, CISKHLCGVATDL, TDLTLRCIGNSSI, GDDNNGCNPKLKA, PKLKAICIAMCCR, AICIAMCCRHVCD, ICIAMCCRHVCDY, MCCRHVCDYGDYV, RVLTKLCSWGTCG, LCSWGTCGRKPGT	0	1									1	75, 81, 91, 95,	Q12383_75, Q12383_95	1	2
Q12383	TRM13	tRNA:m(4)X modification enzyme TRM13 (EC 2.1.1.225) (tRNA methylase 13)	Q12383_273	E	6.43021	7.74167	8.47524	16.5152	37.8069	1.31146	2.04503	10.0849	31.3767	7.76396	11.0329	3.26894	1.29646	2.93177	1.63531	2	C75, H81, H91, C95	C2H2_ZnFinger	Structural	zf-U11-48K	transferase			17	21, 32, 43, 75, 95, 207, 273, 304, 310, 320, 335, 343, 347, 348, 352, 390, 395	PSERLQCEYFMEK, EKKKRRCGMTRSS, SSQNLYCSEHLNL, ERERVPCPLDPNH, KKHLKKCNKTKLS, NFIEFGCGRAEFS, PSKPISCPSIKRI, DDIQYVCISKHLC, CISKHLCGVATDL, TDLTLRCIGNSSI, GDDNNGCNPKLKA, PKLKAICIAMCCR, AICIAMCCRHVCD, ICIAMCCRHVCDY, MCCRHVCDYGDYV, RVLTKLCSWGTCG, LCSWGTCGRKPGT	0	1									1	75, 81, 91, 95,	Q12383_75, Q12383_95	1	2
Q01454	CTF4	DNA polymerase alpha-binding protein (Chromosome replication protein CHL15) (Chromosome transmission fidelity protein 4) (Protein POB1)	Q01454_62	G	10.7427	12.9594	10.5342	16.724	30.5779	2.21678	-0.208501	5.98138	19.8353															12	28, 62, 100, 101, 226, 232, 248, 537, 655, 696, 754, 874	PDNNTLCVANKNG, LVSSIKCYSNSHF, ALPLRDCCVIHSG, LPLRDCCVIHSGK, VADPEFCAANRIC, CAANRICTRVAWH, LHFALPCADDTVK, LFGYDLCFLNEKG, RYYKRECPLPMSL, SSYGDPCIFGSDN, AYDTLNCILVKGK, RLFASACSDQNVE	0	0									0	,		0	0
P38890	SET5	Histone-lysine N-methyltransferase SET5 (EC 2.1.1.-) (SET domain-containing protein 5)	P38890_429	B	16.7173	19.4583	26.6409	38.0736	67.7896	2.74103	9.92363	21.3563	51.0723	16.2743	15.7397	-0.534526				1	C369, C424, C426, C429	ZincNecklaces	Unknown	SET	transferase			15	39, 164, 167, 186, 189, 194, 198, 233, 237, 322, 327, 369, 424, 426, 429	PTEEEICDDVVLL, ISNGKACARCGKA, GKACARCGKALYD, MVHYLDCEVCKAI, YLDCEVCKAIWCS, VCKAIWCSEKCKK, IWCSEKCKKAHAS, KRFVNYCEKYCFT, NYCEKYCFTAAFS, ETVWEKCYELFCG, KCYELFCGAFPKA, SFINHDCEPNAYI, VNWGFLCQCDRCQ, WGFLCQCDRCQNE, LCQCDRCQNELST	3	0									0	,	P38890_369, P38890_424, P38890_426, P38890_429	1	2
Q03010	UME1	Transcriptional regulatory protein UME1 (WD repeat-containing transcriptional modulator 3)	Q03010_252	E	8.56886	8.69713	10.2536	14.5663	28.8059	0.12827	1.68475	5.99746	20.237	2.4468	4.94124	2.49444												6	60, 84, 187, 252, 283, 406	FTNDSSCNKSKGV, EIFEVDCIVPLGL, GNQNKPCVDFAIS, NQIFATCSDDGII, LDGKTTCFAASPF, FYHTEGCRREIGE	0	0									0	,		0	0
P53935	NST1	Stress response protein NST1 (Negatively-affecting salt tolerance protein 1)	P53935_135	A	28.7114	35.7301	42.4723	56.1768	54.206	7.01871	13.761	27.4654	25.4946	1.02638	2.15548	1.1291	1.3293	3.90382	2.57451									7	135, 137, 140, 443, 817, 942, 1175	YQDDHSCSCSVCG, DDHSCSCSVCGRR, SCSCSVCGRRHLA, AATLSSCFSSQSK, YQEDNSCSINDEI, MSINPTCKPPVIQ, MQGAYNCEFFTDN	1	0									0	,		0	0
P53935	NST1	Stress response protein NST1 (Negatively-affecting salt tolerance protein 1)	P53935_137	A	28.7114	35.7301	42.4723	56.1768	54.206	7.01871	13.761	27.4654	25.4946	1.02638	2.15548	1.1291	1.3293	3.90382	2.57451									7	135, 137, 140, 443, 817, 942, 1175	YQDDHSCSCSVCG, DDHSCSCSVCGRR, SCSCSVCGRRHLA, AATLSSCFSSQSK, YQEDNSCSINDEI, MSINPTCKPPVIQ, MQGAYNCEFFTDN	1	0									0	,		0	0
P53935	NST1	Stress response protein NST1 (Negatively-affecting salt tolerance protein 1)	P53935_140	A	28.7114	35.7301	42.4723	56.1768	54.206	7.01871	13.761	27.4654	25.4946	1.02638	2.15548	1.1291	1.3293	3.90382	2.57451									7	135, 137, 140, 443, 817, 942, 1175	YQDDHSCSCSVCG, DDHSCSCSVCGRR, SCSCSVCGRRHLA, AATLSSCFSSQSK, YQEDNSCSINDEI, MSINPTCKPPVIQ, MQGAYNCEFFTDN	1	0									0	,		0	0
P11655	SEC12	Guanine nucleotide-exchange factor SEC12 (Protein transport protein SEC12)	P11655_87	E	8.09264	6.82362	9.03021	15.8954	38.1832	-1.26902	0.937578	7.80277	30.0906	2.53304	3.93206	1.39902	1.27111	3.26546	1.99435									3	87, 206, 445	GIILVGCNENSTK, STVTGSCIARKTD, NGTEVLCTESNII	0	0									0	,		0	0
Q12429	DPH6	Diphthine--ammonia ligase (EC 6.3.1.14) (Diphthamide synthase) (Diphthamide synthetase)	Q12429_572	E	7.69941	10.4628	8.89465	15.4192	30.7232	2.7634	1.19524	7.71976	23.0237	5.38859	6.76653	1.37793												15	20, 62, 130, 154, 213, 242, 398, 403, 408, 444, 498, 511, 530, 550, 572	FYNIFHCLKNNHE, IDYYSKCIGVPLF, TRVENVCSRLGLV, ELMGEMCLMSKDV, LYQVHICGEGGEF, LIDIVKCSDGEVH, LPPSRACVGSKCL, ACVGSKCLPEDCH, KCLPEDCHVQLSV, RSYWAPCNIGPYS, QHFDTLCETIGAQ, EKLLMTCYISDES, KTWAFYCSNMNHR, SDDVEKCLVLVKI, EFGGVTCKRLIVD	0	0									0	,		0	0
Q12429	DPH6	Diphthine--ammonia ligase (EC 6.3.1.14) (Diphthamide synthase) (Diphthamide synthetase)	Q12429_62	F	6.44913	5.52561	6.08035	10.4204	34.0515	-0.923518	-0.368771	3.97127	27.6024	6.782	12.4868	5.70475	0.458542	4.1553	3.69676									15	20, 62, 130, 154, 213, 242, 398, 403, 408, 444, 498, 511, 530, 550, 572	FYNIFHCLKNNHE, IDYYSKCIGVPLF, TRVENVCSRLGLV, ELMGEMCLMSKDV, LYQVHICGEGGEF, LIDIVKCSDGEVH, LPPSRACVGSKCL, ACVGSKCLPEDCH, KCLPEDCHVQLSV, RSYWAPCNIGPYS, QHFDTLCETIGAQ, EKLLMTCYISDES, KTWAFYCSNMNHR, SDDVEKCLVLVKI, EFGGVTCKRLIVD	0	0									0	,		0	0
P23500	MRS4	Mitochondrial RNA-splicing protein MRS4	P23500_105	G	11.3753	9.23237	11.3501	12.4384	24.1901	-2.1429	-0.0251394	1.06315	12.8148															6	105, 213, 215, 223, 232, 296	FGTYEFCKARLIS, YNPLIHCLCGGIS, PLIHCLCGGISGA, GISGATCAALTTP, LTTPLDCIKTVLQ, SWTAYECAKHFLM	0	0									0	,		0	0
Q12429	DPH6	Diphthine--ammonia ligase (EC 6.3.1.14) (Diphthamide synthase) (Diphthamide synthetase)	Q12429_20	G	16.1436	14.4703	10.8161	16.4036	36.1946	-1.67321	-5.32749	0.260058	20.0511	6.73791	6.67482	-0.0630908												15	20, 62, 130, 154, 213, 242, 398, 403, 408, 444, 498, 511, 530, 550, 572	FYNIFHCLKNNHE, IDYYSKCIGVPLF, TRVENVCSRLGLV, ELMGEMCLMSKDV, LYQVHICGEGGEF, LIDIVKCSDGEVH, LPPSRACVGSKCL, ACVGSKCLPEDCH, KCLPEDCHVQLSV, RSYWAPCNIGPYS, QHFDTLCETIGAQ, EKLLMTCYISDES, KTWAFYCSNMNHR, SDDVEKCLVLVKI, EFGGVTCKRLIVD	0	0									0	,		0	0
Q12155	EMA19	Efficient mitochondria targeting-associated protein 19	Q12155_142	F	4.37015	4.72693	4.61083	6.77507	15.3962	0.356785	0.240686	2.40492	11.026	2.7806	4.30658	1.52597	3.9161	7.66045	3.74434									3	117, 142, 159	SLTTLICIVVIFK, LSMTQKCQLASVY, LIPLRLCFVxxxx	0	0									0	,		0	0
Q03281	HEH2	Inner nuclear membrane protein HEH2 (Helix-extension-helix domain-containing protein 2)	Q03281_350	J	59.9357	65.2084	65.5496	63.6387	70.6222	5.27263	5.61382	3.70296	10.6865															10	332, 350, 381, 384, 390, 398, 421, 451, 538, 658	IFLSIICPILFGL, RIQVGYCGHEKPL, QAYRPNCLECPEH, RPNCLECPEHGIC, CPEHGICSSFMNV, SFMNVECEPGYEP, IPFPKYCAKDESK, KNAQHECGEGENL, KWVTLQCHLEGDI, NGEIMTCWEWKEx	1	0									0	,		0	0
Q03281	HEH2	Inner nuclear membrane protein HEH2 (Helix-extension-helix domain-containing protein 2)	Q03281_451	J	88.3664	90.5645	88.7969	89.1634	87.2713	2.19813	0.430541	0.796954	-1.09514															10	332, 350, 381, 384, 390, 398, 421, 451, 538, 658	IFLSIICPILFGL, RIQVGYCGHEKPL, QAYRPNCLECPEH, RPNCLECPEHGIC, CPEHGICSSFMNV, SFMNVECEPGYEP, IPFPKYCAKDESK, KNAQHECGEGENL, KWVTLQCHLEGDI, NGEIMTCWEWKEx	1	0									0	,		0	0
Q03735	NAB6	RNA-binding protein NAB6 (Nucleic acid-binding protein 6)	Q03735_274	E	9.71833	8.39703	9.51709	11.2639	29.592	-1.3213	-0.20124	1.54555	19.8737	3.83929	4.81849	0.979203	2.89247	8.31034	5.41786									11	167, 198, 274, 303, 310, 433, 670, 690, 801, 802, 858	HNNNKGCDTRNNS, LLQRPFCINYKVL, FLTKGDCLNFYNN, LNLKFVCLNYDPK, LNYDPKCLPTFIE, NLGISKCFYVSLA, SKAEDICNVVRGG, IPEKKICFVTFIE, YLSDSHCCWINFM, LSDSHCCWINFMN, NYGKDRCGNINKN	0	0									0	,		0	0
Q03735	NAB6	RNA-binding protein NAB6 (Nucleic acid-binding protein 6)	Q03735_433	E	6.00687	4.92488	6.58104	17.3638	33.9638	-1.08199	0.574165	11.3569	27.9569															11	167, 198, 274, 303, 310, 433, 670, 690, 801, 802, 858	HNNNKGCDTRNNS, LLQRPFCINYKVL, FLTKGDCLNFYNN, LNLKFVCLNYDPK, LNYDPKCLPTFIE, NLGISKCFYVSLA, SKAEDICNVVRGG, IPEKKICFVTFIE, YLSDSHCCWINFM, LSDSHCCWINFMN, NYGKDRCGNINKN	0	0									0	,		0	0
P38339	RGD1	RHO GTPase-activating protein RGD1 (RhoGAP) (Related GAP domain protein 1)	P38339_574	E	6.04307	10.3465	8.54854	13.3922	27.4314	4.30341	2.50547	7.3491	21.3884															5	59, 173, 492, 574, 627	KQSLLTCEEFMKF, SRYNSLCQDWDKL, PAIVRQCIYVIDK, SSEIKVCLQIEDP, MNLRALCIIWGPT	0	0									0	,		0	0
P52491	UBC12	NEDD8-conjugating enzyme UBC12 (EC 2.3.2.34) (RUB1-conjugating enzyme) (Ubiquitin carrier protein 12)	P52491_158	E	6.11498	6.84199	8.95468	17.9596	47.5839	0.727008	2.83969	11.8446	41.4689	3.31	9.41621	6.10621												3	99, 115, 158	EPPKVVCLKKIFH, DLKGNVCLNILRE, DAAKLLCEGEKEF	0	0									0	,		0	0
P53164	NPY1	NAD-capped RNA hydrolase NPY1 (DeNADding enzyme NPY1) (EC 3.6.1.-) (NADH pyrophosphatase) (EC 3.6.1.22)	P53164_370	E	7.67107	6.74787	9.14384	15.0407	46.6111	-0.9232	1.47277	7.36962	38.9401	7.72963	7.78217	0.0525474				1	C179-C182-C197	ZincRibbon	Structural	zf-NADH-PPase	hydrolase			13	21, 179, 182, 197, 206, 217, 237, 238, 269, 281, 296, 302, 370	RVSFLRCSKEFIK, LAKYKFCPGCGSP, YKFCPGCGSPLFP, AGTKLQCSNENRN, ENRNVYCNVRDAR, ARINNVCFPRTDP, NSDYSKCCLARSK, SDYSKCCLARSKK, ETIEEACIREIWE, EETGISCKNIDIV, QPWPYPCSLMIGC, CSLMIGCLGIVQF, QLINHVCENYKNL	1	1									1	179, 182, 197, 206,	P53164_179, P53164_182, P53164_197	1	2
P50102	UBP8	Ubiquitin carboxyl-terminal hydrolase 8 (EC 3.4.19.12) (Deubiquitinating enzyme 8) (Ubiquitin thioesterase 8) (Ubiquitin-specific-processing protease 8)	P50102_336	B	16.6635	19.8975	25.4639	49.0395	81.7783	3.23395	8.80034	32.376	65.1147	7.86266	13.3449	5.48224	14.2151	18.5574	4.34222	5	C46, C49, C60, C63, C68, H73, H77, H83, C96, C99, H170, C174, C182, C185, H250, C271, C273, H276, C289, C292, C336, C339	TrebleClef, C2H2_ZnFinger	Structural	zf-UBP,UCH_1,UCH	hydrolase			26	4, 24, 46, 49, 60, 63, 66, 68, 96, 99, 122, 146, 154, 174, 182, 185, 222, 271, 273, 289, 292, 319, 336, 339, 392, 432	xxxMSICPHIQQV, DGVLKTCNAARYI, FLNTMKCGTCHEI, TMKCGTCHEINSG, SGATFMCLQCGFC, TFMCLQCGFCGCW, CLQCGFCGCWNHS, QCGFCGCWNHSHF, NNGLLFCFKCEDY, LLFCFKCEDYIGN, KYWDDVCTKTMVP, INMGSTCFMSSIL, MSSILQCLIHNPY, QIHSNNCKVRSPD, VRSPDKCFSCALD, PDKCFSCALDKIV, FIYLLTCAWKINQ, RANNKQCECIVHT, NNKQCECIVHTVF, LESSIVCPGCQNN, SIVCPGCQNNSKT, KKKLYECLDSFHK, KDFNYHCGECNST, NYHCGECNSTQDA, LNMKNYCSTKEKD, GHYIAFCKISGGQ	6	1	Structural	3mhs	3mhs_2;3mhs_5;3mhs_6;3mhs_7;3mhs_8	ZN_475(A)_ZN;ZN_97(E)_ZN;ZN_476(A)_ZN;ZN_100(C)_ZN;ZN_477(A)_ZN	HIS_170(A), CYS_174(A), CYS_182(A), CYS_185(A);CYS_78(E), CYS_81(E), HIS_93(E), GLU_95(E);HIS_250(A), CYS_271(A), CYS_273(A), HIS_276(A);CYS_73(C), CYS_76(C), HIS_88(C), CYS_92(C);CYS_289(A), CYS_292(A), CYS_336(A), CYS_339(A)	tetrahedron (regular)	Mononuclear	UCH;Sgf11	1	46, 49, 60, 63, 68, 73, 77, 83,174,182,185,78,81,271,273,73,76,92,289,292,336,339	P50102_46, P50102_49, P50102_60, P50102_63, P50102_68, P50102_96, P50102_99, P50102_174, P50102_182, P50102_185, P50102_271, P50102_273, P50102_289, P50102_292, P50102_336, P50102_339	1	2
P50102	UBP8	Ubiquitin carboxyl-terminal hydrolase 8 (EC 3.4.19.12) (Deubiquitinating enzyme 8) (Ubiquitin thioesterase 8) (Ubiquitin-specific-processing protease 8)	P50102_339	B	16.6635	19.8975	25.4639	49.0395	81.7783	3.23395	8.80034	32.376	65.1147	7.86266	13.3449	5.48224	14.2151	18.5574	4.34222	5	C46, C49, C60, C63, C68, H73, H77, H83, C96, C99, H170, C174, C182, C185, H250, C271, C273, H276, C289, C292, C336, C339	TrebleClef, C2H2_ZnFinger	Structural	zf-UBP,UCH_1,UCH	hydrolase			26	4, 24, 46, 49, 60, 63, 66, 68, 96, 99, 122, 146, 154, 174, 182, 185, 222, 271, 273, 289, 292, 319, 336, 339, 392, 432	xxxMSICPHIQQV, DGVLKTCNAARYI, FLNTMKCGTCHEI, TMKCGTCHEINSG, SGATFMCLQCGFC, TFMCLQCGFCGCW, CLQCGFCGCWNHS, QCGFCGCWNHSHF, NNGLLFCFKCEDY, LLFCFKCEDYIGN, KYWDDVCTKTMVP, INMGSTCFMSSIL, MSSILQCLIHNPY, QIHSNNCKVRSPD, VRSPDKCFSCALD, PDKCFSCALDKIV, FIYLLTCAWKINQ, RANNKQCECIVHT, NNKQCECIVHTVF, LESSIVCPGCQNN, SIVCPGCQNNSKT, KKKLYECLDSFHK, KDFNYHCGECNST, NYHCGECNSTQDA, LNMKNYCSTKEKD, GHYIAFCKISGGQ	6	1	Structural	3mhs	3mhs_2;3mhs_5;3mhs_6;3mhs_7;3mhs_8	ZN_475(A)_ZN;ZN_97(E)_ZN;ZN_476(A)_ZN;ZN_100(C)_ZN;ZN_477(A)_ZN	HIS_170(A), CYS_174(A), CYS_182(A), CYS_185(A);CYS_78(E), CYS_81(E), HIS_93(E), GLU_95(E);HIS_250(A), CYS_271(A), CYS_273(A), HIS_276(A);CYS_73(C), CYS_76(C), HIS_88(C), CYS_92(C);CYS_289(A), CYS_292(A), CYS_336(A), CYS_339(A)	tetrahedron (regular)	Mononuclear	UCH;Sgf11	1	46, 49, 60, 63, 68, 73, 77, 83,174,182,185,78,81,271,273,73,76,92,289,292,336,339	P50102_46, P50102_49, P50102_60, P50102_63, P50102_68, P50102_96, P50102_99, P50102_174, P50102_182, P50102_185, P50102_271, P50102_273, P50102_289, P50102_292, P50102_336, P50102_339	1	2
P32579	SUA5	Threonylcarbamoyl-AMP synthase (TC-AMP synthase) (EC 2.7.7.87) (L-threonylcarbamoyladenylate synthase) (Suppressor of upstream AUG protein 5) (t(6)A37 threonylcarbamoyladenosine biosynthesis protein SUA5) (tRNA threonylcarbamoyladenosine biosynthesis protein SUA5)	P32579_228	D	10.8791	12.0207	13.254	23.6848	58.5429	1.14165	2.3749	12.8057	47.6638	6.87397	10.1687	3.29476	0.709483	2.23451	1.52503									5	228, 241, 268, 305, 423	ILDGGACKVGVES, TVVDGLCNPPTLL, GEAWSLCKVENKK, VLLVPHCEGDGIL, KAAANNCIQFxxx	0	0									0	,		0	0
P32579	SUA5	Threonylcarbamoyl-AMP synthase (TC-AMP synthase) (EC 2.7.7.87) (L-threonylcarbamoyladenylate synthase) (Suppressor of upstream AUG protein 5) (t(6)A37 threonylcarbamoyladenosine biosynthesis protein SUA5) (tRNA threonylcarbamoyladenosine biosynthesis protein SUA5)	P32579_305	E	6.01649	5.42144	6.38238	14.631	45.9584	-0.595045	0.365895	8.6145	39.9419															5	228, 241, 268, 305, 423	ILDGGACKVGVES, TVVDGLCNPPTLL, GEAWSLCKVENKK, VLLVPHCEGDGIL, KAAANNCIQFxxx	0	0									0	,		0	0
P38811	TRA1	Transcription-associated protein 1 (p400 kDa component of SAGA)	P38811_3723	F	6.44525	7.2032	7.84896	8.77695	17.8182	0.757946	1.40371	2.33169	11.3729															37	86, 118, 227, 292, 336, 641, 862, 904, 1023, 1111, 1176, 1201, 1294, 1307, 1360, 1415, 1530, 1625, 1795, 1890, 2096, 2105, 2161, 2194, 2286, 2493, 2534, 2736, 2762, 2817, 2963, 2991, 3084, 3102, 3338, 3475, 3723	LDIFNRCLMNQTF, EENGILCMKVLTT, FKILSECPITMVT, INRPAYCDFILAQ, IRLLQDCPSELSS, KDLFHECIIGLKF, ELYVELCITVPVR, LRTLELCIDNLTA, AYKYLTCVLLLMT, NLLDHFCLLQVNT, RIYEKSCLIYGEE, KQFIHLCYDETYY, TLTDIVCELSNAN, PKVRNACQKSLHT, VDAITFCLSLPNT, VQLRIACIKLLAI, DHLTAWCRVEVLD, QLVLFMCNIVQRP, FVLSDKCLDARIF, KDIIKFCWNFIKL, LHLREACTAFLIR, FLIRYVCASNHRA, ENILYYCMNALDV, QNLLEKCIKSDHH, KTFSKLCKDHLSI, SLKNIYCLSPPSI, ASMQGLCRI…	0	0									0	,		0	0
P38811	TRA1	Transcription-associated protein 1 (p400 kDa component of SAGA)	P38811_1294	G	22.2243	9.93635	10.8507	14.3113	41.9766	-12.2879	-11.3736	-7.913	19.7524															37	86, 118, 227, 292, 336, 641, 862, 904, 1023, 1111, 1176, 1201, 1294, 1307, 1360, 1415, 1530, 1625, 1795, 1890, 2096, 2105, 2161, 2194, 2286, 2493, 2534, 2736, 2762, 2817, 2963, 2991, 3084, 3102, 3338, 3475, 3723	LDIFNRCLMNQTF, EENGILCMKVLTT, FKILSECPITMVT, INRPAYCDFILAQ, IRLLQDCPSELSS, KDLFHECIIGLKF, ELYVELCITVPVR, LRTLELCIDNLTA, AYKYLTCVLLLMT, NLLDHFCLLQVNT, RIYEKSCLIYGEE, KQFIHLCYDETYY, TLTDIVCELSNAN, PKVRNACQKSLHT, VDAITFCLSLPNT, VQLRIACIKLLAI, DHLTAWCRVEVLD, QLVLFMCNIVQRP, FVLSDKCLDARIF, KDIIKFCWNFIKL, LHLREACTAFLIR, FLIRYVCASNHRA, ENILYYCMNALDV, QNLLEKCIKSDHH, KTFSKLCKDHLSI, SLKNIYCLSPPSI, ASMQGLCRI…	0	0									0	,		0	0
P38811	TRA1	Transcription-associated protein 1 (p400 kDa component of SAGA)	P38811_2762	G	7.01273	13.0403	9.48785	10.9857	26.9238	6.02761	2.47513	3.97299	19.9111															37	86, 118, 227, 292, 336, 641, 862, 904, 1023, 1111, 1176, 1201, 1294, 1307, 1360, 1415, 1530, 1625, 1795, 1890, 2096, 2105, 2161, 2194, 2286, 2493, 2534, 2736, 2762, 2817, 2963, 2991, 3084, 3102, 3338, 3475, 3723	LDIFNRCLMNQTF, EENGILCMKVLTT, FKILSECPITMVT, INRPAYCDFILAQ, IRLLQDCPSELSS, KDLFHECIIGLKF, ELYVELCITVPVR, LRTLELCIDNLTA, AYKYLTCVLLLMT, NLLDHFCLLQVNT, RIYEKSCLIYGEE, KQFIHLCYDETYY, TLTDIVCELSNAN, PKVRNACQKSLHT, VDAITFCLSLPNT, VQLRIACIKLLAI, DHLTAWCRVEVLD, QLVLFMCNIVQRP, FVLSDKCLDARIF, KDIIKFCWNFIKL, LHLREACTAFLIR, FLIRYVCASNHRA, ENILYYCMNALDV, QNLLEKCIKSDHH, KTFSKLCKDHLSI, SLKNIYCLSPPSI, ASMQGLCRI…	0	0									0	,		0	0
Q12341	HAT1	Histone acetyltransferase type B catalytic subunit (EC 2.3.1.48)	Q12341_234	G	15.5417	10.9932	12.7616	16.4651	29.8344	-4.54847	-2.78006	0.923477	14.2927															2	107, 234	EAKWVDCFAEERK, NKGHGSCLYEAII	0	0									0	,		0	0
P38811	TRA1	Transcription-associated protein 1 (p400 kDa component of SAGA)	P38811_641	H	13.3916	21.455	20.0309	22.3991	37.3166	8.06336	6.63932	9.00755	23.925															37	86, 118, 227, 292, 336, 641, 862, 904, 1023, 1111, 1176, 1201, 1294, 1307, 1360, 1415, 1530, 1625, 1795, 1890, 2096, 2105, 2161, 2194, 2286, 2493, 2534, 2736, 2762, 2817, 2963, 2991, 3084, 3102, 3338, 3475, 3723	LDIFNRCLMNQTF, EENGILCMKVLTT, FKILSECPITMVT, INRPAYCDFILAQ, IRLLQDCPSELSS, KDLFHECIIGLKF, ELYVELCITVPVR, LRTLELCIDNLTA, AYKYLTCVLLLMT, NLLDHFCLLQVNT, RIYEKSCLIYGEE, KQFIHLCYDETYY, TLTDIVCELSNAN, PKVRNACQKSLHT, VDAITFCLSLPNT, VQLRIACIKLLAI, DHLTAWCRVEVLD, QLVLFMCNIVQRP, FVLSDKCLDARIF, KDIIKFCWNFIKL, LHLREACTAFLIR, FLIRYVCASNHRA, ENILYYCMNALDV, QNLLEKCIKSDHH, KTFSKLCKDHLSI, SLKNIYCLSPPSI, ASMQGLCRI…	0	0									0	,		0	0
P43556	RGD2	Rho-GTPase-activating protein RGD2	P43556_380	E	9.74041	7.87216	9.50419	13.7199	31.6218	-1.86824	-0.236213	3.97945	21.8814	3.85834	7.19403	3.33569												13	5, 28, 31, 112, 151, 272, 372, 380, 396, 412, 425, 481, 676	xxMLSFCDYFWSE, DRLYHGCEQCDLF, YHGCEQCDLFIQL, QPFSKWCIEHRER, KEYFNKCRQLEEF, LGFLKYCNGVGNT, KKYYQECFKMDAL, KMDALRCSVEELL, LSFMEKCESDRLN, KATLDFCSTLGNK, ISSLRLCIDKMLT, VDLETRCRLDKKV, SQEFANCIIQSKI	1	0									0	,		0	0
P53204	NMA2	Nicotinamide/nicotinic acid mononucleotide adenylyltransferase 2 (NMN/NaMN adenylyltransferase 2) (EC 2.7.7.1) (EC 2.7.7.18) (NAD(+) diphosphorylase 2) (NAD(+) pyrophosphorylase 2) (Nicotinamide-nucleotide adenylyltransferase 2) (NMN adenylyltransferase 2) (NMNAT 2) (Nicotinate-nucleotide adenylyltransferase 2) (NaMN adenylyltransferase 2) (NaMNAT 2)	P53204_165	G	10.0305	8.23053	11.5391	11.7142	21.6582	-1.80001	1.50858	1.68368	11.6277															4	165, 221, 225, 309	PLIIVACGSFSPI, YHRVRMCELACER, RMCELACERTSSW, ILGNYGCLIVERT	0	0									0	,		0	0
P53848	FOL1	Folic acid synthesis protein FOL1 [Includes: Dihydroneopterin aldolase (DHNA) (EC 4.1.2.25) (7,8-dihydroneopterin aldolase) (FASA) (FASB); 6-hydroxymethyl-7,8-dihydropterin pyrophosphokinase (HPPK) (EC 2.7.6.3) (2-amino-4-hydroxy-6-hydroxymethyldihydropteridine pyrophosphokinase) (7,8-dihydro-6-hydroxymethylpterin-pyrophosphokinase) (PPPK) (FASC); Dihydropteroate synthase (DHPS) (EC 2.5.1.15) (Di…	P53848_255	E	10.0712	8.92539	10.8728	14.6537	37.1153	-1.14581	0.801645	4.5825	27.0441	0.825318	2.99814	2.17282	1.43584	4.19367	2.75782									12	48, 113, 132, 255, 354, 370, 431, 538, 555, 637, 793, 809	QLMPQKCLLSLDM, KYSGVECLNLEVQ, RSDHISCIIQQER, EGVGVSCIREPRE, TPFMNGCVEVETL, SELLKLCKKIEYE, FVLEPLCELISPV, NDIIKLCKDALYL, IIDVGGCSTRPNS, AENPEICYILSHT, GAVVASCIGFGSD, VHDVKNCSKSIKL	0	0									0	,		0	0
P53848	FOL1	Folic acid synthesis protein FOL1 [Includes: Dihydroneopterin aldolase (DHNA) (EC 4.1.2.25) (7,8-dihydroneopterin aldolase) (FASA) (FASB); 6-hydroxymethyl-7,8-dihydropterin pyrophosphokinase (HPPK) (EC 2.7.6.3) (2-amino-4-hydroxy-6-hydroxymethyldihydropteridine pyrophosphokinase) (7,8-dihydro-6-hydroxymethylpterin-pyrophosphokinase) (PPPK) (FASC); Dihydropteroate synthase (DHPS) (EC 2.5.1.15) (Di…	P53848_431	F	4.82555	4.59392	4.57322	7.65355	17.8464	-0.231626	-0.252329	2.828	13.0208	2.2334	3.52949	1.2961												12	48, 113, 132, 255, 354, 370, 431, 538, 555, 637, 793, 809	QLMPQKCLLSLDM, KYSGVECLNLEVQ, RSDHISCIIQQER, EGVGVSCIREPRE, TPFMNGCVEVETL, SELLKLCKKIEYE, FVLEPLCELISPV, NDIIKLCKDALYL, IIDVGGCSTRPNS, AENPEICYILSHT, GAVVASCIGFGSD, VHDVKNCSKSIKL	0	0									0	,		0	0
P53848	FOL1	Folic acid synthesis protein FOL1 [Includes: Dihydroneopterin aldolase (DHNA) (EC 4.1.2.25) (7,8-dihydroneopterin aldolase) (FASA) (FASB); 6-hydroxymethyl-7,8-dihydropterin pyrophosphokinase (HPPK) (EC 2.7.6.3) (2-amino-4-hydroxy-6-hydroxymethyldihydropteridine pyrophosphokinase) (7,8-dihydro-6-hydroxymethylpterin-pyrophosphokinase) (PPPK) (FASC); Dihydropteroate synthase (DHPS) (EC 2.5.1.15) (Di…	P53848_113	G	16.6049	12.6277	10.282	14.8939	34.5537	-3.97719	-6.32292	-1.71099	17.9488	17.9684	18.723	0.754588												12	48, 113, 132, 255, 354, 370, 431, 538, 555, 637, 793, 809	QLMPQKCLLSLDM, KYSGVECLNLEVQ, RSDHISCIIQQER, EGVGVSCIREPRE, TPFMNGCVEVETL, SELLKLCKKIEYE, FVLEPLCELISPV, NDIIKLCKDALYL, IIDVGGCSTRPNS, AENPEICYILSHT, GAVVASCIGFGSD, VHDVKNCSKSIKL	0	0									0	,		0	0
Q12255	NYV1	Vacuolar v-SNARE NYV1 (R-SNARE NYV1) (New v-SNARE 1) (Synaptobrevin NYV1)	Q12255_79	G	18.5057	5.82569	5.52589	6.06073	17.4144	-12.68	-12.9798	-12.445	-1.09132	2.5351	5.50058	2.96548	1.29203	2.55301	1.26098									3	21, 79, 94	GETISSCFQPFQK, LIDGFDCFYSTDD, PKTVYVCFTLVDM	0	0									0	,		0	0
P53848	FOL1	Folic acid synthesis protein FOL1 [Includes: Dihydroneopterin aldolase (DHNA) (EC 4.1.2.25) (7,8-dihydroneopterin aldolase) (FASA) (FASB); 6-hydroxymethyl-7,8-dihydropterin pyrophosphokinase (HPPK) (EC 2.7.6.3) (2-amino-4-hydroxy-6-hydroxymethyldihydropteridine pyrophosphokinase) (7,8-dihydro-6-hydroxymethylpterin-pyrophosphokinase) (PPPK) (FASC); Dihydropteroate synthase (DHPS) (EC 2.5.1.15) (Di…	P53848_48	H	16.8768	16.7408	17.5494	18.9974	30.917	-0.135991	0.672621	2.12065	14.0402															12	48, 113, 132, 255, 354, 370, 431, 538, 555, 637, 793, 809	QLMPQKCLLSLDM, KYSGVECLNLEVQ, RSDHISCIIQQER, EGVGVSCIREPRE, TPFMNGCVEVETL, SELLKLCKKIEYE, FVLEPLCELISPV, NDIIKLCKDALYL, IIDVGGCSTRPNS, AENPEICYILSHT, GAVVASCIGFGSD, VHDVKNCSKSIKL	0	0									0	,		0	0
P53848	FOL1	Folic acid synthesis protein FOL1 [Includes: Dihydroneopterin aldolase (DHNA) (EC 4.1.2.25) (7,8-dihydroneopterin aldolase) (FASA) (FASB); 6-hydroxymethyl-7,8-dihydropterin pyrophosphokinase (HPPK) (EC 2.7.6.3) (2-amino-4-hydroxy-6-hydroxymethyldihydropteridine pyrophosphokinase) (7,8-dihydro-6-hydroxymethylpterin-pyrophosphokinase) (PPPK) (FASC); Dihydropteroate synthase (DHPS) (EC 2.5.1.15) (Di…	P53848_132	I	14.1532	19.5061	34.9812	30.8326	28.3299	5.35288	20.8279	16.6793	14.1767	17.6276	14.4324	-3.19521	3.30566	6.34181	3.03616									12	48, 113, 132, 255, 354, 370, 431, 538, 555, 637, 793, 809	QLMPQKCLLSLDM, KYSGVECLNLEVQ, RSDHISCIIQQER, EGVGVSCIREPRE, TPFMNGCVEVETL, SELLKLCKKIEYE, FVLEPLCELISPV, NDIIKLCKDALYL, IIDVGGCSTRPNS, AENPEICYILSHT, GAVVASCIGFGSD, VHDVKNCSKSIKL	0	0									0	,		0	0
Q02932	KAP120	Importin beta-like protein KAP120 (Karyopherin-120)	Q02932_228	I	48.4808	42.1915	32.4932	17.2772	50.7413	-6.28937	-15.9876	-31.2037	2.26042	3.57151	2.5908	-0.980707												14	109, 173, 228, 241, 273, 294, 422, 524, 532, 675, 823, 889, 943, 973	EQNNQLCIQNAQA, TARIGRCRPAMQS, VLRRIICEGYDRP, QTDQSVCDFIKLS, YEKFIKCLGKLYF, NFILLPCSTQILI, EYQIRPCAENVFQ, EWSTVKCSEESKS, EESKSLCYKLFTN, PVVALACDPSSMQ, APSSYLCSQIIQI, LTGWIVCFRDIFD, ETNRGDCEKYHLN, LRYHQLCKNNDPV	0	0									0	,		0	0
Q02932	KAP120	Importin beta-like protein KAP120 (Karyopherin-120)	Q02932_241	I	48.4808	42.1915	32.4932	17.2772	50.7413	-6.28937	-15.9876	-31.2037	2.26042	3.57151	2.5908	-0.980707												14	109, 173, 228, 241, 273, 294, 422, 524, 532, 675, 823, 889, 943, 973	EQNNQLCIQNAQA, TARIGRCRPAMQS, VLRRIICEGYDRP, QTDQSVCDFIKLS, YEKFIKCLGKLYF, NFILLPCSTQILI, EYQIRPCAENVFQ, EWSTVKCSEESKS, EESKSLCYKLFTN, PVVALACDPSSMQ, APSSYLCSQIIQI, LTGWIVCFRDIFD, ETNRGDCEKYHLN, LRYHQLCKNNDPV	0	0									0	,		0	0
P53552	THO2	THO complex subunit 2 (Low dye-binding protein 5) (THO complex subunit RLR1) (Zinc-regulated gene 13 protein)	P53552_1233	D	15.13	15.5379	10.1638	22.3532	42.3806	0.407857	-4.96625	7.22317	27.2506															15	45, 129, 301, 302, 416, 742, 859, 876, 1022, 1034, 1069, 1081, 1082, 1206, 1233	ERSKTLCSDFTAL, LTTISLCKLIPSL, ERYMDMCCILLKN, RYMDMCCILLKNG, RLLIHGCVIPVIH, AGLAKNCPNMDIS, KILSTRCDEMNTL, IELIKHCLKGKAF, NVWNKDCGEDQIK, KIFLQNCVVPRVL, MSILNTCITSNIL, LKTLLFCCTSSEA, KTLLFCCTSSEAG, LELDEFCTLTEEE, KNYETACQNEQKQ	0	0									0	,		0	0
P53552	THO2	THO complex subunit 2 (Low dye-binding protein 5) (THO complex subunit RLR1) (Zinc-regulated gene 13 protein)	P53552_1034	F	8.38388	6.93141	5.7316	8.0739	24.9084	-1.45247	-2.65228	-0.309971	16.5245															15	45, 129, 301, 302, 416, 742, 859, 876, 1022, 1034, 1069, 1081, 1082, 1206, 1233	ERSKTLCSDFTAL, LTTISLCKLIPSL, ERYMDMCCILLKN, RYMDMCCILLKNG, RLLIHGCVIPVIH, AGLAKNCPNMDIS, KILSTRCDEMNTL, IELIKHCLKGKAF, NVWNKDCGEDQIK, KIFLQNCVVPRVL, MSILNTCITSNIL, LKTLLFCCTSSEA, KTLLFCCTSSEAG, LELDEFCTLTEEE, KNYETACQNEQKQ	0	0									0	,		0	0
P53552	THO2	THO complex subunit 2 (Low dye-binding protein 5) (THO complex subunit RLR1) (Zinc-regulated gene 13 protein)	P53552_1206	G	15.6924	11.6157	10.1483	14.2623	33.1675	-4.07666	-5.54405	-1.43003	17.4751															15	45, 129, 301, 302, 416, 742, 859, 876, 1022, 1034, 1069, 1081, 1082, 1206, 1233	ERSKTLCSDFTAL, LTTISLCKLIPSL, ERYMDMCCILLKN, RYMDMCCILLKNG, RLLIHGCVIPVIH, AGLAKNCPNMDIS, KILSTRCDEMNTL, IELIKHCLKGKAF, NVWNKDCGEDQIK, KIFLQNCVVPRVL, MSILNTCITSNIL, LKTLLFCCTSSEA, KTLLFCCTSSEAG, LELDEFCTLTEEE, KNYETACQNEQKQ	0	0									0	,		0	0
P15436	POL3	DNA polymerase delta catalytic subunit (EC 2.7.7.7) (3'-5' exodeoxyribonuclease) (EC 3.1.11.-) (DNA polymerase III)	P15436_1059	A	20.5033	23.6169	32.629	50.8464	81.2765	3.1136	12.1257	30.3431	60.7732	8.93803	16.7674	7.8294	7.30264	12.1815	4.87884	1	C1009, C1012, C1024, C1027	Unknown	Structural	zf-C4pol (Pfam)	transferase			20	151, 262, 289, 324, 365, 517, 568, 623, 628, 720, 747, 843, 1009, 1012, 1024, 1027, 1056, 1059, 1069, 1074	EGHSVLCNVTGFK, LRLMVDCGIVGMS, NNRVSSCQLEVSI, MSFDIECAGRIGV, VFTLNTCSPITGS, RRLAVYCLKDAYL, SQLFRKCLEIDTV, MMAHNLCYTTLCN, LCYTTLCNKATVE, TVGKLPCLAISSS, AVQEKYCIKNGYK, SVRRDSCSLVSIV, IKKVEACKSCKGP, VEACKSCKGPLRK, KGEGPLCSNCLAR, GPLCSNCLARSGE, SRLWTQCQRCAGN, WTQCQRCAGNLHS, LHSEVLCSNKNCD, LCSNKNCDIFYMR	3	1									1	1009, 1012, 1024, 1027,	P15436_1009, P15436_1012, P15436_1024, P15436_1027	1	2
P15436	POL3	DNA polymerase delta catalytic subunit (EC 2.7.7.7) (3'-5' exodeoxyribonuclease) (EC 3.1.11.-) (DNA polymerase III)	P15436_1069	A	20.5033	23.6169	32.629	50.8464	81.2765	3.1136	12.1257	30.3431	60.7732	8.93803	16.7674	7.8294	7.30264	12.1815	4.87884	1	C1009, C1012, C1024, C1027	Unknown	Structural	zf-C4pol (Pfam)	transferase			20	151, 262, 289, 324, 365, 517, 568, 623, 628, 720, 747, 843, 1009, 1012, 1024, 1027, 1056, 1059, 1069, 1074	EGHSVLCNVTGFK, LRLMVDCGIVGMS, NNRVSSCQLEVSI, MSFDIECAGRIGV, VFTLNTCSPITGS, RRLAVYCLKDAYL, SQLFRKCLEIDTV, MMAHNLCYTTLCN, LCYTTLCNKATVE, TVGKLPCLAISSS, AVQEKYCIKNGYK, SVRRDSCSLVSIV, IKKVEACKSCKGP, VEACKSCKGPLRK, KGEGPLCSNCLAR, GPLCSNCLARSGE, SRLWTQCQRCAGN, WTQCQRCAGNLHS, LHSEVLCSNKNCD, LCSNKNCDIFYMR	3	1									1	1009, 1012, 1024, 1027,	P15436_1009, P15436_1012, P15436_1024, P15436_1027	1	2
P34163	TGL1	Sterol esterase TGL1 (EC 3.1.1.13) (Triglyceride lipase-cholesterol esterase 1)	P34163_280	C	41.0848	51.4192	55.1676	57.8503	59.9932	10.3345	14.0829	16.7655	18.9085															6	70, 117, 122, 123, 197, 280	PTIHEMCAIFDIS, HHGLLMCSDVWCC, MCSDVWCCNIERH, CSDVWCCNIERHK, KVDKVICIGFSQG, PTLFNLCIDIANK	0	0									0	,		0	0
Q04924	GTB1	Glucosidase 2 subunit beta (Alpha-glucosidase 2 subunit beta) (Alpha-glucosidase II subunit beta) (Glucosidase II subunit beta)	Q04924_490	C	53.5518	63.7682	68.625	57.0668	62.6368	10.2165	15.0732	3.51507	9.08508				35.4003	44.94	9.53973									18	51, 69, 71, 83, 104, 124, 126, 127, 129, 146, 190, 490, 539, 552, 646, 660, 675, 687	DLTKWHCLNHEDI, QINDGVCDCPDGS, NDGVCDCPDGSDE, EPGSAACVEDIFK, VNKYFYCDNKGFI, EVADGICDCCDCS, ADGICDCCDCSDE, DGICDCCDCSDEL, ICDCCDCSDELLS, FDAGSNCSQLKNE, AITRGNCLEEDKE, EKRFRSCESQVSL, MGSQSYCLDDILD, NYVYTICFQRPMT, YENGDQCWNGPRR, ATVFVRCSDKFKI, VHEATKCNYIFDV, VVGPLGCNKTFEY	1	0									0	,		0	0
P38615	RIM11	Serine/threonine-protein kinase RIM11/MSD1 (EC 2.7.11.1) (Regulator of IME2 protein 11)	P38615_316	D	19.8138	10.3839	16.3148	22.4814	55.4517	-9.42982	-3.49892	2.66764	35.6379	8.15411	9.67328	1.51916												7	161, 182, 201, 228, 265, 316, 318	HHFANVCHRDIKP, TWSLKLCDFGSAK, PNVSYICSRYYRA, DIWSSGCVMAELL, PSKQEICSMNPNY, RFNALQCLCSPYF, NALQCLCSPYFDE	0	0									0	,		0	0
P38615	RIM11	Serine/threonine-protein kinase RIM11/MSD1 (EC 2.7.11.1) (Regulator of IME2 protein 11)	P38615_318	D	19.8138	10.3839	16.3148	22.4814	55.4517	-9.42982	-3.49892	2.66764	35.6379	8.15411	9.67328	1.51916												7	161, 182, 201, 228, 265, 316, 318	HHFANVCHRDIKP, TWSLKLCDFGSAK, PNVSYICSRYYRA, DIWSSGCVMAELL, PSKQEICSMNPNY, RFNALQCLCSPYF, NALQCLCSPYFDE	0	0									0	,		0	0
P38615	RIM11	Serine/threonine-protein kinase RIM11/MSD1 (EC 2.7.11.1) (Regulator of IME2 protein 11)	P38615_161	E	10.4312	8.53	8.56303	16.5095	49.2783	-1.90117	-1.86814	6.07832	38.8472															7	161, 182, 201, 228, 265, 316, 318	HHFANVCHRDIKP, TWSLKLCDFGSAK, PNVSYICSRYYRA, DIWSSGCVMAELL, PSKQEICSMNPNY, RFNALQCLCSPYF, NALQCLCSPYFDE	0	0									0	,		0	0
P38615	RIM11	Serine/threonine-protein kinase RIM11/MSD1 (EC 2.7.11.1) (Regulator of IME2 protein 11)	P38615_265	E	6.51884	7.01445	9.71776	18.4279	55.7248	0.495606	3.19891	11.9091	49.2059	3.96964	4.96613	0.99649	1.39716	2.42788	1.03072									7	161, 182, 201, 228, 265, 316, 318	HHFANVCHRDIKP, TWSLKLCDFGSAK, PNVSYICSRYYRA, DIWSSGCVMAELL, PSKQEICSMNPNY, RFNALQCLCSPYF, NALQCLCSPYFDE	0	0									0	,		0	0
Q04418	RBA50	RNA polymerase II-associated protein RBA50 (RNA polymerase II-associated protein of 50 kDa)	Q04418_343	E	6.70808	7.7538	8.99855	15.4722	33.6853	1.04572	2.29047	8.76409	26.9772	3.07788	5.50962	2.43174												4	29, 213, 290, 343	TLSTNNCGTGFPE, DFQMAQCIDHMKN, IEDVSECRFDFNG, TFPSQRCIAIQTL	0	0									0	,		0	0
P15436	POL3	DNA polymerase delta catalytic subunit (EC 2.7.7.7) (3'-5' exodeoxyribonuclease) (EC 3.1.11.-) (DNA polymerase III)	P15436_517	G	6.59813	9.86543	11.6195	10.3909	22.6597	3.26729	5.02137	3.79276	16.0615							1	C1009, C1012, C1024, C1027	Unknown	Structural	zf-C4pol (Pfam)	transferase			20	151, 262, 289, 324, 365, 517, 568, 623, 628, 720, 747, 843, 1009, 1012, 1024, 1027, 1056, 1059, 1069, 1074	EGHSVLCNVTGFK, LRLMVDCGIVGMS, NNRVSSCQLEVSI, MSFDIECAGRIGV, VFTLNTCSPITGS, RRLAVYCLKDAYL, SQLFRKCLEIDTV, MMAHNLCYTTLCN, LCYTTLCNKATVE, TVGKLPCLAISSS, AVQEKYCIKNGYK, SVRRDSCSLVSIV, IKKVEACKSCKGP, VEACKSCKGPLRK, KGEGPLCSNCLAR, GPLCSNCLARSGE, SRLWTQCQRCAGN, WTQCQRCAGNLHS, LHSEVLCSNKNCD, LCSNKNCDIFYMR	3	1									1	1009, 1012, 1024, 1027,	P15436_1009, P15436_1012, P15436_1024, P15436_1027	1	2
Q04867	YMR310C	Putative methyltransferase YMR310C (EC 2.1.1.-)	Q04867_23	G	10.4016	12.6176	11.7958	13.1868	45.6812	2.21602	1.39426	2.78522	35.2796	8.14775	8.53917	0.391422												4	23, 32, 282, 295	TRHYSLCIPTTLV, TTLVSDCRNLSQI, QDQFVDCQGPQEF, FDAQLPCPVSNSD	0	0									0	,		0	0
Q04867	YMR310C	Putative methyltransferase YMR310C (EC 2.1.1.-)	Q04867_32	G	10.4016	12.6176	11.7958	13.1868	45.6812	2.21602	1.39426	2.78522	35.2796	8.14775	8.53917	0.391422												4	23, 32, 282, 295	TRHYSLCIPTTLV, TTLVSDCRNLSQI, QDQFVDCQGPQEF, FDAQLPCPVSNSD	0	0									0	,		0	0
P42826	XKS1	Xylulose kinase (Xylulokinase) (EC 2.7.1.17)	P42826_455	E	7.92512	6.95849	7.83146	12.2646	35.7004	-0.966634	-0.0936651	4.33945	27.7752	6.13492	9.12857	2.99364	5.04352	6.98125	1.93772									15	3, 35, 74, 107, 160, 166, 231, 278, 291, 305, 354, 356, 455, 535, 540	xxxxMLCSVIQRQ, STQQLKCLAINQD, HGDTIECPVAMWL, MAVSGSCQQHGSV, HSTAKQCQEFEEC, CQEFEECIGGPEK, LEEADACGMNLYD, LIAGTICKYFIEK, YGFNTNCKVSPMT, DNLATICSLPLRK, HYMGMICYCNGSL, MGMICYCNGSLAR, ESQALSCRVRISP, LETPNSCALGGCY, SCALGGCYKAMWS	0	0									0	,		0	0
P25355	CTR86	Ataxin-10 homolog (Copper transport protein 86)	P25355_481	G	13.657	10.1338	13.4388	9.62203	28.8789	-3.52326	-0.218199	-4.03501	15.2218	5.23096	4.3673	-0.863663												14	25, 26, 141, 144, 218, 266, 320, 329, 340, 358, 366, 446, 481, 497	MMKNDPCCVEDYE, MKNDPCCVEDYEP, KHLYIACLTCLFN, YIACLTCLFNIQQ, PQKDYYCVRDRIF, DLSVLECISKSLT, TAIMSWCYPILQR, ILQRLACKDIPAF, AFFNKSCNDYAPS, HSTLLSCLDIISD, DIISDLCKFNHVR, ADNFPHCKLVIIE, ALILSNCVIDDND, KERSIVCLKFLLK	1	0									0	,		0	0
P42826	XKS1	Xylulose kinase (Xylulokinase) (EC 2.7.1.17)	P42826_35	G	14.4617	6.73996	7.7427	8.74387	28.932	-7.7217	-6.71895	-5.71778	14.4704	4.69089	6.26783	1.57694	2.1645	3.89517	1.73067									15	3, 35, 74, 107, 160, 166, 231, 278, 291, 305, 354, 356, 455, 535, 540	xxxxMLCSVIQRQ, STQQLKCLAINQD, HGDTIECPVAMWL, MAVSGSCQQHGSV, HSTAKQCQEFEEC, CQEFEECIGGPEK, LEEADACGMNLYD, LIAGTICKYFIEK, YGFNTNCKVSPMT, DNLATICSLPLRK, HYMGMICYCNGSL, MGMICYCNGSLAR, ESQALSCRVRISP, LETPNSCALGGCY, SCALGGCYKAMWS	0	0									0	,		0	0
P34220	YBL055C	Deoxyribonuclease Tat-D (EC 3.1.21.-)	P34220_116	D	17.7666	13.8665	15.6885	22.4858	53.3807	-3.9001	-2.07814	4.7192	35.6141	11.6187	15.892	4.27331	6.81541	11.3557	4.5403									9	13, 116, 117, 213, 231, 303, 331, 384, 413	KSSNKSCSRLWKP, TIGVHPCCVNEFA, IGVHPCCVNEFAD, EQLKISCLNDKLS, LHMRSACDDFVQI, FIGVNGCSLRTEE, ETDAPWCEIKRTH, KGRNEPCNMEQVA, TTWKTTCKIFGEx	0	0									0	,		0	0
P34220	YBL055C	Deoxyribonuclease Tat-D (EC 3.1.21.-)	P34220_117	D	17.7666	13.8665	15.6885	22.4858	53.3807	-3.9001	-2.07814	4.7192	35.6141	11.6187	15.892	4.27331	6.81541	11.3557	4.5403									9	13, 116, 117, 213, 231, 303, 331, 384, 413	KSSNKSCSRLWKP, TIGVHPCCVNEFA, IGVHPCCVNEFAD, EQLKISCLNDKLS, LHMRSACDDFVQI, FIGVNGCSLRTEE, ETDAPWCEIKRTH, KGRNEPCNMEQVA, TTWKTTCKIFGEx	0	0									0	,		0	0
P34220	YBL055C	Deoxyribonuclease Tat-D (EC 3.1.21.-)	P34220_231	H	12.7553	19.1815	16.4204	24.2448	29.5453	6.42616	3.66507	11.4895	16.79	11.587	13.9487	2.36171	6.66554	9.76828	3.10274									9	13, 116, 117, 213, 231, 303, 331, 384, 413	KSSNKSCSRLWKP, TIGVHPCCVNEFA, IGVHPCCVNEFAD, EQLKISCLNDKLS, LHMRSACDDFVQI, FIGVNGCSLRTEE, ETDAPWCEIKRTH, KGRNEPCNMEQVA, TTWKTTCKIFGEx	0	0									0	,		0	0
P41896	TFG2	Transcription initiation factor IIF subunit beta (TFIIF medium subunit) (TFIIF-beta) (Transcription factor G 54 kDa subunit)	P41896_219	B	18.1363	26.7444	21.8334	46.7355	88.4423	8.60803	3.69706	28.5992	70.3059	7.04688	9.41101	2.36413	17.8223	23.6358	5.81348									3	219, 222, 332	AIVGTVCHECQVM, GTVCHECQVMPSM, EAHLKECLDKVAT	1	0									0	,		0	0
P41896	TFG2	Transcription initiation factor IIF subunit beta (TFIIF medium subunit) (TFIIF-beta) (Transcription factor G 54 kDa subunit)	P41896_222	B	18.1363	26.7444	21.8334	46.7355	88.4423	8.60803	3.69706	28.5992	70.3059	7.04688	9.41101	2.36413	17.8223	23.6358	5.81348									3	219, 222, 332	AIVGTVCHECQVM, GTVCHECQVMPSM, EAHLKECLDKVAT	1	0									0	,		0	0
P47108	URB2	Nucleolar pre-ribosomal-associated protein 2 (Unhealthy ribosome biogenesis protein 2)	P47108_664	E	6.87285	10.94	9.55729	14.2895	41.1173	4.06712	2.68444	7.41666	34.2444															22	157, 171, 189, 191, 288, 387, 446, 526, 637, 652, 656, 664, 686, 879, 886, 916, 953, 985, 993, 1043, 1057, 1072	INGLSSCPTTDFA, SYLQDACNLTHVD, DNKIATCYCKHML, KIATCYCKHMLLP, KKPSLECRFLNLL, AKINEYCSRKGPD, LYLIRICLEGLSE, EELFFYCFKLREY, IQIPIQCINKNVR, LINNLTCESFCLD, LTCESFCLDSATR, DSATRECLLHLLS, TNFYELCEKTIMS, IEHTDKCDSALGF, DSALGFCLEESLK, STISQPCAEKFVR, LEAYTYCDIEKFG, WLFSQYCIEMLLP, EMLLPFCLKTLAF, LFNSVLCQILEII, IHDGTLCANSADA, RLITNYCEPYNVS	0	0									0	,		0	0
Q12298	YDR061W	Uncharacterized ABC transporter ATP-binding protein YDR061W	Q12298_216	E	5.12468	9.42255	11.0491	16.6309	44.972	4.29787	5.9244	11.5062	39.8473	4.97646	7.5478	2.57134	3.56616	3.10555	-0.460608									9	62, 112, 216, 232, 236, 237, 288, 496, 520	LNNKYICEPPLSL, DDYDQTCKQFIFD, IEVSGGCPIVIGL, DTIPAWCTHICCV, AWCTHICCVDEKN, WCTHICCVDEKNG, SINDLICIHPMYG, VEPMMRCHEFLEE, AEETPKCAHYLRL	0	0									0	,		0	0
Q12298	YDR061W	Uncharacterized ABC transporter ATP-binding protein YDR061W	Q12298_112	F	6.74851	5.17448	7.17274	9.93929	33.6416	-1.57403	0.424228	3.19077	26.8931	2.75199	5.58868	2.83669	0.391104	0.392194	0.00108945									9	62, 112, 216, 232, 236, 237, 288, 496, 520	LNNKYICEPPLSL, DDYDQTCKQFIFD, IEVSGGCPIVIGL, DTIPAWCTHICCV, AWCTHICCVDEKN, WCTHICCVDEKNG, SINDLICIHPMYG, VEPMMRCHEFLEE, AEETPKCAHYLRL	0	0									0	,		0	0
Q12298	YDR061W	Uncharacterized ABC transporter ATP-binding protein YDR061W	Q12298_62	G	13.2812	9.87293	12.7112	13.2731	32.9689	-3.40822	-0.569912	-0.0080307	19.6877															9	62, 112, 216, 232, 236, 237, 288, 496, 520	LNNKYICEPPLSL, DDYDQTCKQFIFD, IEVSGGCPIVIGL, DTIPAWCTHICCV, AWCTHICCVDEKN, WCTHICCVDEKNG, SINDLICIHPMYG, VEPMMRCHEFLEE, AEETPKCAHYLRL	0	0									0	,		0	0
P32783	ABD1	mRNA cap guanine-N(7) methyltransferase (EC 2.1.1.56) (mRNA (guanine-N(7))-methyltransferase) (mRNA cap methyltransferase)	P32783_173	F	7.46929	6.94697	7.21753	10.9945	32.5473	-0.52232	-0.251754	3.52525	25.078	5.61172	9.23174	3.62002	1.82971	4.12528	2.29557									5	173, 224, 239, 243, 251	VVLELGCGKGGDL, VLITGDCFGESLG, VEPFPDCRFPCDI, PDCRFPCDIVSTQ, IVSTQFCLHYAFE	0	0									0	,		0	0
Q08961	RKM1	Ribosomal lysine N-methyltransferase 1 (EC 2.1.1.-)	Q08961_224	E	6.10493	5.38448	8.85255	15.0478	45.1401	-0.720445	2.74762	8.94289	39.0352	4.41275	7.90658	3.49383	3.63981	4.66811	1.02829									7	36, 38, 224, 256, 336, 365, 427	DLKGIICVCEKDI, KGIICVCEKDIDN, YVLNRNCPDNSIV, PENGWFCYEKIGT, AFENKDCVQQEKK, NIQNEQCLEPLLD, DPYRVYCADVYTK	0	0									0	,		0	0
P53853	VPS75	Vacuolar protein sorting-associated protein 75	P53853_212	F	6.93153	6.26727	5.50805	7.39362	22.1301	-0.664263	-1.42348	0.462082	15.1985				2.5993	5.89431	3.29502									2	21, 212	FLGLAKCEEEVDA, EEIYPFCVKYYAE	0	0									0	,		0	0
Q06217	SMD2	Small nuclear ribonucleoprotein Sm D2 (Sm-D2) (snRNP core protein D2)	Q06217_65	G	9.68798	12.6287	9.35511	8.97493	19.3686	2.94077	-0.33287	-0.713053	9.68066	5.02316	6.21216	1.189												1	65	KAFDRHCNMVLEN	0	0		5lj5	5lj5_2	ZN_1001(D)_ZN	CYS_51(D), CYS_54(D), CYS_88(D), CYS_91(D)	irregular (n/a)	Mononuclear	LSM	1	,51,54,88,91		1	1
P32857	PTM1	Membrane protein PTM1	P32857_163	J	82.7707	81.4546	77.3561	78.0251	79.8311	-1.31609	-5.41462	-4.74556	-2.93963															9	7, 15, 18, 39, 100, 110, 163, 305, 316	MRVYQFCRPFQLF, PFQLFTCFLCYLL, LFTCFLCYLLVFV, QKNYQVCAGMYSK, EEMYYICDDYAID, AIDIGICEEENRD, KETGFYCVTAFRS, KTLMRRCQMYGAL, ALTYAICIGFLIQ	1	0									0	,		0	0
Q03834	MSH6	DNA mismatch repair protein MSH6 (MutS protein homolog 6) (Postmeiotic segregation protein 3)	Q03834_923	D	15.8237	17.8275	23.567	18.8173	62.8961	2.00385	7.74328	2.99357	47.0724	12.3798	20.2008	7.82095												14	328, 416, 437, 490, 542, 812, 884, 907, 923, 952, 996, 1006, 1010, 1149	KSKMWDCIVFFKK, VKRELQCILTSGT, SDLATFCLAIREE, FEDDSECTKLDTL, GEEFYDCDKTYAE, YRKQFKCSNIQYK, DLKNRLCQKFDAH, AISNIDCLLAITR, YLGAPSCRPTIVD, KSLRHPCFNLGAT, TILRMACIAVIMA, IMAQMGCYVPCES, MGCYVPCESAVLT, MHVASMCGISKEI	0	0									0	,		0	0
P28005	POP5	Ribonuclease P/MRP protein subunit POP5 (EC 3.1.26.5) (RNA-processing protein POP5) (RNase P/MRP 19.6 kDa subunit)	P28005_143	E	8.42055	7.72009	8.93214	13.4872	30.3969	-0.700463	0.511588	5.0666	21.9763	6.76456	7.47012	0.70556												4	68, 88, 93, 143	DYGSAKCNSLLQL, STGIIRCHREDCD, RCHREDCDLVIMA, ILNIIKCSQSSHL	0	0									0	,		0	0
P36973	APT2	Adenine phosphoribosyltransferase 2 (APRT 2) (EC 2.4.2.7)	P36973_99	G	19.3602	12.2789	11.4849	14.8664	41.9153	-7.08136	-7.87529	-4.49379	22.555	4.9399			11.6703	11.6859	0.0156784									1	99	GKLPGECASITFT	0	0									0	,		0	0
Q03834	MSH6	DNA mismatch repair protein MSH6 (MutS protein homolog 6) (Postmeiotic segregation protein 3)	Q03834_952	G	13.9322	9.54968	11.0351	17.9046	46.1912	-4.38251	-2.89706	3.97237	32.259	4.35349	5.46662	1.11313												14	328, 416, 437, 490, 542, 812, 884, 907, 923, 952, 996, 1006, 1010, 1149	KSKMWDCIVFFKK, VKRELQCILTSGT, SDLATFCLAIREE, FEDDSECTKLDTL, GEEFYDCDKTYAE, YRKQFKCSNIQYK, DLKNRLCQKFDAH, AISNIDCLLAITR, YLGAPSCRPTIVD, KSLRHPCFNLGAT, TILRMACIAVIMA, IMAQMGCYVPCES, MGCYVPCESAVLT, MHVASMCGISKEI	0	0									0	,		0	0
P39012	GAA1	GPI transamidase component GAA1	P39012_275	C	46.8488	63.7659	68.0102	66.2114	71.8518	16.9171	21.1614	19.3626	25.0029	55.071	44.8667	-10.2043												6	31, 275, 429, 578, 585, 591	PVISMLCALFGFI, SRLKILCLGIRDW, TISMASCFLPLIL, AWLDLKCWSWFVL, WSWFVLCIGWLPC, CIGWLPCWLLILA	0	0									0	,		0	0
P06242	KIN28	Serine/threonine-protein kinase KIN28 (EC 2.7.11.23)	P06242_284	E	6.93373	9.47512	9.20531	11.6679	23.5406	2.54138	2.27158	4.73412	16.6068	2.56697	1.33735	-1.22963												4	25, 120, 268, 284	AVVYLGCQHSTGR, LRGVYHCHRNFIL, YALDFMCGMLTMN, RWTAVQCLESDYF	0	0									0	,		0	0
Q04228	UBX2	UBX domain-containing protein 2 (Secretion lowering protein 1)	Q04228_418	E	6.80609	5.54705	10.234	11.0803	30.7303	-1.25905	3.42786	4.27419	23.9242	4.05995	10.6893	6.62934												6	161, 209, 284, 418, 463, 496	TIFTFFCTLLSLH, KDKDAFCELKSFK, LIIYLKCVHELEP, LKWLKACIDEIQP, IYQSIGCHIYLAV, ADDDMLCFKEGQL	0	0									0	,		0	0
Q04228	UBX2	UBX domain-containing protein 2 (Secretion lowering protein 1)	Q04228_284	H	5.0325	4.72588	21.022	12.54	19.0873	-0.30662	15.9895	7.50752	14.0548	2.51163	4.58886	2.07723												6	161, 209, 284, 418, 463, 496	TIFTFFCTLLSLH, KDKDAFCELKSFK, LIIYLKCVHELEP, LKWLKACIDEIQP, IYQSIGCHIYLAV, ADDDMLCFKEGQL	0	0									0	,		0	0
Q08548	ALE1	Lysophospholipid acyltransferase (LPLAT) (EC 2.3.1.23) (EC 2.3.1.51) (EC 2.3.1.n6) (EC 2.3.1.n7) (1-acyl-sn-glycerol-3-phosphate acyltransferase) (AGPAT) (Lysophosphatidic acid acyltransferase) (LPAAT) (Lysophosphatidylcholine acyltransferase) (LPCAT) (Lysophosphatidylethanolamine acyltransferase) (LPEAT) (Lysophosphatidylserine acyltransferase) (LPSAT) (Sphingolipid compensation protein 4)	Q08548_28	H	16.1364	16.1758	15.9406	17.616	28.7666	0.0394268	-0.195775	1.47965	12.6302	11.8641	13.8288	1.96464	22.2954	32.0455	9.75015									9	28, 51, 52, 149, 203, 300, 303, 401, 560	TLRYAICLLGSFP, KRIGLKCCFIISM, RIGLKCCFIISMS, SYYDGSCTSESDF, FDSWLNCEMFRDL, TISEGSCILCGLG, EGSCILCGLGYNG, GALYQTCGKIYRR, EDWEDFCKDYKEW	1	0									0	,		0	0
P40856	SAP185	SIT4-associating protein SAP185	P40856_336	E	6.52636	8.61746	8.73625	19.1056	46.3144	2.0911	2.2099	12.5793	39.7881	10.9936	10.3657	-0.627942												10	98, 336, 355, 477, 486, 703, 818, 911, 1010, 1027	LYTELMCSNFKLL, DPVFDSCTQSAAG, VTISGNCPNEITS, FERFKICELIAEL, IAELLHCSNMTLL, INGNNECIEYEKG, QMDNVRCQEEEED, RSFTDACKSETIP, DEEYDNCEDEDSL, SAAYALCRSKSKD	0	0									0	,		0	0
P29469	MCM2	DNA replication licensing factor MCM2 (EC 3.6.4.12) (Minichromosome maintenance protein 2)	P29469_681	F	4.43333	4.42323	4.51613	6.4228	15.5883	-0.0101045	0.082793	1.98946	11.155	3.68114	5.44576	1.76461	2.55297	3.48133	0.928363	1	C341, C344, C364, C367	ZincRibbon	Structural	MCM_OB	hydrolase			9	263, 341, 344, 364, 367, 517, 604, 644, 681	ALFLAKCPEEMLK, KYVKFNCLKCGSI, KFNCLKCGSILGP, EIRISFCTNCKSK, ISFCTNCKSKGPF, IKTAVACSLFGGV, LADKGVCLIDEFD, TTLQARCSIIAAA, SRFDILCVVRDLV	2	1		3jc7	3jc7_1	ZN_1001(7)_ZN	CYS_262(7), CYS_289(7)	trigonal plane with a vacancy (regular)	Mononuclear		1	,262,289	P29469_341, P29469_344, P29469_364, P29469_367	1	2
P43638	MHP1	MAP-homologous protein 1	P43638_925	F	7.56493	6.28247	5.33449	6.77391	15.2325	-1.28246	-2.23044	-0.791027	7.6676	2.83756	4.16119	1.32363	5.2216	16.0629	10.8413									15	17, 465, 645, 646, 698, 743, 784, 830, 848, 925, 945, 984, 1127, 1137, 1171	KEHRIPCIDVGWL, DPPQQICSKNPRK, DIVYTRCCHLREI, IVYTRCCHLREIL, SIAPVLCLSLDGV, EGWKVLCYFVSKA, KILRMQCNLENRS, NFILVACIATERL, GLSKSQCDDLAKW, KLISVLCYLENLK, PAIFPHCVPTLID, AEILPMCSRLNYF, EALIRLCFIEASL, ASLERGCDLLKQR, QPNSESCQRMLLS	0	0									0	,		0	0
P29469	MCM2	DNA replication licensing factor MCM2 (EC 3.6.4.12) (Minichromosome maintenance protein 2)	P29469_604	G	6.68804	9.44253	10.4645	11.2847	24.5918	2.75449	3.77648	4.59662	17.9037	6.54234						1	C341, C344, C364, C367	ZincRibbon	Structural	MCM_OB	hydrolase			9	263, 341, 344, 364, 367, 517, 604, 644, 681	ALFLAKCPEEMLK, KYVKFNCLKCGSI, KFNCLKCGSILGP, EIRISFCTNCKSK, ISFCTNCKSKGPF, IKTAVACSLFGGV, LADKGVCLIDEFD, TTLQARCSIIAAA, SRFDILCVVRDLV	2	1		3jc7	3jc7_1	ZN_1001(7)_ZN	CYS_262(7), CYS_289(7)	trigonal plane with a vacancy (regular)	Mononuclear		1	,262,289	P29469_341, P29469_344, P29469_364, P29469_367	1	2
P25651	CSM1	Monopolin complex subunit CSM1 (Chromosome segregation in meiosis protein 1)	P25651_82	H	9.30456	16.1441	17.3736	12.5441	18.2266	6.83952	8.06906	3.23956	8.92202	1.95576	4.90807	2.95232												1	82	DLYEYLCNVRVHK	0	0									0	,		0	0
P38237	UBP14	Ubiquitin carboxyl-terminal hydrolase 14 (EC 3.4.19.12) (Deubiquitinating enzyme 14) (Glucose-induced degradation protein 6) (Ubiquitin thioesterase 14) (Ubiquitin-specific-processing protease 14)	P38237_68	D	8.88894	11.2117	9.48808	18.1429	55.1994	2.32277	0.599141	9.254	46.3105	0.378285	1.09139	0.713101	3.96166	5.23413	1.27247	4	C192, C195, C204, C207, C212, H224, H228, H235, C253, C256, C455, C458, C501, C504	TrebleClef, C2H2_ZnFinger	Structural	zf-UBP,UCH_1	hydrolase			27	20, 23, 45, 48, 53, 68, 171, 192, 195, 204, 207, 212, 253, 256, 323, 332, 371, 382, 399, 455, 458, 501, 504, 589, 668, 727, 781	VVSKDECIYCFES, KDECIYCFESPYN, KHSLNICLNCFQA, LNICLNCFQATCN, NCFQATCNRHVPL, RVTEYACDTIHSN, VLEISTCPHTENF, TVNLNQCSSCDLT, LNQCSSCDLTQNL, TQNLWLCLHCGNI, LWLCLHCGNIGCG, HCGNIGCGREQIG, STYDLYCYACDDE, DLYCYACDDETRF, ASKNYGCGLINLG, INLGNSCYLNSVI, PDNNLKCQWIKLL, LLNAMKCEPELYP, PTTFKKCIGQNHQ, MEDRLQCNICGKV, RLQCNICGKVKYS, QTIEFKCANCKEK, EFKCANCKEKVTA, SFTPNQCSISQLI, GLNPNLCRKALIL, ALTAVICHKGNSV, IYFYTRCxx…	7	1									1	171, 173, 192, 195, 204, 207, 212, 224, 228, 235, 253, 256,	P38237_192, P38237_195, P38237_204, P38237_207, P38237_212, P38237_253, P38237_256, P38237_455, P38237_458, P38237_501, P38237_504	1	2
P38237	UBP14	Ubiquitin carboxyl-terminal hydrolase 14 (EC 3.4.19.12) (Deubiquitinating enzyme 14) (Glucose-induced degradation protein 6) (Ubiquitin thioesterase 14) (Ubiquitin-specific-processing protease 14)	P38237_399	E	9.84925	5.69236	8.50043	17.6254	60.5211	-4.15689	-1.34882	7.77616	50.6719	5.21803	7.9866	2.76857	3.22623	5.55416	2.32793	4	C192, C195, C204, C207, C212, H224, H228, H235, C253, C256, C455, C458, C501, C504	TrebleClef, C2H2_ZnFinger	Structural	zf-UBP,UCH_1	hydrolase			27	20, 23, 45, 48, 53, 68, 171, 192, 195, 204, 207, 212, 253, 256, 323, 332, 371, 382, 399, 455, 458, 501, 504, 589, 668, 727, 781	VVSKDECIYCFES, KDECIYCFESPYN, KHSLNICLNCFQA, LNICLNCFQATCN, NCFQATCNRHVPL, RVTEYACDTIHSN, VLEISTCPHTENF, TVNLNQCSSCDLT, LNQCSSCDLTQNL, TQNLWLCLHCGNI, LWLCLHCGNIGCG, HCGNIGCGREQIG, STYDLYCYACDDE, DLYCYACDDETRF, ASKNYGCGLINLG, INLGNSCYLNSVI, PDNNLKCQWIKLL, LLNAMKCEPELYP, PTTFKKCIGQNHQ, MEDRLQCNICGKV, RLQCNICGKVKYS, QTIEFKCANCKEK, EFKCANCKEKVTA, SFTPNQCSISQLI, GLNPNLCRKALIL, ALTAVICHKGNSV, IYFYTRCxx…	7	1									1	171, 173, 192, 195, 204, 207, 212, 224, 228, 235, 253, 256,	P38237_192, P38237_195, P38237_204, P38237_207, P38237_212, P38237_253, P38237_256, P38237_455, P38237_458, P38237_501, P38237_504	1	2
P38237	UBP14	Ubiquitin carboxyl-terminal hydrolase 14 (EC 3.4.19.12) (Deubiquitinating enzyme 14) (Glucose-induced degradation protein 6) (Ubiquitin thioesterase 14) (Ubiquitin-specific-processing protease 14)	P38237_727	F	7.36576	6.52949	6.33235	9.74853	39.1562	-0.83627	-1.03342	2.38277	31.7905							4	C192, C195, C204, C207, C212, H224, H228, H235, C253, C256, C455, C458, C501, C504	TrebleClef, C2H2_ZnFinger	Structural	zf-UBP,UCH_1	hydrolase			27	20, 23, 45, 48, 53, 68, 171, 192, 195, 204, 207, 212, 253, 256, 323, 332, 371, 382, 399, 455, 458, 501, 504, 589, 668, 727, 781	VVSKDECIYCFES, KDECIYCFESPYN, KHSLNICLNCFQA, LNICLNCFQATCN, NCFQATCNRHVPL, RVTEYACDTIHSN, VLEISTCPHTENF, TVNLNQCSSCDLT, LNQCSSCDLTQNL, TQNLWLCLHCGNI, LWLCLHCGNIGCG, HCGNIGCGREQIG, STYDLYCYACDDE, DLYCYACDDETRF, ASKNYGCGLINLG, INLGNSCYLNSVI, PDNNLKCQWIKLL, LLNAMKCEPELYP, PTTFKKCIGQNHQ, MEDRLQCNICGKV, RLQCNICGKVKYS, QTIEFKCANCKEK, EFKCANCKEKVTA, SFTPNQCSISQLI, GLNPNLCRKALIL, ALTAVICHKGNSV, IYFYTRCxx…	7	1									1	171, 173, 192, 195, 204, 207, 212, 224, 228, 235, 253, 256,	P38237_192, P38237_195, P38237_204, P38237_207, P38237_212, P38237_253, P38237_256, P38237_455, P38237_458, P38237_501, P38237_504	1	2
P53316	YGR250C	Uncharacterized RNA-binding protein YGR250C	P53316_74	E	7.69089	4.96883	5.97006	14.6834	45.8022	-2.72205	-1.72082	6.99253	38.1113	4.09181	5.87156	1.77975	0.258912	0.940588	0.681676									5	22, 74, 163, 252, 296	PEDTDICSQQTSA, EEEDDHCNSRITD, KSLENACTDISEL, GSQASLCIKELNG, NDDNFRCLFIGNL	0	0									0	,		0	0
P53316	YGR250C	Uncharacterized RNA-binding protein YGR250C	P53316_296	F	6.9568	5.16395	4.06317	11.521	31.6686	-1.79285	-2.89362	4.56422	24.7118	3.30932	4.67174	1.36242	1.18119	2.3134	1.13221									5	22, 74, 163, 252, 296	PEDTDICSQQTSA, EEEDDHCNSRITD, KSLENACTDISEL, GSQASLCIKELNG, NDDNFRCLFIGNL	0	0									0	,		0	0
P53316	YGR250C	Uncharacterized RNA-binding protein YGR250C	P53316_163	G	11.7045	7.80801	8.82306	10.4186	26.2768	-3.89649	-2.88144	-1.28586	14.5723	5.837	5.56089	-0.276107												5	22, 74, 163, 252, 296	PEDTDICSQQTSA, EEEDDHCNSRITD, KSLENACTDISEL, GSQASLCIKELNG, NDDNFRCLFIGNL	0	0									0	,		0	0
P40433	PFK26	6-phosphofructo-2-kinase 1 (6PF-2-K 1) (EC 2.7.1.105) (Phosphofructokinase 2 I)	P40433_309	F	8.45177	4.20142	4.23645	7.11788	26.6768	-4.25034	-4.21532	-1.33389	18.225	0.365829	0	-0.365829												4	214, 309, 593, 596	NYSLYYCKVFNVG, LFLESVCSDHALV, LDVPLHCVYCLEP, PLHCVYCLEPKPY	1	0									0	,		0	0
P36104	SWD2	COMPASS component SWD2 (Complex proteins associated with SET1 protein SWD2) (Set1C component SWD2)	P36104_296	I	39.8001	23.7523	31.649	39.8828	45.1391	-16.0479	-8.15114	0.0826977	5.339	0.713003	5.33225	4.61925												8	27, 59, 72, 84, 158, 257, 296, 302	QPQEKDCGPVTSL, LYSATNCKFLDTI, ASKKYGCHSAIFT, THAQNECIYSSTM, PSLVPNCIAYDPS, LDSGSACFTPDGE, PQGFIPCVSHETC, CVSHETCPRSIAF	0	0									0	,		0	0
P36104	SWD2	COMPASS component SWD2 (Complex proteins associated with SET1 protein SWD2) (Set1C component SWD2)	P36104_302	I	39.8001	23.7523	31.649	39.8828	45.1391	-16.0479	-8.15114	0.0826977	5.339	0.713003	5.33225	4.61925												8	27, 59, 72, 84, 158, 257, 296, 302	QPQEKDCGPVTSL, LYSATNCKFLDTI, ASKKYGCHSAIFT, THAQNECIYSSTM, PSLVPNCIAYDPS, LDSGSACFTPDGE, PQGFIPCVSHETC, CVSHETCPRSIAF	0	0									0	,		0	0
P07236	MST1	Threonine--tRNA ligase, mitochondrial (EC 6.1.1.3) (Threonyl-tRNA synthetase) (ThrRS)	P07236_187	E	8.77038	8.00014	10.1832	14.1529	34.1245	-0.770234	1.41286	5.38251	25.3541	4.67794	7.17861	2.50067				1	C133, H184, H319	ZincRafts	Catalytic	tRNA-synt_2b	ligase			5	10, 133, 137, 187, 366	QLVRWHCSRNALW, GLKPMNCPGHCLI, MNCPGHCLIFGKK, DDGHIFCTPSQVK, VQQLDMCTALQKK	0	0									0	,	P07236_133	1	2
P32843	YME2	Mitochondrial escape protein 2 (Protein RNA12)	P32843_254	H	34.684	21.8455	11.3456	13.8834	30.4275	-12.8385	-23.3385	-20.8007	-4.25648	5.31445	9.06579	3.75134												4	18, 254, 413, 841	SRMPVPCLARGIG, AISAKNCVSGIEI, NVLYLDCDKLIKS, NAVITKCEEEIKN	0	0									0	,		0	0
P32830	TIM12	Mitochondrial import inner membrane translocase subunit TIM12 (Mitochondrial regulator of splicing 5)	P32830_44	J	78.9306	67.1208	74.0121	79.9501	92.9955	-11.8098	-4.91852	1.01951	14.0648							1	C40, C44, C61, C66	Unknown	Structural	zf-Tim10_DDP (Pfam)				6	30, 40, 44, 61, 62, 66	VQFDAMCSTFNNI, NNILSTCLEKCIP, STCLEKCIPHEGF, LTKGEQCCIDRCV, TKGEQCCIDRCVA, QCCIDRCVAKMHY	0	0									0	,	P32830_40, P32830_44, P32830_61, P32830_66	1	2
Q03148	SNZ1	Pyridoxal 5'-phosphate synthase subunit SNZ1 (PLP synthase subunit SNZ1) (EC 4.3.3.6) (PDX1 homolog 1) (Pdx1.1) (p35)	Q03148_39	D	14.8502	15.7045	10.0995	16.5584	49.6894	0.854308	-4.75076	1.70819	34.8392				2.78856	5.27441	2.48584									5	39, 58, 126, 173, 229	AEKSGACAVMALE, RKSGKVCRMSDPK, FKVPFVCGAKDLG, TEEIKACQQLKSE, LLMQLGCDGVFVG	0	0									0	,		0	0
P38784	VMA22	Vacuolar ATPase assembly protein VMA22	P38784_156	F	6.24206	6.25468	7.50449	10.9681	31.4161	0.0126206	1.26244	4.726	25.1741	4.76462	8.49945	3.73482	1.43595	4.1453	2.70935									1	156	QTSFKGCIPLIAQ	0	0									0	,		0	0
Q03148	SNZ1	Pyridoxal 5'-phosphate synthase subunit SNZ1 (PLP synthase subunit SNZ1) (EC 4.3.3.6) (PDX1 homolog 1) (Pdx1.1) (p35)	Q03148_229	F	9.45939	6.75755	7.07027	9.5721	26.5542	-2.70184	-2.38912	0.112717	17.0948															5	39, 58, 126, 173, 229	AEKSGACAVMALE, RKSGKVCRMSDPK, FKVPFVCGAKDLG, TEEIKACQQLKSE, LLMQLGCDGVFVG	0	0									0	,		0	0
Q04322	GYL1	Probable GTPase-activating protein GYL1 (GYP5-like protein 1)	Q04322_420	F	5.04616	4.28674	4.18614	6.78449	16.2499	-0.759423	-0.860025	1.73833	11.2038	5.3955	3.78541	-1.61008												6	133, 243, 369, 386, 420, 533	LPPRADCIEESAS, EDNSIKCDLDKNI, LLFDPECEFSTDI, NMILDVCEEEANA, SEIDILCYKFDRL, TLLSNECMDKLLQ	0	0									0	,		0	0
P50108	MNN10	Probable alpha-1,6-mannosyltransferase MNN10 (EC 2.4.1.-) (Bud emergence delay protein 1) (Mannan polymerase II complex MNN10 subunit) (M-Pol II subunit MNN10)	P50108_362	J	95.4736	92.537	94.5323	93.4625	86.4316	-2.93661	-0.94135	-2.01109	-9.04198															5	44, 263, 337, 362, 368	YWRKTLCSSLARW, FLITQDCGGFNLG, AFPPGACSEYSGD, VVNMAGCNFGRDC, CNFGRDCWGEMQY	0	0									0	,		0	0
Q12386	ARP8	Actin-like protein ARP8	Q12386_294	D	12.66	11.0354	13.7241	21.6916	54.2545	-1.62458	1.06416	9.03166	41.5946	6.40765	9.10147	2.69382												8	294, 314, 392, 489, 499, 512, 663, 877	PVVVPNCVAVPKK, EHVENVCLQREQS, GSDALRCVDEKFV, QESLATCYGAGIS, GISTSTCVVNIGA, AETRIACVDEGTV, KEGNLYCDLNDDL, RILQYKCIFTYxx	0	0									0	,		0	0
Q12386	ARP8	Actin-like protein ARP8	Q12386_314	D	14.5748	10.0249	10.023	21.4596	57.5779	-4.54993	-4.5518	6.88477	43.0031	14.2769	11.928	-2.34893												8	294, 314, 392, 489, 499, 512, 663, 877	PVVVPNCVAVPKK, EHVENVCLQREQS, GSDALRCVDEKFV, QESLATCYGAGIS, GISTSTCVVNIGA, AETRIACVDEGTV, KEGNLYCDLNDDL, RILQYKCIFTYxx	0	0									0	,		0	0
P40469	MET18	DNA repair/transcription protein MET18/MMS19 (Methyl methanesulfonate-sensitivity protein 19)	P40469_67	E	7.67802	8.4829	7.91521	12.8493	33.7702	0.804887	0.237189	5.17131	26.0922															13	67, 85, 222, 287, 344, 388, 529, 559, 616, 730, 886, 990, 1016	RKKALTCLTTILA, HLSKNECSVIFQF, LFDVLFCYFPITF, LLTLLECVRKFGG, YTNYDACLKIINL, KDLKQTCQILSAI, KNIYYACLEGLKT, LDLLPDCFEEKIR, SKSREYCFLLIST, SALNKNCQFPQKF, VDMTIKCNYLTAL, VVPLNYCLSYQDD, RIIRKQCVDTRQV	0	0									0	,		0	0
Q07824	TPO1	Polyamine transporter 1	Q07824_105	F	7.97835	7.26152	6.83881	9.85263	29.4375	-0.716834	-1.13954	1.87428	21.4592	1.909	1.91406	0.00505154												12	105, 149, 153, 162, 174, 241, 309, 428, 443, 473, 505, 534	EVDYTNCAPMGGD, KKKVLLCLVLCLD, LLCLVLCLDSIAI, SIAIAMCSSIFAS, SAVPQICEIYHVI, LQTIFICRFFGGF, LEYVVGCFASAVF, IIGMMVCAAFIWY, NDYLKRCRAKGKL, IGILWFCWTGYYP, MGIFLPCLNYIIE, RSAFGACFPLFAG	0	0									0	,		0	0
Q12386	ARP8	Actin-like protein ARP8	Q12386_512	F	7.05506	7.34182	7.49615	10.7574	31.2885	0.286761	0.441088	3.70235	24.2335	6.39986	12.9997	6.59983												8	294, 314, 392, 489, 499, 512, 663, 877	PVVVPNCVAVPKK, EHVENVCLQREQS, GSDALRCVDEKFV, QESLATCYGAGIS, GISTSTCVVNIGA, AETRIACVDEGTV, KEGNLYCDLNDDL, RILQYKCIFTYxx	0	0									0	,		0	0
P43612	SAP155	SIT4-associating protein SAP155	P43612_567	G	17.6184	13.0097	12.7332	9.80805	23.536	-4.60871	-4.88521	-7.81033	5.91765	4.15453	6.05864	1.90411												5	167, 193, 400, 416, 567	TLLDFICFGFFFD, VDQLMECISKIKT, QNLISKCLSFLNN, PADIQACVGDFLK, IAELLHCSNMGLM	0	0									0	,		0	0
P40469	MET18	DNA repair/transcription protein MET18/MMS19 (Methyl methanesulfonate-sensitivity protein 19)	P40469_559	H	12.2022	19.7787	15.0228	22.5519	29.2932	7.57647	2.82055	10.3497	17.091	5.89499	4.97553	-0.919458												13	67, 85, 222, 287, 344, 388, 529, 559, 616, 730, 886, 990, 1016	RKKALTCLTTILA, HLSKNECSVIFQF, LFDVLFCYFPITF, LLTLLECVRKFGG, YTNYDACLKIINL, KDLKQTCQILSAI, KNIYYACLEGLKT, LDLLPDCFEEKIR, SKSREYCFLLIST, SALNKNCQFPQKF, VDMTIKCNYLTAL, VVPLNYCLSYQDD, RIIRKQCVDTRQV	0	0									0	,		0	0
P43612	SAP155	SIT4-associating protein SAP155	P43612_400	H	13.5499	22.4397	16.6624	21.0013	37.5218	8.8898	3.1125	7.45142	23.9719	6.6324	9.65795	3.02555												5	167, 193, 400, 416, 567	TLLDFICFGFFFD, VDQLMECISKIKT, QNLISKCLSFLNN, PADIQACVGDFLK, IAELLHCSNMGLM	0	0									0	,		0	0
P40469	MET18	DNA repair/transcription protein MET18/MMS19 (Methyl methanesulfonate-sensitivity protein 19)	P40469_287	I	13.9526	27.8464	24.0705	29.3487	37.9006	13.8938	10.1179	15.396	23.948	12.5683	9.02436	-3.54389	37.3161	58.042	20.7259									13	67, 85, 222, 287, 344, 388, 529, 559, 616, 730, 886, 990, 1016	RKKALTCLTTILA, HLSKNECSVIFQF, LFDVLFCYFPITF, LLTLLECVRKFGG, YTNYDACLKIINL, KDLKQTCQILSAI, KNIYYACLEGLKT, LDLLPDCFEEKIR, SKSREYCFLLIST, SALNKNCQFPQKF, VDMTIKCNYLTAL, VVPLNYCLSYQDD, RIIRKQCVDTRQV	0	0									0	,		0	0
Q12432	EAF3	Chromatin modification-related protein EAF3 (ESA1-associated factor 3)	Q12432_282	F	7.7159	7.0274	4.50193	11.4284	30.8646	-0.688495	-3.21397	3.71251	23.1487	0.684917	5.6128	4.92788												6	14, 76, 246, 282, 292, 352	FALGGRCLAFHGP, EIINGKCFFIHYQ, TKDKKICRLPADV, SQLSEYCAGLKLY, KLYFDKCLGNMLL, TMDLQSCQLLIKQ	0	0									0	,		0	0
Q05040	FAR8	Factor arrest protein 8	Q05040_353	G	10.9585	14.9346	11.2567	15.8705	26.4178	3.97613	0.298169	4.91204	15.4593	6.94312	9.77729	2.83418	20.5393	32.4102	11.8709									2	206, 353	ISSYGDCMALYDA, STNILDCILGITE	0	0									0	,		0	0
P04819	CDC9	DNA ligase 1 (EC 6.5.1.1) (DNA ligase I) (Polydeoxyribonucleotide synthase [ATP] 1)	P04819_171	C	27.0339	46.4556	47.4277	48.721	51.9607	19.4217	20.3939	21.6871	24.9269															16	8, 152, 171, 222, 294, 359, 371, 383, 471, 507, 515, 570, 612, 634, 645, 646	RRLLTGCLLSSAR, IPYSEVCEVFNKI, LEIIRICSDFFIK, KTISETCGKSMSQ, KRMLTACKGIEAK, KIRDAFCQVPNYE, EIVINSCLEHGIM, MNLDKYCTLRPGI, KNLILDCEAVAWD, DVKVKVCLFAFDI, FAFDILCYNDERL, ESVNHSCEGLMVK, GDSLDLCVLGAYY, GGFLLGCYNQDTG, TGEFETCCKIGTG, GEFETCCKIGTGF	0	0									0	,		0	0
Q02555	RNT1	Ribonuclease 3 (EC 3.1.26.3) (Ribonuclease III) (RNase III)	Q02555_404	G	4.67536	10.4846	10.4691	14.4427	24.0121	5.80929	5.79373	9.76736	19.3367	4.26323	6.34626	2.08302	2.33478	4.6195	2.28472									1	404	PNSIVECRVGDGT	0	0									0	,		0	0
P04819	CDC9	DNA ligase 1 (EC 6.5.1.1) (DNA ligase I) (Polydeoxyribonucleotide synthase [ATP] 1)	P04819_570	H	13.3678	10.4604	22.7195	24.6065	27.0986	-2.9074	9.35168	11.2386	13.7307															16	8, 152, 171, 222, 294, 359, 371, 383, 471, 507, 515, 570, 612, 634, 645, 646	RRLLTGCLLSSAR, IPYSEVCEVFNKI, LEIIRICSDFFIK, KTISETCGKSMSQ, KRMLTACKGIEAK, KIRDAFCQVPNYE, EIVINSCLEHGIM, MNLDKYCTLRPGI, KNLILDCEAVAWD, DVKVKVCLFAFDI, FAFDILCYNDERL, ESVNHSCEGLMVK, GDSLDLCVLGAYY, GGFLLGCYNQDTG, TGEFETCCKIGTG, GEFETCCKIGTGF	0	0									0	,		0	0
P53168	DUO1	DASH complex subunit DUO1 (Death upon overproduction protein 1) (Outer kinetochore protein DUO1)	P53168_100	F	4.60911	4.91944	8.72802	8.1319	34.8364	0.310329	4.11891	3.52279	30.2273	0.734762	1.51429	0.779527	0.241155	7.34368	7.10252									1	100	NQVHEVCKSTNSI	0	0									0	,		0	0
P36076	CAB3	Coenzyme A biosynthesis protein 3	P36076_478	G	16.3794	15.9814	9.10223	19.1014	38.1661	-0.397933	-7.27713	2.72205	21.7867				5.32418	7.92697	2.60278									2	419, 478	KLANGICNNLLTS, VEKVLICGDIGMG	0	0									0	,		0	0
Q03496	TRM732	tRNA (32-2'-O)-methyltransferase regulator TRM732	Q03496_720	A	30.3855	37.4574	43.7858	53.3236	73.7161	7.07188	13.4003	22.938	43.3306	26.5763	32.2494	5.67316												31	74, 212, 242, 279, 306, 371, 384, 423, 584, 635, 650, 717, 720, 804, 818, 835, 843, 932, 1014, 1026, 1027, 1032, 1087, 1157, 1201, 1212, 1220, 1289, 1311, 1345, 1374	PDTFSICLLRSHQ, ANSVGKCIVSLLL, IQLWKSCALKYIH, FTLFLECMSNKDP, IEEEPFCDNKYTT, ERRNYFCSSMKHF, IFRTRDCAYSLAR, AFLVWLCNFIKYN, QNDSIGCAENSIG, ATRNVVCHDSAHG, PEKYANCGVPDQV, PGLKAFCIRCQLE, KAFCIRCQLEFPA, QVNAINCINAIFV, PKLSVHCTSFVSE, ALLNFDCDIWALR, IWALRNCSIMLFT, NVSVYECLSNENW, LLLENKCFITKKA, AYLKLTCCILETC, YLKLTCCILETCD, CCILETCDIPDSI, IYLDDICLLGLYS, TLSLTTCTDLLKT, GFFADSCSKDFRL, RLASLECLTAYPE, TAYPESCKN…	1	0									0	,		0	0
P33202	UFD4	Ubiquitin fusion degradation protein 4 (UB fusion protein 4) (EC 2.3.2.-) (HECT-type E3 ubiquitin transferase UFD4) (EC 2.3.2.26)	P33202_410	E	6.02732	6.17174	8.00433	12.9041	36.9905	0.144416	1.97701	6.87675	30.9632															23	241, 243, 251, 330, 372, 410, 510, 541, 594, 650, 747, 794, 817, 860, 903, 955, 1007, 1064, 1164, 1251, 1301, 1450, 1470	ELQMQACRCMYNL, QMQACRCMYNLFE, YNLFEVCPESISI, AIVSNACSSIRTD, NAMYGICGALHGV, LENKLKCLDILTV, FDSLVQCLIPILV, LLRVVSCINNSTA, SLLDLICKKFSEL, HSSIEECDEGDEE, WSVLKKCIFHEDF, LEVFEDCIDRFLE, NFSIVDCGLHDGG, TIVSVHCIASFTS, REEEENCLDHMRK, THTIKFCKSLEGN, LDFLHSCGVKSDS, RMLFLQCTSFGYG, SLNMWRCNSYSYR, PSDVETCLLMIEL, ELIPGGCNKSLNS, LPSVMTCANYLKL, IMRSRLCQAIEEG	0	0									0	,		0	0
Q03496	TRM732	tRNA (32-2'-O)-methyltransferase regulator TRM732	Q03496_635	E	6.42255	7.44243	7.59511	18.1358	54.4438	1.01987	1.17255	11.7133	48.0213	6.75234	8.24862	1.49629	2.62448	5.9782	3.35372									31	74, 212, 242, 279, 306, 371, 384, 423, 584, 635, 650, 717, 720, 804, 818, 835, 843, 932, 1014, 1026, 1027, 1032, 1087, 1157, 1201, 1212, 1220, 1289, 1311, 1345, 1374	PDTFSICLLRSHQ, ANSVGKCIVSLLL, IQLWKSCALKYIH, FTLFLECMSNKDP, IEEEPFCDNKYTT, ERRNYFCSSMKHF, IFRTRDCAYSLAR, AFLVWLCNFIKYN, QNDSIGCAENSIG, ATRNVVCHDSAHG, PEKYANCGVPDQV, PGLKAFCIRCQLE, KAFCIRCQLEFPA, QVNAINCINAIFV, PKLSVHCTSFVSE, ALLNFDCDIWALR, IWALRNCSIMLFT, NVSVYECLSNENW, LLLENKCFITKKA, AYLKLTCCILETC, YLKLTCCILETCD, CCILETCDIPDSI, IYLDDICLLGLYS, TLSLTTCTDLLKT, GFFADSCSKDFRL, RLASLECLTAYPE, TAYPESCKN…	1	0									0	,		0	0
Q03496	TRM732	tRNA (32-2'-O)-methyltransferase regulator TRM732	Q03496_212	F	6.29918	6.2804	6.6818	8.86816	21.4599	-0.018779	0.382619	2.56898	15.1607	2.83627	1.96308	-0.873187												31	74, 212, 242, 279, 306, 371, 384, 423, 584, 635, 650, 717, 720, 804, 818, 835, 843, 932, 1014, 1026, 1027, 1032, 1087, 1157, 1201, 1212, 1220, 1289, 1311, 1345, 1374	PDTFSICLLRSHQ, ANSVGKCIVSLLL, IQLWKSCALKYIH, FTLFLECMSNKDP, IEEEPFCDNKYTT, ERRNYFCSSMKHF, IFRTRDCAYSLAR, AFLVWLCNFIKYN, QNDSIGCAENSIG, ATRNVVCHDSAHG, PEKYANCGVPDQV, PGLKAFCIRCQLE, KAFCIRCQLEFPA, QVNAINCINAIFV, PKLSVHCTSFVSE, ALLNFDCDIWALR, IWALRNCSIMLFT, NVSVYECLSNENW, LLLENKCFITKKA, AYLKLTCCILETC, YLKLTCCILETCD, CCILETCDIPDSI, IYLDDICLLGLYS, TLSLTTCTDLLKT, GFFADSCSKDFRL, RLASLECLTAYPE, TAYPESCKN…	1	0									0	,		0	0
P33202	UFD4	Ubiquitin fusion degradation protein 4 (UB fusion protein 4) (EC 2.3.2.-) (HECT-type E3 ubiquitin transferase UFD4) (EC 2.3.2.26)	P33202_1007	G	10.147	12.9277	11.61	15.8719	31.9245	2.78069	1.46299	5.7249	21.7774	15.2724	9.22346	-6.04895												23	241, 243, 251, 330, 372, 410, 510, 541, 594, 650, 747, 794, 817, 860, 903, 955, 1007, 1064, 1164, 1251, 1301, 1450, 1470	ELQMQACRCMYNL, QMQACRCMYNLFE, YNLFEVCPESISI, AIVSNACSSIRTD, NAMYGICGALHGV, LENKLKCLDILTV, FDSLVQCLIPILV, LLRVVSCINNSTA, SLLDLICKKFSEL, HSSIEECDEGDEE, WSVLKKCIFHEDF, LEVFEDCIDRFLE, NFSIVDCGLHDGG, TIVSVHCIASFTS, REEEENCLDHMRK, THTIKFCKSLEGN, LDFLHSCGVKSDS, RMLFLQCTSFGYG, SLNMWRCNSYSYR, PSDVETCLLMIEL, ELIPGGCNKSLNS, LPSVMTCANYLKL, IMRSRLCQAIEEG	0	0									0	,		0	0
P33202	UFD4	Ubiquitin fusion degradation protein 4 (UB fusion protein 4) (EC 2.3.2.-) (HECT-type E3 ubiquitin transferase UFD4) (EC 2.3.2.26)	P33202_241	G	13.7873	11.9597	12.5216	23.4511	34.1113	-1.82763	-1.26569	9.66384	20.3241															23	241, 243, 251, 330, 372, 410, 510, 541, 594, 650, 747, 794, 817, 860, 903, 955, 1007, 1064, 1164, 1251, 1301, 1450, 1470	ELQMQACRCMYNL, QMQACRCMYNLFE, YNLFEVCPESISI, AIVSNACSSIRTD, NAMYGICGALHGV, LENKLKCLDILTV, FDSLVQCLIPILV, LLRVVSCINNSTA, SLLDLICKKFSEL, HSSIEECDEGDEE, WSVLKKCIFHEDF, LEVFEDCIDRFLE, NFSIVDCGLHDGG, TIVSVHCIASFTS, REEEENCLDHMRK, THTIKFCKSLEGN, LDFLHSCGVKSDS, RMLFLQCTSFGYG, SLNMWRCNSYSYR, PSDVETCLLMIEL, ELIPGGCNKSLNS, LPSVMTCANYLKL, IMRSRLCQAIEEG	0	0									0	,		0	0
Q03496	TRM732	tRNA (32-2'-O)-methyltransferase regulator TRM732	Q03496_74	G	7.99954	11.4158	7.97266	7.4405	19.0554	3.41629	-0.0268809	-0.559034	11.0558	4.52275	4.12108	-0.40167												31	74, 212, 242, 279, 306, 371, 384, 423, 584, 635, 650, 717, 720, 804, 818, 835, 843, 932, 1014, 1026, 1027, 1032, 1087, 1157, 1201, 1212, 1220, 1289, 1311, 1345, 1374	PDTFSICLLRSHQ, ANSVGKCIVSLLL, IQLWKSCALKYIH, FTLFLECMSNKDP, IEEEPFCDNKYTT, ERRNYFCSSMKHF, IFRTRDCAYSLAR, AFLVWLCNFIKYN, QNDSIGCAENSIG, ATRNVVCHDSAHG, PEKYANCGVPDQV, PGLKAFCIRCQLE, KAFCIRCQLEFPA, QVNAINCINAIFV, PKLSVHCTSFVSE, ALLNFDCDIWALR, IWALRNCSIMLFT, NVSVYECLSNENW, LLLENKCFITKKA, AYLKLTCCILETC, YLKLTCCILETCD, CCILETCDIPDSI, IYLDDICLLGLYS, TLSLTTCTDLLKT, GFFADSCSKDFRL, RLASLECLTAYPE, TAYPESCKN…	1	0									0	,		0	0
Q08726	GPN2	GPN-loop GTPase 2 (EC 3.6.5.-) (ATP-binding domain 1 family member B homolog)	Q08726_49	G	9.18765	8.8041	13.0377	20.6059	39.1181	-0.383548	3.85009	11.4182	29.9305	10.9102	14.5249	3.61472												6	19, 22, 49, 107, 136, 143	SGKSTYCNGCSQF, STYCNGCSQFFNA, DALPYPCAVDIRD, AYLVFDCPGQVEL, ELDIRFCVVNLID, VVNLIDCFYMTSP	1	0									0	,		0	0
P33202	UFD4	Ubiquitin fusion degradation protein 4 (UB fusion protein 4) (EC 2.3.2.-) (HECT-type E3 ubiquitin transferase UFD4) (EC 2.3.2.26)	P33202_794	H	20.5631	20.9162	18.9429	19.4369	22.5544	0.353174	-1.62013	-1.1262	1.99131	6.80194	8.15162	1.34967												23	241, 243, 251, 330, 372, 410, 510, 541, 594, 650, 747, 794, 817, 860, 903, 955, 1007, 1064, 1164, 1251, 1301, 1450, 1470	ELQMQACRCMYNL, QMQACRCMYNLFE, YNLFEVCPESISI, AIVSNACSSIRTD, NAMYGICGALHGV, LENKLKCLDILTV, FDSLVQCLIPILV, LLRVVSCINNSTA, SLLDLICKKFSEL, HSSIEECDEGDEE, WSVLKKCIFHEDF, LEVFEDCIDRFLE, NFSIVDCGLHDGG, TIVSVHCIASFTS, REEEENCLDHMRK, THTIKFCKSLEGN, LDFLHSCGVKSDS, RMLFLQCTSFGYG, SLNMWRCNSYSYR, PSDVETCLLMIEL, ELIPGGCNKSLNS, LPSVMTCANYLKL, IMRSRLCQAIEEG	0	0									0	,		0	0
P53088	NCS6	Cytoplasmic tRNA 2-thiolation protein 1 (EC 2.7.7.-) (Cytoplasmic tRNA adenylyltransferase 1) (Needs CLA4 to survive protein 6) (Thiolation of uridine in cytoplasmic tRNA protein 1)	P53088_275	E	6.83416	6.65751	7.12681	12.2311	33.9806	-0.176645	0.292649	5.39698	27.1465	3.72382	7.65487	3.93105				1	C308, C311, C320, C323	Unknown	Unknown	Unknown	transferase			13	22, 25, 42, 45, 47, 157, 160, 250, 275, 308, 311, 320, 323	VKVSQLCELCHSR, SQLCELCHSRKAL, KNLSKLCKQCFCL, SKLCKQCFCLVFE, LCKQCFCLVFETE, AGIRNSCTYCGVF, RNSCTYCGVFRRQ, DYFSTECTYAPEA, EAVRPSCIIDIIQ, FVDGNRCARCGYL, GNRCARCGYLSSN, LSSNNICKACMLL, NNICKACMLLEGL	5	0									0	,	P53088_308, P53088_311, P53088_320, P53088_323	1	2
[truncated: 2,764 more rows]
